# Supplementary material for: Ageing-associated changes in DNA methylation in X and Y chromosomes
Source: Epigenetics Chromatin. 2021 Jul 2;14:33. doi: 10.1186/s13072-021-00407-6 (PMC8254238; doi:10.1186/s13072-021-00407-6)
Supplement: Supplementary file 1 — Additional file 1: Y chromosomal age-CpGs. Contains lists of Y chromosomal age-CpGs identified in each individual dataset (A–D), list of age-CpGs identified in multiple datasets (E) and location of identified Y chromosomal age-CpGs in relation to CpG islands and gene regions (F). [file 13072_2021_407_MOESM1_ESM.xlsx]

## Sheet: Suppl. Table 1A
Supplementary Table 1A
Age-associated CpG sites in the Y chromosome in GSE61496.
ID	Is_HYPOMETHYLATED_BY_AGE.	M2_lm_estimate_age	M2_lm_p_value_age	pval_BH.adjusted	pval_BH.adjusted.0.05	Islands_Name	Relation_to_Island	UCSC_RefGene_Name	UCSC_RefGene_Accession	UCSC_RefGene_Group
cg00271873	FALSE	0.000612693393834693	0.000219527589527908	0.00367053126654342	TRUE	chrY:14649050-14649669	S_Shore
cg00308367	FALSE	0.000307996889469977	0.000151528306175388	0.00276475669256322	TRUE		OpenSea	KDM5D;KDM5D;KDM5D	NM_001146706;NM_004653;NM_001146705	Body;Body;Body
cg00455876	TRUE	-0.000134083073450143	0.00104242546149599	0.011739867438779	TRUE	chrY:9385471-9385777	Island
cg00762184	TRUE	-0.000352565642364496	0.00288076275821639	0.0244981755453736	TRUE		OpenSea	TTTY15	NR_001545	Body
cg01707559	FALSE	0.00130731548875527	0.000740785250903845	0.00925792587800494	TRUE	chrY:6778574-6780028	Island	TBL1Y;TBL1Y;TBL1Y	NM_134259;NM_033284;NM_134258	TSS200;TSS200;TSS200
cg01984154	FALSE	0.000232290065245281	0.00427894902009051	0.0325253238935972	TRUE		OpenSea	RPS4Y1	NM_001008	Body
cg02002345	FALSE	0.000706320717612795	0.00697765447696157	0.0464450126122754	TRUE	chrY:6778574-6780028	N_Shore	TBL1Y;TBL1Y;TBL1Y	NM_033284;NM_134259;NM_134258	TSS1500;TSS1500;TSS1500
cg02233183	FALSE	0.00138876996383271	2.57445396569898e-14	3.15306249448982e-11	TRUE	chrY:16635739-16636047	N_Shore	NLGN4Y;NLGN4Y	NM_014893;NR_028318	TSS1500;TSS200
cg02340092	TRUE	-0.000429503772254412	0.00543293915331444	0.0387423128269104	TRUE	chrY:16941822-16942188	S_Shelf	NLGN4Y;NLGN4Y;NLGN4Y	NR_028318;NM_014893;NR_028319	Body;Body;Body
cg02407581	FALSE	0.000444979643526862	0.00359309074646751	0.0285061563837155	TRUE		OpenSea	TTTY18	NR_001550	TSS1500
cg02582450	FALSE	0.00148642407941795	0.000209791094423586	0.003531843888595	TRUE	chrY:14075675-14076160	Island
cg02616328	TRUE	-0.000302118525604904	0.000193601400812288	0.00334870361574353	TRUE	chrY:2802964-2804283	Island	ZFY;ZFY;ZFY	NM_003411;NM_001145275;NM_001145276	5'UTR;5'UTR;5'UTR
cg03244189	FALSE	0.00111672726624662	0.00720368572171565	0.0474188275851389	TRUE	chrY:21238448-21240005	Island	TTTY14	NR_001543	Body
cg03278611	FALSE	0.000325694376189087	0.000269892786659264	0.00429095119402617	TRUE	chrY:16941822-16942188	N_Shore	NLGN4Y;NLGN4Y;NLGN4Y	NR_028318;NM_014893;NR_028319	Body;Body;Body
cg03441493	FALSE	0.00111298444507795	0.00418712176317663	0.0320761681279161	TRUE	chrY:14074239-14075008	Island
cg03443143	FALSE	4.65315663703765e-05	0.00393046646264609	0.0305156183843157	TRUE	chrY:9363680-9363943	N_Shore	TSPY4;FAM197Y2	NM_001164471;NR_001553	Body;TSS1500
cg03695421	FALSE	0.000477618940782335	0.00308743823346273	0.0258111943783855	TRUE	chrY:14074239-14075008	Island
cg04169747	FALSE	0.00103306177593795	0.00356998552773652	0.028391816721398	TRUE	chrY:2657802-2658099	N_Shelf	SRY;SRY	NM_003140;NM_003140	5'UTR;1stExon
cg04448376	TRUE	-0.00150716003566965	0.000931060640078203	0.0108472439375579	TRUE	chrY:15591259-15591720	Island	UTY;UTY;UTY;UTY;UTY;UTY	NM_182660;NM_182660;NM_007125;NM_182659;NM_182659;NM_007125	1stExon;5'UTR;5'UTR;1stExon;5'UTR;1stExon
cg04576441	FALSE	0.000583062605596898	7.92509930442972e-05	0.00165213027627239	TRUE	chrY:15863345-15864834	S_Shelf
cg04691144	FALSE	0.0018475875762457	1.18261170001924e-14	1.93120490613141e-11	TRUE	chrY:16635739-16636047	N_Shore	NLGN4Y;NLGN4Y	NM_014893;NR_028318	TSS1500;TSS200
cg04864270	FALSE	0.000851475291843046	0.00489921778099049	0.0360921321940938	TRUE	chrY:13477252-13478448	N_Shore
cg05964935	FALSE	0.000346601417424371	0.000882247766321388	0.0104652101869455	TRUE	chrY:13462591-13463914	N_Shore
cg06247034	FALSE	0.00174945247796629	9.10136298396914e-06	0.000307500532816999	TRUE	chrY:16635739-16636047	N_Shore	NLGN4Y;NLGN4Y	NR_028318;NM_014893	TSS1500;TSS1500
cg06558765	TRUE	-0.000521999256597219	1.283300143893e-05	0.000396353190152291	TRUE	chrY:2802964-2804283	Island	ZFY;ZFY;ZFY;ZFY;ZFY	NM_003411;NM_001145275;NM_003411;NM_001145275;NM_001145276	5'UTR;1stExon;1stExon;5'UTR;5'UTR
cg07795413	FALSE	0.000505117516765897	9.58749033436846e-05	0.00192496373557668	TRUE		OpenSea	NLGN4Y;NLGN4Y;NLGN4Y;NLGN4Y;NLGN4Y	NM_001164238;NR_028318;NM_014893;NM_001164238;NR_028319	5'UTR;Body;5'UTR;1stExon;Body
cg07950979	FALSE	0.000666110754198254	7.86673907285977e-05	0.00164697242384359	TRUE		OpenSea	UTY;UTY;UTY	NM_182660;NM_007125;NM_182659	Body;Body;Body
cg08596608	FALSE	0.000582637221220173	1.69895491377741e-06	7.87657118967172e-05	TRUE	chrY:14532115-14533600	Island
cg09546548	TRUE	-0.000253324695172731	0.00491171579743646	0.036157018319521	TRUE	chrY:7141521-7143224	Island	PRKY	NR_028062	TSS200
cg09595415	FALSE	0.00118029550319992	0.00126750094937747	0.0135018662656359	TRUE	chrY:2657802-2658099	N_Shore	SRY	NM_003140	TSS200
cg09748856	TRUE	-0.00040060858971142	0.000681205738738339	0.00866812185475097	TRUE	chrY:16636290-16636991	Island	NLGN4Y;NLGN4Y;NLGN4Y	NR_028318;NM_014893;NR_028319	Body;5'UTR;Body
cg11816202	FALSE	0.00112221362578598	0.000976709696510759	0.0112718511265164	TRUE	chrY:21238448-21240005	Island	TTTY14	NR_001543	TSS200
cg13308744	TRUE	-0.00139650730578386	0.000669455580811245	0.0085742820663903	TRUE	chrY:22737825-22738052	N_Shore	EIF1AY	NM_004681	TSS1500
cg13765957	FALSE	0.000182228156906606	0.00758056267148354	0.0490583573680289	TRUE		OpenSea	TTTY14	NR_001543	Body
cg13845521	FALSE	0.00114835957164718	3.9218244699218e-07	2.63192028467766e-05	TRUE	chrY:21238448-21240005	Island	TTTY14	NR_001543	Body
cg14463736	FALSE	0.000937233631022545	0.000892238411007912	0.0105327131940428	TRUE	chrY:15815488-15815779	S_Shore	TMSB4Y	NM_004202	3'UTR
cg15682993	TRUE	-0.00134880875262788	0.000442299420013447	0.00621757491720481	TRUE	chrY:21729143-21729556	Island	CYorf15A;CYorf15A	NM_001005852;NM_001005852	1stExon;5'UTR
cg17816615	TRUE	-0.00110996550423508	1.03147758603719e-05	0.00033576137501636	TRUE	chrY:15016544-15017298	S_Shelf	DDX3Y;DDX3Y	NM_001122665;NM_004660	Body;Body
cg18085787	FALSE	0.000294278660781173	0.000916006034861551	0.0107430996804561	TRUE	chrY:14649050-14649669	N_Shelf
cg18168924	FALSE	0.000293991095525283	0.00429432646210218	0.0326169075005249	TRUE		OpenSea	PRKY	NR_028062	Body
cg20401549	TRUE	-0.000213123304605737	0.00406824735397097	0.0313275763348364	TRUE	chrY:7141521-7143224	Island	PRKY	NR_028062	TSS1500
cg20474581	FALSE	0.000201345447531651	0.00549666203241449	0.0389980409801573	TRUE		OpenSea	USP9Y	NM_004654	TSS200
cg25032547	FALSE	0.000929357471958778	2.45813347643588e-05	0.000650940318976182	TRUE		OpenSea	TTTY15	NR_001545	TSS1500
cg25363292	FALSE	0.00078597364052281	0.000192829807032168	0.00334870361574353	TRUE	chrY:13470631-13471733	S_Shore
cg25518695	TRUE	-0.00150477153212081	0.00663330967544243	0.0447919835975086	TRUE	chrY:16636290-16636991	N_Shore	NLGN4Y;NLGN4Y;NLGN4Y	NR_028318;NR_028319;NM_014893	Body;TSS200;5'UTR
cg25640065	FALSE	0.000316852604863398	0.000140352977835283	0.00259958124164481	TRUE	chrY:23566571-23566864	S_Shelf
cg25667057	FALSE	0.000454730272207791	5.46473506918102e-06	0.000201291256420435	TRUE	chrY:17567579-17568617	N_Shore
cg25815185	TRUE	-0.000348086887521474	0.00761551768933402	0.0491438903598865	TRUE		OpenSea	KDM5D;KDM5D;KDM5D	NM_001146706;NM_001146705;NM_004653	TSS200;TSS200;TSS200
cg27214488	FALSE	0.0015174790127148	1.54814199396946e-09	2.97425397194369e-07	TRUE	chrY:16635739-16636047	N_Shore	NLGN4Y;NLGN4Y;NLGN4Y	NM_014893;NR_028318;NR_028319	TSS200;Body;TSS1500
cg27248959	FALSE	0.000459013460263379	0.00232682777098851	0.0209735588777787	TRUE	chrY:10036737-10037179	N_Shore
cg27443332	FALSE	0.0018424164964918	1.6673014252133e-10	4.2990050958526e-08	TRUE	chrY:16635739-16636047	N_Shore	NLGN4Y;NLGN4Y	NR_028318;NM_014893	Body;TSS1500
cg27611726	FALSE	0.000217163826635905	0.00178801080587229	0.0173626658829898	TRUE	chrY:6778574-6780028	S_Shelf	TBL1Y;TBL1Y;TBL1Y	NM_134259;NM_033284;NM_134258	5'UTR;5'UTR;5'UTR

## Sheet: Suppl. Table 1B
Supplementary Table 1B
Age-associated CpG sites in the Y chromosome in GSE87571.
ID	Is_HYPOMETHYLATED_BY_AGE.	M2_lm_estimate_age	M2_lm_p_value_age	pval_BH.adjusted_4	pval_BH.adjusted.0.05_5	Islands_Name	Relation_to_Island	UCSC_RefGene_Name	UCSC_RefGene_Accession	UCSC_RefGene_Group
cg00121626	FALSE	0.001263287	0.000591595	0.002934333	TRUE	chrY:21664481-21665063	N_Shore	BCORL2	NR_002923	Body
cg00212031	FALSE	0.001429011	8.29E-05	0.000519725	TRUE	chrY:21238448-21240005	Island	TTTY14	NR_001543	TSS200
cg00213748	TRUE	-0.000202595	0.000607489	0.003004053	TRUE	chrY:8147877-8148210	S_Shore
cg00308367	FALSE	0.000255163	1.43E-05	0.00010766	TRUE		OpenSea	KDM5D;KDM5D;KDM5D	NM_001146706;NM_004653;NM_001146705	Body;Body;Body
cg00455876	TRUE	-0.000270098	1.87E-07	2.17E-06	TRUE	chrY:9385471-9385777	Island
cg00479827	FALSE	0.000798919	8.23E-05	0.000516825	TRUE		OpenSea	NCRNA00185	NR_001544	Body
cg00676506	FALSE	0.000174813	0.012013297	0.038074462	TRUE		OpenSea	RPS4Y2	NM_001039567	TSS200
cg01086462	TRUE	-0.000326905	0.000379476	0.001990416	TRUE	chrY:7428179-7428424	S_Shore
cg01215343	FALSE	0.000443737	0.004103034	0.015582632	TRUE	chrY:10032933-10034686	Island
cg01426558	FALSE	0.000138497	0.00809565	0.02762211	TRUE	chrY:15016544-15017298	N_Shore	DDX3Y;DDX3Y	NM_001122665;NM_004660	TSS1500;TSS1500
cg01707559	FALSE	0.001346271	8.01E-07	7.92E-06	TRUE	chrY:6778574-6780028	Island	TBL1Y;TBL1Y;TBL1Y	NM_134259;NM_033284;NM_134258	TSS200;TSS200;TSS200
cg01984154	FALSE	0.000373146	3.28E-09	5.58E-08	TRUE		OpenSea	RPS4Y1	NM_001008	Body
cg01988452	TRUE	-0.001202852	2.98E-06	2.63E-05	TRUE	chrY:22737825-22738052	N_Shore	EIF1AY	NM_004681	TSS1500
cg02002345	FALSE	0.000358211	0.004017426	0.015316825	TRUE	chrY:6778574-6780028	N_Shore	TBL1Y;TBL1Y;TBL1Y	NM_033284;NM_134259;NM_134258	TSS1500;TSS1500;TSS1500
cg02233183	FALSE	0.001157812	1.95E-32	1.59E-29	TRUE	chrY:16635739-16636047	N_Shore	NLGN4Y;NLGN4Y	NM_014893;NR_028318	TSS1500;TSS200
cg02272584	FALSE	0.000183719	0.008393043	0.028340587	TRUE	chrY:8147877-8148210	N_Shore
cg02340092	TRUE	-0.000871063	7.69E-11	1.87E-09	TRUE	chrY:16941822-16942188	S_Shelf	NLGN4Y;NLGN4Y;NLGN4Y	NR_028318;NM_014893;NR_028319	Body;Body;Body
cg02402208	FALSE	0.000314291	0.007737693	0.026567162	TRUE	chrY:9385471-9385777	N_Shore
cg02407581	FALSE	0.000491424	0.000684673	0.003327009	TRUE		OpenSea	TTTY18	NR_001550	TSS1500
cg02582450	FALSE	0.000676712	0.002705835	0.01088327	TRUE	chrY:14075675-14076160	Island
cg02616328	TRUE	-0.000222726	7.57E-11	1.85E-09	TRUE	chrY:2802964-2804283	Island	ZFY;ZFY;ZFY	NM_003411;NM_001145275;NM_001145276	5'UTR;5'UTR;5'UTR
cg02730008	FALSE	0.000286532	0.002280101	0.009335564	TRUE	chrY:15815488-15815779	N_Shore	TMSB4Y	NM_004202	TSS1500
cg02839557	FALSE	0.000851629	2.71E-05	0.000192115	TRUE	chrY:6778574-6780028	Island	TBL1Y;TBL1Y;TBL1Y	NM_134259;NM_033284;NM_134258	TSS200;TSS200;TSS200
cg03052502	FALSE	4.73E-05	0.006046221	0.021670047	TRUE	chrY:9193597-9194776	N_Shore	FAM197Y2	NR_001553	TSS1500
cg03278611	FALSE	0.000263093	0.00912882	0.030342744	TRUE	chrY:16941822-16942188	N_Shore	NLGN4Y;NLGN4Y;NLGN4Y	NR_028318;NM_014893;NR_028319	Body;Body;Body
cg03767353	FALSE	0.000870281	0.000138842	0.00082414	TRUE	chrY:2657802-2658099	Island
cg04042030	FALSE	0.000368137	0.011572073	0.036851391	TRUE	chrY:6778574-6780028	Island	TBL1Y;TBL1Y;TBL1Y	NM_134259;NM_033284;NM_134258	TSS200;TSS200;TSS200
cg04169747	FALSE	0.00129174	7.48E-18	8.44E-16	TRUE	chrY:2657802-2658099	N_Shelf	SRY;SRY	NM_003140;NM_003140	5'UTR;1stExon
cg04303809	FALSE	0.001265186	2.80E-05	0.000197428	TRUE	chrY:14649050-14649669	Island
cg04351468	FALSE	0.000210523	0.005498691	0.020074519	TRUE		OpenSea	RBMY1A3P	NR_001547	Body
cg04576441	FALSE	0.000580646	1.54E-06	1.43E-05	TRUE	chrY:15863345-15864834	S_Shelf
cg04691144	FALSE	0.001539385	1.66E-33	1.48E-30	TRUE	chrY:16635739-16636047	N_Shore	NLGN4Y;NLGN4Y	NM_014893;NR_028318	TSS1500;TSS200
cg04792227	FALSE	0.000614948	0.012619335	0.039585798	TRUE	chrY:17567579-17568617	Island
cg05230942	TRUE	-0.000129779	0.000692808	0.003363207	TRUE	chrY:21154603-21155040	S_Shore	CD24;TTTY14	NM_013230;NR_001543	TSS1500;Body
cg05530472	TRUE	-0.000218877	0.002110788	0.008737682	TRUE		OpenSea	AMELY	NM_001143	TSS1500
cg05678960	TRUE	-0.000244506	0.005908335	0.021269138	TRUE	chrY:6133645-6133958	Island
cg05782707	FALSE	0.00033909	0.00010771	0.000655621	TRUE		OpenSea	TTTY22	NR_001539	Body
cg06247034	FALSE	0.001242192	1.59E-07	1.87E-06	TRUE	chrY:16635739-16636047	N_Shore	NLGN4Y;NLGN4Y	NR_028318;NM_014893	TSS1500;TSS1500
cg06558765	TRUE	-0.000341976	2.65E-18	3.24E-16	TRUE	chrY:2802964-2804283	Island	ZFY;ZFY;ZFY;ZFY;ZFY	NM_003411;NM_001145275;NM_003411;NM_001145275;NM_001145276	5'UTR;1stExon;1stExon;5'UTR;5'UTR
cg06628792	FALSE	0.001354124	8.62E-08	1.10E-06	TRUE	chrY:21238448-21240005	Island	TTTY14	NR_001543	TSS1500
cg07939587	FALSE	0.001071355	0.000166015	0.000964422	TRUE	chrY:2657802-2658099	Island
cg07950979	FALSE	0.00071453	1.23E-07	1.50E-06	TRUE		OpenSea	UTY;UTY;UTY	NM_182660;NM_007125;NM_182659	Body;Body;Body
cg08596608	FALSE	0.000475233	3.66E-09	6.18E-08	TRUE	chrY:14532115-14533600	Island
cg08816194	FALSE	0.00018542	0.005459518	0.019970738	TRUE		OpenSea	NLGN4Y;NLGN4Y;NLGN4Y;NLGN4Y	NM_001164238;NR_028318;NM_014893;NR_028319	TSS1500;Body;5'UTR;Body
cg09081202	TRUE	-0.000377969	0.005626473	0.020457247	TRUE	chrY:22737825-22738052	N_Shelf
cg09595415	FALSE	0.000967463	6.52E-12	2.02E-10	TRUE	chrY:2657802-2658099	N_Shore	SRY	NM_003140	TSS200
cg09748856	TRUE	-0.000161352	0.012493134	0.039265278	TRUE	chrY:16636290-16636991	Island	NLGN4Y;NLGN4Y;NLGN4Y	NR_028318;NM_014893;NR_028319	Body;5'UTR;Body
cg10076560	TRUE	-0.000469492	6.40E-05	0.000411636	TRUE	chrY:21729143-21729556	Island	CYorf15A	NM_001005852	TSS200
cg10213302	TRUE	-0.000785225	0.000280653	0.001525543	TRUE	chrY:2802964-2804283	Island	ZFY;ZFY;ZFY	NM_003411;NM_001145276;NM_001145275	TSS1500;TSS200;TSS1500
cg10422744	FALSE	0.000262217	0.013525827	0.041814079	TRUE	chrY:16635739-16636047	N_Shelf
cg10666546	FALSE	0.000312367	0.00019169	0.00109032	TRUE	chrY:23566571-23566864	Island
cg10811597	FALSE	0.000430646	0.006484488	0.022972144	TRUE	chrY:21238448-21240005	Island	TTTY14	NR_001543	Body
cg11684211	FALSE	0.001519564	1.07E-06	1.03E-05	TRUE	chrY:21238448-21240005	Island	TTTY14	NR_001543	TSS1500
cg11816202	FALSE	0.001841901	9.97E-10	1.91E-08	TRUE	chrY:21238448-21240005	Island	TTTY14	NR_001543	TSS200
cg11898347	FALSE	0.000301693	0.005677223	0.020588331	TRUE	chrY:2657802-2658099	N_Shore	SRY	NM_003140	TSS200
cg13308744	TRUE	-0.002167979	3.03E-19	4.95E-17	TRUE	chrY:22737825-22738052	N_Shore	EIF1AY	NM_004681	TSS1500
cg13618458	TRUE	-0.000439431	0.000213332	0.001198818	TRUE	chrY:6778574-6780028	N_Shelf
cg13765957	FALSE	0.000247754	4.37E-05	0.000297085	TRUE		OpenSea	TTTY14	NR_001543	Body
cg13845521	FALSE	0.001197984	4.06E-09	6.80E-08	TRUE	chrY:21238448-21240005	Island	TTTY14	NR_001543	Body
cg14005657	FALSE	0.000324761	0.000796708	0.003795828	TRUE	chrY:9365289-9365809	N_Shore	TSPY3;TSPY4	NM_001077697;NM_001164471	TSS1500;Body
cg14170959	FALSE	0.000689074	0.001515407	0.006613299	TRUE	chrY:2802964-2804283	N_Shore	ZFY;ZFY;ZFY	NM_003411;NM_001145276;NM_001145275	TSS1500;TSS1500;TSS1500
cg14273923	FALSE	0.001045288	0.00058432	0.002904129	TRUE	chrY:28555535-28555932	Island
cg14463736	FALSE	0.000320853	0.01416649	0.043343714	TRUE	chrY:15815488-15815779	S_Shore	TMSB4Y	NM_004202	3'UTR
cg14742615	TRUE	-0.00016061	0.007615941	0.026268703	TRUE	chrY:17567579-17568617	S_Shore
cg14778208	TRUE	-0.000614084	0.002427937	0.009870793	TRUE		OpenSea	TTTY16	NR_001552	Body
cg14972466	FALSE	0.000852852	0.003346838	0.013075336	TRUE	chrY:2802964-2804283	N_Shore	ZFY;ZFY;ZFY	NM_003411;NM_001145276;NM_001145275	TSS1500;TSS1500;TSS1500
cg15027426	FALSE	0.000801542	0.004822244	0.017897739	TRUE	chrY:21664481-21665063	Island	BCORL2	NR_002923	Body
cg15197499	FALSE	0.000332414	0.000547065	0.00273564	TRUE	chrY:6778574-6780028	Island	TBL1Y;TBL1Y;TBL1Y;TBL1Y;TBL1Y;TBL1Y	NM_134259;NM_134259;NM_033284;NM_134258;NM_134258;NM_033284	1stExon;5'UTR;5'UTR;1stExon;5'UTR;1stExon
cg15345074	FALSE	0.001628179	7.20E-08	9.34E-07	TRUE	chrY:21238448-21240005	Island	TTTY14	NR_001543	TSS200
cg15563434	FALSE	0.001549321	1.04E-06	1.01E-05	TRUE	chrY:2657802-2658099	Island
cg17430262	FALSE	0.000819492	0.000576356	0.002870363	TRUE	chrY:14649050-14649669	Island
cg17816615	TRUE	-0.001283389	7.25E-20	1.39E-17	TRUE	chrY:15016544-15017298	S_Shelf	DDX3Y;DDX3Y	NM_001122665;NM_004660	Body;Body
cg17972491	TRUE	-0.000718321	0.000414761	0.002150789	TRUE		OpenSea	AMELY	NM_001143	TSS1500
cg18058072	TRUE	-0.000304212	0.010396526	0.033750568	TRUE	chrY:2802964-2804283	S_Shelf	ZFY;ZFY;ZFY	NM_003411;NM_001145275;NM_001145276	5'UTR;5'UTR;5'UTR
cg18085787	FALSE	0.00029379	0.000123025	0.000739204	TRUE	chrY:14649050-14649669	N_Shelf
cg18168924	FALSE	0.000167074	0.015103752	0.045712228	TRUE		OpenSea	PRKY	NR_028062	Body
cg20401549	TRUE	-0.000248952	9.30E-16	6.66E-14	TRUE	chrY:7141521-7143224	Island	PRKY	NR_028062	TSS1500
cg23834181	FALSE	0.000822074	0.001106134	0.005023968	TRUE	chrY:17567579-17568617	N_Shore
cg25667057	FALSE	0.000539486	0.000291118	0.001574576	TRUE	chrY:17567579-17568617	N_Shore
cg25918849	TRUE	-0.000573616	0.000842355	0.003984629	TRUE		OpenSea	TTTY13	NR_001537	Body
cg26046487	TRUE	-0.000801175	0.00081426	0.003866651	TRUE		OpenSea	HSFY1;HSFY2;HSFY2;HSFY1	NM_152584;NM_001001877;NR_003509;NR_003510	Body;Body;Body;Body
cg26198148	FALSE	0.000366273	0.005702764	0.020658035	TRUE	chrY:15815488-15815779	N_Shore	TMSB4Y	NM_004202	TSS1500
cg26251715	TRUE	-0.000348327	0.006974254	0.024424833	TRUE	chrY:21238448-21240005	N_Shelf	TTTY14	NR_001543	Body
cg26928789	FALSE	0.00022356	0.007097998	0.024778559	TRUE		OpenSea	TTTY10	NR_001542	TSS1500
cg27214488	FALSE	0.001028876	2.20E-22	6.53E-20	TRUE	chrY:16635739-16636047	N_Shore	NLGN4Y;NLGN4Y;NLGN4Y	NM_014893;NR_028318;NR_028319	TSS200;Body;TSS1500
cg27248959	FALSE	0.000515762	0.001486595	0.006504932	TRUE	chrY:10036737-10037179	N_Shore
cg27355713	FALSE	0.000172114	0.002724677	0.010941391	TRUE	chrY:6778574-6780028	N_Shore	TBL1Y;TBL1Y;TBL1Y	NM_134259;NM_033284;NM_134258	TSS200;TSS200;TSS200
cg27443332	FALSE	0.00180294	3.24E-40	7.95E-37	TRUE	chrY:16635739-16636047	N_Shore	NLGN4Y;NLGN4Y	NR_028318;NM_014893	Body;TSS1500
cg27611726	FALSE	0.000184488	0.002128848	0.008789677	TRUE	chrY:6778574-6780028	S_Shelf	TBL1Y;TBL1Y;TBL1Y	NM_134259;NM_033284;NM_134258	5'UTR;5'UTR;5'UTR
cg27636129	FALSE	0.000408662	0.000918726	0.004302307	TRUE	chrY:2657802-2658099	N_Shore	SRY	NM_003140	TSS200

## Sheet: Suppl. Table 1C
Supplementary Table 1C
Age-associated CpG sites in the Y chromosome in GSE111629.
ID	Is_HYPOMETHYLATED_BY_AGE.	M2_lm_estimate_age	M2_lm_p_value_age	pval_BH.adjusted	pval_BH.adjusted.0.05	Islands_Name	Relation_to_Island	UCSC_RefGene_Name	UCSC_RefGene_Accession	UCSC_RefGene_Group
cg00212031	FALSE	0.00214983635899001	0.00117083202034397	0.0238101565630946	TRUE	chrY:21238448-21240005	Island	TTTY14	NR_001543	TSS200
cg00214611	FALSE	0.00107087319470879	0.00203429726818154	0.0350249377096394	TRUE	chrY:15815488-15815779	Island	TMSB4Y;TMSB4Y	NM_004202;NM_004202	1stExon;5'UTR
cg00308367	FALSE	0.000512117796917931	1.04518071659637e-05	0.00092296048505204	TRUE		OpenSea	KDM5D;KDM5D;KDM5D	NM_001146706;NM_004653;NM_001146705	Body;Body;Body
cg01086462	TRUE	-0.000734004069139471	8.0202451417155e-05	0.00413760225679449	TRUE	chrY:7428179-7428424	S_Shore
cg01707559	FALSE	0.00149860277954053	0.00138415961453799	0.0269197074240106	TRUE	chrY:6778574-6780028	Island	TBL1Y;TBL1Y;TBL1Y	NM_134259;NM_033284;NM_134258	TSS200;TSS200;TSS200
cg01984154	FALSE	0.000388011218187685	0.000199348788997402	0.00760317832588535	TRUE		OpenSea	RPS4Y1	NM_001008	Body
cg02233183	FALSE	0.000870993327568768	2.45910495394094e-05	0.00178549235248364	TRUE	chrY:16635739-16636047	N_Shore	NLGN4Y;NLGN4Y	NM_014893;NR_028318	TSS1500;TSS200
cg02582450	FALSE	0.00244816410390622	0.000111510631313947	0.00511913344757119	TRUE	chrY:14075675-14076160	Island
cg02616328	TRUE	-0.000275867707169497	2.39021792362631e-05	0.00176774603868543	TRUE	chrY:2802964-2804283	Island	ZFY;ZFY;ZFY	NM_003411;NM_001145275;NM_001145276	5'UTR;5'UTR;5'UTR
cg02839557	FALSE	0.00104615741054107	0.00134628649890488	0.0263926005245313	TRUE	chrY:6778574-6780028	Island	TBL1Y;TBL1Y;TBL1Y	NM_134259;NM_033284;NM_134258	TSS200;TSS200;TSS200
cg03244189	FALSE	0.00188039014408333	0.000394661361720472	0.0117582695063346	TRUE	chrY:21238448-21240005	Island	TTTY14	NR_001543	Body
cg03443143	FALSE	0.000203716086484512	0.00107139182952227	0.0223442185382496	TRUE	chrY:9363680-9363943	N_Shore	TSPY4;FAM197Y2	NM_001164471;NR_001553	Body;TSS1500
cg04169747	FALSE	0.00166195979892838	0.00018052044822449	0.00710627081725484	TRUE	chrY:2657802-2658099	N_Shelf	SRY;SRY	NM_003140;NM_003140	5'UTR;1stExon
cg04691144	FALSE	0.00186178222962591	3.02378923966656e-06	0.000434518974621662	TRUE	chrY:16635739-16636047	N_Shore	NLGN4Y;NLGN4Y	NM_014893;NR_028318	TSS1500;TSS200
cg04831594	FALSE	0.00125978689605129	0.000754424974278512	0.0180832134746674	TRUE		OpenSea
cg06558765	TRUE	-0.000255776266234397	4.05237343323583e-05	0.00253002320971832	TRUE	chrY:2802964-2804283	Island	ZFY;ZFY;ZFY;ZFY;ZFY	NM_003411;NM_001145275;NM_003411;NM_001145275;NM_001145276	5'UTR;1stExon;1stExon;5'UTR;5'UTR
cg07950979	FALSE	0.00117684412988444	0.000257691378029904	0.00889398199806027	TRUE		OpenSea	UTY;UTY;UTY	NM_182660;NM_007125;NM_182659	Body;Body;Body
cg08596608	FALSE	0.000550634061842549	0.000947291465803372	0.020480065750315	TRUE	chrY:14532115-14533600	Island
cg09728865	FALSE	0.00237393457160389	0.000148123302313694	0.00619432664871851	TRUE	chrY:6778574-6780028	Island	TBL1Y;TBL1Y;TBL1Y	NM_134259;NM_033284;NM_134258	5'UTR;5'UTR;5'UTR
cg11816202	FALSE	0.00255887658306307	5.79084968860306e-06	0.00065004128143012	TRUE	chrY:21238448-21240005	Island	TTTY14	NR_001543	TSS200
cg11898347	FALSE	0.000539347849213589	0.00182106593608856	0.0324547060100729	TRUE	chrY:2657802-2658099	N_Shore	SRY	NM_003140	TSS200
cg13845521	FALSE	0.00169823510632048	9.0174390703038e-06	0.000841799407305885	TRUE	chrY:21238448-21240005	Island	TTTY14	NR_001543	Body
cg14005657	FALSE	0.000574529233581886	0.0011871927454169	0.0239441631493342	TRUE	chrY:9365289-9365809	N_Shore	TSPY3;TSPY4	NM_001077697;NM_001164471	TSS1500;Body
cg14778208	TRUE	-0.00144984847523322	0.00192972718042467	0.0339590409740082	TRUE		OpenSea	TTTY16	NR_001552	Body
cg15345074	FALSE	0.00199655093596142	0.00147669165067176	0.0279059586785977	TRUE	chrY:21238448-21240005	Island	TTTY14	NR_001543	TSS200
cg15563434	FALSE	0.00216068335162869	0.00120825087488935	0.0242193764328536	TRUE	chrY:2657802-2658099	Island
cg20401549	TRUE	-0.000179497938890404	0.00019549004695373	0.00748513062593929	TRUE	chrY:7141521-7143224	Island	PRKY	NR_028062	TSS1500
cg22051787	FALSE	0.000616999426611708	0.000243127886389601	0.00851121265139596	TRUE	chrY:24549398-24549695	S_Shore	RBMY1J;RBMY1J;RBMY1F	NM_001006117;NM_001006117;NM_152585	5'UTR;1stExon;5'UTR
cg23308414	FALSE	0.000523899994606	0.00271448796690368	0.0421670539644847	TRUE	chrY:20508190-20508452	Island
cg25918849	TRUE	-0.00130604151029962	0.00280472111494836	0.0428687904316146	TRUE		OpenSea	TTTY13	NR_001537	Body
cg27049643	FALSE	0.00333251495210701	0.00088791493406808	0.0198676185733962	TRUE		OpenSea	KDM5D;KDM5D;KDM5D	NM_001146706;NM_001146705;NM_004653	TSS200;TSS200;TSS200
cg27214488	FALSE	0.00117349879810142	1.89215107392075e-05	0.00153279874599762	TRUE	chrY:16635739-16636047	N_Shore	NLGN4Y;NLGN4Y;NLGN4Y	NM_014893;NR_028318;NR_028319	TSS200;Body;TSS1500
cg27355713	FALSE	0.00046932063267403	0.00116526940435222	0.0237463008346371	TRUE	chrY:6778574-6780028	N_Shore	TBL1Y;TBL1Y;TBL1Y	NM_134259;NM_033284;NM_134258	TSS200;TSS200;TSS200
cg27443332	FALSE	0.00155651705853783	6.39773062636881e-07	0.000152952574633334	TRUE	chrY:16635739-16636047	N_Shore	NLGN4Y;NLGN4Y	NR_028318;NM_014893	Body;TSS1500

## Sheet: Suppl. Table 1D
Supplementary Table 1D
Age-associated CpG sites in the Y chromosome in GSE128235.
ID	Is_HYPOMETHYLATED_BY_AGE.	M2_lm_estimate_age	M2_lm_p_value_age	pval_BH.adjusted	pval_BH.adjusted.0.05	Islands_Name	Relation_to_Island	UCSC_RefGene_Name	UCSC_RefGene_Accession	UCSC_RefGene_Group
cg20401549	TRUE	-0.000208529125218089	0.000230113768743549	0.0357617309156055	TRUE	chrY:7141521-7143224	Island	PRKY	NR_028062	TSS1500
cg27214488	FALSE	0.000872348057800336	0.000299506462608915	0.0393284364482544	TRUE	chrY:16635739-16636047	N_Shore	NLGN4Y;NLGN4Y;NLGN4Y	NM_014893;NR_028318;NR_028319	TSS200;Body;TSS1500

## Sheet: Suppl. Table 1E
Supplementary Table 1E
Y chromosomal age-associated CpG sites identified in at least two data sets included in the study.
ID	Datasets	Hypomethylated	chr	Islands_Name	Relation_to_Island	UCSC_RefGene_Name	UCSC_RefGene_Accession	UCSC_RefGene_Group
cg00212031	GSE111629 GSE87571	FALSE	chrY	chrY:21238448-21240005	Island	TTTY14	NR_001543	TSS200
cg00308367	GSE111629 GSE61496 GSE87571	FALSE	chrY		OpenSea	KDM5D;KDM5D;KDM5D	NM_001146706;NM_004653;NM_001146705	Body;Body;Body
cg00455876	GSE61496 GSE87571	TRUE	chrY	chrY:9385471-9385777	Island
cg01086462	GSE111629 GSE87571	TRUE	chrY	chrY:7428179-7428424	S_Shore
cg01707559	GSE111629 GSE61496 GSE87571	FALSE	chrY	chrY:6778574-6780028	Island	TBL1Y;TBL1Y;TBL1Y	NM_134259;NM_033284;NM_134258	TSS200;TSS200;TSS200
cg01984154	GSE111629 GSE61496 GSE87571	FALSE	chrY		OpenSea	RPS4Y1	NM_001008	Body
cg02002345	GSE61496 GSE87571	FALSE	chrY	chrY:6778574-6780028	N_Shore	TBL1Y;TBL1Y;TBL1Y	NM_033284;NM_134259;NM_134258	TSS1500;TSS1500;TSS1500
cg02233183	GSE111629 GSE61496 GSE87571	FALSE	chrY	chrY:16635739-16636047	N_Shore	NLGN4Y;NLGN4Y	NM_014893;NR_028318	TSS1500;TSS200
cg02340092	GSE61496 GSE87571	TRUE	chrY	chrY:16941822-16942188	S_Shelf	NLGN4Y;NLGN4Y;NLGN4Y	NR_028318;NM_014893;NR_028319	Body;Body;Body
cg02407581	GSE61496 GSE87571	FALSE	chrY		OpenSea	TTTY18	NR_001550	TSS1500
cg02582450	GSE111629 GSE61496 GSE87571	FALSE	chrY	chrY:14075675-14076160	Island
cg02616328	GSE111629 GSE61496 GSE87571	TRUE	chrY	chrY:2802964-2804283	Island	ZFY;ZFY;ZFY	NM_003411;NM_001145275;NM_001145276	5'UTR;5'UTR;5'UTR
cg02839557	GSE111629 GSE87571	FALSE	chrY	chrY:6778574-6780028	Island	TBL1Y;TBL1Y;TBL1Y	NM_134259;NM_033284;NM_134258	TSS200;TSS200;TSS200
cg03244189	GSE111629 GSE61496	FALSE	chrY	chrY:21238448-21240005	Island	TTTY14	NR_001543	Body
cg03278611	GSE61496 GSE87571	FALSE	chrY	chrY:16941822-16942188	N_Shore	NLGN4Y;NLGN4Y;NLGN4Y	NR_028318;NM_014893;NR_028319	Body;Body;Body
cg03443143	GSE111629 GSE61496	FALSE	chrY	chrY:9363680-9363943	N_Shore	TSPY4;FAM197Y2	NM_001164471;NR_001553	Body;TSS1500
cg04169747	GSE111629 GSE61496 GSE87571	FALSE	chrY	chrY:2657802-2658099	N_Shelf	SRY;SRY	NM_003140;NM_003140	5'UTR;1stExon
cg04576441	GSE61496 GSE87571	FALSE	chrY	chrY:15863345-15864834	S_Shelf
cg04691144	GSE111629 GSE61496 GSE87571	FALSE	chrY	chrY:16635739-16636047	N_Shore	NLGN4Y;NLGN4Y	NM_014893;NR_028318	TSS1500;TSS200
cg06247034	GSE61496 GSE87571	FALSE	chrY	chrY:16635739-16636047	N_Shore	NLGN4Y;NLGN4Y	NR_028318;NM_014893	TSS1500;TSS1500
cg06558765	GSE111629 GSE61496 GSE87571	TRUE	chrY	chrY:2802964-2804283	Island	ZFY;ZFY;ZFY;ZFY;ZFY	NM_003411;NM_001145275;NM_003411;NM_001145275;NM_001145276	5'UTR;1stExon;1stExon;5'UTR;5'UTR
cg07950979	GSE111629 GSE61496 GSE87571	FALSE	chrY		OpenSea	UTY;UTY;UTY	NM_182660;NM_007125;NM_182659	Body;Body;Body
cg08596608	GSE111629 GSE61496 GSE87571	FALSE	chrY	chrY:14532115-14533600	Island
cg09595415	GSE61496 GSE87571	FALSE	chrY	chrY:2657802-2658099	N_Shore	SRY	NM_003140	TSS200
cg09748856	GSE61496 GSE87571	TRUE	chrY	chrY:16636290-16636991	Island	NLGN4Y;NLGN4Y;NLGN4Y	NR_028318;NM_014893;NR_028319	Body;5'UTR;Body
cg11816202	GSE111629 GSE61496 GSE87571	FALSE	chrY	chrY:21238448-21240005	Island	TTTY14	NR_001543	TSS200
cg11898347	GSE111629 GSE87571	FALSE	chrY	chrY:2657802-2658099	N_Shore	SRY	NM_003140	TSS200
cg13308744	GSE61496 GSE87571	TRUE	chrY	chrY:22737825-22738052	N_Shore	EIF1AY	NM_004681	TSS1500
cg13765957	GSE61496 GSE87571	FALSE	chrY		OpenSea	TTTY14	NR_001543	Body
cg13845521	GSE111629 GSE61496 GSE87571	FALSE	chrY	chrY:21238448-21240005	Island	TTTY14	NR_001543	Body
cg14005657	GSE111629 GSE87571	FALSE	chrY	chrY:9365289-9365809	N_Shore	TSPY3;TSPY4	NM_001077697;NM_001164471	TSS1500;Body
cg14463736	GSE61496 GSE87571	FALSE	chrY	chrY:15815488-15815779	S_Shore	TMSB4Y	NM_004202	3'UTR
cg14778208	GSE111629 GSE87571	TRUE	chrY		OpenSea	TTTY16	NR_001552	Body
cg15345074	GSE111629 GSE87571	FALSE	chrY	chrY:21238448-21240005	Island	TTTY14	NR_001543	TSS200
cg15563434	GSE111629 GSE87571	FALSE	chrY	chrY:2657802-2658099	Island
cg17816615	GSE61496 GSE87571	TRUE	chrY	chrY:15016544-15017298	S_Shelf	DDX3Y;DDX3Y	NM_001122665;NM_004660	Body;Body
cg18085787	GSE61496 GSE87571	FALSE	chrY	chrY:14649050-14649669	N_Shelf
cg18168924	GSE61496 GSE87571	FALSE	chrY		OpenSea	PRKY	NR_028062	Body
cg20401549	GSE111629 GSE128235 GSE61496 GSE87571	TRUE	chrY	chrY:7141521-7143224	Island	PRKY	NR_028062	TSS1500
cg25667057	GSE61496 GSE87571	FALSE	chrY	chrY:17567579-17568617	N_Shore
cg25918849	GSE111629 GSE87571	TRUE	chrY		OpenSea	TTTY13	NR_001537	Body
cg27214488	GSE111629 GSE128235 GSE61496 GSE87571	FALSE	chrY	chrY:16635739-16636047	N_Shore	NLGN4Y;NLGN4Y;NLGN4Y	NM_014893;NR_028318;NR_028319	TSS200;Body;TSS1500
cg27248959	GSE61496 GSE87571	FALSE	chrY	chrY:10036737-10037179	N_Shore
cg27355713	GSE111629 GSE87571	FALSE	chrY	chrY:6778574-6780028	N_Shore	TBL1Y;TBL1Y;TBL1Y	NM_134259;NM_033284;NM_134258	TSS200;TSS200;TSS200
cg27443332	GSE111629 GSE61496 GSE87571	FALSE	chrY	chrY:16635739-16636047	N_Shore	NLGN4Y;NLGN4Y	NR_028318;NM_014893	Body;TSS1500
cg27611726	GSE61496 GSE87571	FALSE	chrY	chrY:6778574-6780028	S_Shelf	TBL1Y;TBL1Y;TBL1Y	NM_134259;NM_033284;NM_134258	5'UTR;5'UTR;5'UTR

## Sheet: Suppl. Table 1F
Additional file 1: Table S1F
Distribution of age-CpGs in relation to CpG islands and gene regions.
	Y chromosomal on array	% on array	age-CpGs	% age-CpGs	Hypergeometric test p
Island	137	32.9327	15	32.6087	ns
Shelf	50	12.0192	6	13.0435	ns
Shore	136	32.6923	17	36.9565	ns
OpenSea	93	22.3558	8	17.3913	ns
	Y chromosomal on array	% on array	age-CpGs	% age-CpGs	Hypergeometric test p
Intergenic	133	31.9712	9	19.5652	0.0369
1stExon	16	3.84615	0	0	na
3'UTR	9	2.16346	1	2.17391	ns
5'UTR	24	5.76923	4	8.69565	ns
Body	89	21.3942	15	32.6087	0.04194
TSS1500	90	21.6346	8	17.3913	ns
TSS200	55	13.2212	9	19.5652	ns
