# Supplementary material for: Ageing-associated changes in DNA methylation in X and Y chromosomes
Source: Epigenetics Chromatin. 2021 Jul 2;14:33. doi: 10.1186/s13072-021-00407-6 (PMC8254238; doi:10.1186/s13072-021-00407-6)
Supplement: Supplementary file 2 — Additional file 2: X chromosomal age-CpGs identified in males. Contains lists of X chromosomal age-CpGs identified in males in each individual dataset (A–E), list of age-CpGs identified in multiple datasets (F), location of identified X chromosomal age-CpGs in relation to CpG islands and gene regions (G) and enriched GO terms for X chromosomal age-CpGs in males (H). [file 13072_2021_407_MOESM2_ESM.xlsx]

## Sheet: Suppl. Table 2A
Additional file 2: Table S2A
Age-associated CpGs in the X chromosome in males in GSE61496
ID	Is_HYPOMETHYLATED_BY_AGE.	M2_lm_estimate_age	M2_lm_p_value_age	pval_BH.adjusted	pval_BH.adjusted.0.05	Islands_Name	Relation_to_Island	UCSC_RefGene_Name	UCSC_RefGene_Accession	UCSC_RefGene_Group
cg00040419	TRUE	-0.0010289716587	2.37786495159204e-05	0.000634831629310594	TRUE	chrX:13671086-13671606	N_Shore	TCEANC	NM_152634	TSS1500
cg00040455	FALSE	0.000772120173948893	0.000230941875805272	0.00380937457767686	TRUE	chrX:30326439-30327668	Island	NR0B1	NM_000475	1stExon
cg00072587	TRUE	-0.00119776983298734	0.000515427760143705	0.00696498666645619	TRUE	chrX:19533003-19533551	N_Shore	MAP3K15	NM_001001671	Body
cg00098732	TRUE	-0.00050638674896433	3.96585402863882e-05	0.000957079748093674	TRUE		OpenSea	HS6ST2;HS6ST2	NM_001077188;NM_147175	TSS1500;TSS1500
cg00114913	FALSE	0.000888845628922302	0.00141130482800715	0.0146793680518196	TRUE	chrX:118107469-118107949	Island	LONRF3;LONRF3	NM_024778;NM_001031855	TSS1500;TSS1500
cg00124708	TRUE	-0.000540860926815874	0.000121337255716676	0.00234489631461931	TRUE		OpenSea	ARMCX3;ARMCX3;ARMCX3	NM_177947;NM_016607;NM_177948	TSS1500;TSS1500;TSS1500
cg00130498	FALSE	0.00038472146081157	0.000397222853870316	0.00578043604182295	TRUE	chrX:129194007-129194703	N_Shore
cg00141845	TRUE	-0.00218273265170141	1.25950207759513e-05	0.000393490545814838	TRUE		OpenSea	UPRT;UPRT	NM_145052;NR_030774	TSS1500;TSS1500
cg00158454	FALSE	0.000857341888305586	4.42110815477153e-07	2.86931026795213e-05	TRUE	chrX:136509276-136509813	Island
cg00168417	TRUE	-0.00116927520392096	3.64545682903552e-07	2.48042958408959e-05	TRUE	chrX:118284519-118285065	S_Shore	KIAA1210	NM_020721	TSS1500
cg00191052	TRUE	-0.000737516107084221	0.00718765453917497	0.0474188275851389	TRUE	chrX:46433054-46434902	N_Shore	CHST7	NM_019886	TSS1500
cg00200463	FALSE	0.0014352612936692	0.000230184667452118	0.00380328730471476	TRUE	chrX:67913299-67914134	Island	STARD8;STARD8;STARD8;STARD8	NM_001142504;NM_001142504;NM_014725;NM_001142503	5'UTR;1stExon;5'UTR;Body
cg00202711	FALSE	0.000989572588335049	0.00531097713645107	0.038147923458818	TRUE	chrX:113818519-113819453	N_Shore	HTR2C	NM_000868	TSS200
cg00206414	FALSE	0.00149274086714756	0.000306754741578678	0.00472575936790549	TRUE	chrX:39949372-39949976	Island	BCOR;BCOR;BCOR;BCOR	NM_001123384;NM_017745;NM_001123385;NM_001123383	5'UTR;5'UTR;5'UTR;5'UTR
cg00238052	TRUE	-0.0006729454694477	0.00201645229445824	0.0189426649866748	TRUE		OpenSea	TCEAL2	NM_080390	TSS1500
cg00240113	FALSE	0.00143449745135629	2.18900475665566e-06	9.61787829852565e-05	TRUE	chrX:136647526-136650178	Island	ZIC3	NM_003413	TSS200
cg00241296	FALSE	0.00133131083659272	5.87090184097555e-06	0.000212262347741249	TRUE	chrX:103811550-103812043	N_Shore	IL1RAPL2;IL1RAPL2	NM_017416;NM_017416	5'UTR;1stExon
cg00261039	FALSE	0.000596540122713786	0.00047880596867836	0.00655215206859018	TRUE	chrX:40005040-40007066	Island	BCOR;BCOR	NM_001123384;NM_001123383	5'UTR;5'UTR
cg00267883	FALSE	0.000273559227477317	0.00258335051439511	0.0226604013787317	TRUE	chrX:129113845-129118029	N_Shelf
cg00323457	TRUE	-0.00253920108155494	0.000589336997188177	0.00770937770153505	TRUE	chrX:17878441-17878888	S_Shore	RAI2	NM_021785	TSS1500
cg00328965	TRUE	-0.000305225425761891	0.00407021888898211	0.0313275763348364	TRUE	chrX:129243674-129245575	N_Shore	ELF4;ELF4	NM_001421;NM_001127197	5'UTR;5'UTR
cg00331433	TRUE	-0.000464262158107844	0.000744974486717678	0.00929842040873861	TRUE	chrX:16737618-16738099	Island	SYAP1;SYAP1;SYAP1	NR_033181;NM_032796;NM_032796	Body;5'UTR;1stExon
cg00360365	TRUE	-0.0012591905165741	0.00633288230767835	0.0430899867018281	TRUE	chrX:54556428-54556959	Island	GNL3L	NM_019067	TSS200
cg00391044	TRUE	-0.00114369100225669	0.00427244687559892	0.0325011137322346	TRUE	chrX:136510308-136510914	N_Shore
cg00403724	TRUE	-0.000663965988440161	0.00040904442264769	0.00585082810671834	TRUE		OpenSea	TNMD	NM_022144	TSS1500
cg00406460	TRUE	-0.00122809378401618	0.000139686554525809	0.00259213799478006	TRUE	chrX:47433414-47434124	Island	SYN1;SYN1	NM_006950;NM_133499	Body;Body
cg00412010	FALSE	0.000546936343851126	0.000194938135429749	0.00335677302450031	TRUE	chrX:110339364-110339679	S_Shore	PAK3;PAK3;PAK3	NM_001128166;NM_001128167;NM_002578	5'UTR;5'UTR;5'UTR
cg00412368	FALSE	0.00111816771461371	0.00186604906655564	0.0178724816755739	TRUE	chrX:138285318-138285596	Island	FGF13;FGF13;FGF13	NM_001139501;NM_001139500;NM_001139498	5'UTR;Body;Body
cg00426668	TRUE	-0.000981053698093906	5.93629958297586e-08	5.64697702077645e-06	TRUE		OpenSea	CAPN6	NM_014289	TSS1500
cg00458505	FALSE	0.00231171792981879	6.40786700549667e-07	3.75953777963212e-05	TRUE	chrX:17393159-17395817	Island	NHS	NM_198270	TSS200
cg00467547	FALSE	0.000454475894692843	0.00549398216161961	0.0389980409801573	TRUE		OpenSea	SH2D1A;SH2D1A	NM_001114937;NM_002351	1stExon;1stExon
cg00478198	TRUE	-0.000871245955385252	2.6213149213515e-05	0.000686728438486685	TRUE	chrX:49643906-49644501	Island	LOC158572;USP27X;USP27X	NR_026742;NM_001145073;NM_001145073	TSS1500;1stExon;5'UTR
cg00484940	FALSE	0.000805848177992316	7.22278844429146e-05	0.00153511672835505	TRUE	chrX:85402943-85403877	Island	DACH2;DACH2	NM_001139514;NM_053281	TSS1500;TSS1500
cg00524424	TRUE	-0.00120128499977589	0.000147721621928352	0.00270537654514765	TRUE	chrX:49090327-49090955	N_Shore	CACNA1F	NM_005183	TSS200
cg00525383	FALSE	0.00100452591139328	5.80414418348176e-07	3.54423740775251e-05	TRUE	chrX:136647526-136650178	Island	ZIC3	NM_003413	TSS1500
cg00554969	FALSE	0.000842758114205341	0.00643151885346315	0.0436399042425429	TRUE		OpenSea	TBX22;TBX22;TBX22	NM_001109878;NM_001109879;NM_016954	Body;5'UTR;Body
cg00570097	FALSE	0.000199486741484227	0.00240177500298742	0.0213932649811552	TRUE	chrX:118012977-118013279	N_Shore
cg00575851	FALSE	0.00102027179219988	0.000697320476091451	0.00883874000613718	TRUE	chrX:134232431-134233126	N_Shore	NCRNA00087	NR_024493	Body
cg00604086	TRUE	-0.000347346133974201	0.00377802838518332	0.0295900256738818	TRUE	chrX:67718427-67719071	Island	YIPF6	NM_173834	TSS1500
cg00607036	TRUE	-0.000358993050742639	1.43972992593905e-05	0.000431776049941632	TRUE	chrX:119005251-119006217	Island	NDUFA1;RNF113A	NM_004541;NM_006978	TSS1500;1stExon
cg00608151	FALSE	0.000570566135904428	0.00355866830258764	0.0283420242553555	TRUE	chrX:90689602-90690119	Island	PABPC5	NM_080832	5'UTR
cg00609239	TRUE	-0.00140967740239845	1.12906870369862e-06	6.01229084719514e-05	TRUE	chrX:101854275-101854527	N_Shore	ARMCX5;ARMCX5;ARMCX5;ARMCX5;ARMCX5;ARMCX5	NM_001168482;NM_001168485;NM_001168478;NM_022838;NM_001168480;NM_001168479	TSS1500;TSS1500;TSS1500;TSS1500;TSS1500;TSS1500
cg00619443	FALSE	0.00208113539037766	0.00117614334338764	0.0128412220959441	TRUE	chrX:110038946-110039370	S_Shore	CHRDL1;CHRDL1;CHRDL1;CHRDL1	NM_001143983;NM_001143981;NM_001143982;NM_145234	TSS1500;TSS1500;TSS1500;TSS1500
cg00645049	TRUE	-0.00139762379868088	3.09147784687215e-06	0.000128348728574802	TRUE	chrX:153656733-153657363	Island	ATP6AP1	NM_001183	TSS200
cg00673685	TRUE	-0.000786809724606697	4.88850575005031e-06	0.000185649532321678	TRUE		OpenSea	ZCCHC16	NM_001004308	3'UTR
cg00685229	TRUE	-0.00065443803545033	0.000423798531522645	0.00599188746299982	TRUE	chrX:118826452-118827731	S_Shore	SEPT6;SEPT6;SEPT6;SEPT6	NM_015129;NM_145800;NM_145802;NM_145799	TSS1500;TSS1500;TSS1500;TSS1500
cg00714323	FALSE	0.000272051612480588	0.00628007794839614	0.0428795844866797	TRUE	chrX:15693104-15694073	S_Shelf	CA5BP	NR_026551	Body
cg00723997	FALSE	0.00186995250656716	3.31655699016696e-05	0.000837516118290099	TRUE	chrX:48689589-48690827	Island	PCSK1N	NM_013271	Body
cg00729461	FALSE	0.000842707240709284	0.000844438493463904	0.01018941916128	TRUE	chrX:133371069-133371718	Island	CCDC160;CCDC160	NM_001101357;NM_001101357	5'UTR;1stExon
cg00743412	FALSE	0.00165288562296569	1.47711406240973e-05	0.000439901628677523	TRUE	chrX:130192131-130192735	N_Shore	FLJ30058	NM_144967	TSS1500
cg00752874	FALSE	0.000443562662055662	0.00128465073237749	0.013622302895925	TRUE	chrX:107978210-107980145	N_Shore	IRS4	NM_003604	1stExon
cg00775115	FALSE	0.000916523777925333	4.98653496507393e-06	0.000187915652260748	TRUE	chrX:47341887-47342697	S_Shore	ZNF41;ZNF41	NM_007130;NM_153380	TSS1500;TSS1500
cg00775286	FALSE	0.000363068838358019	0.000557993149813711	0.00739812839225269	TRUE		OpenSea	CNKSR2;CNKSR2;CNKSR2;CNKSR2	NM_001168648;NM_001168649;NM_014927;NM_001168647	3'UTR;3'UTR;Body;Body
cg00781978	TRUE	-0.000217503444481094	0.00250182940223297	0.0221235780533201	TRUE	chrX:40506176-40506982	N_Shore	CXorf38	NM_144970	Body
cg00787015	TRUE	-0.000225203725006409	0.000904625845496626	0.0106532740795384	TRUE	chrX:40506176-40506982	Island	CXorf38	NM_144970	Body
cg00788815	TRUE	-0.00106780349724358	0.00520546359290041	0.0376684876537949	TRUE	chrX:118107469-118107949	N_Shore
cg00809111	FALSE	0.00072741415757332	0.000134498080407092	0.00250534637229788	TRUE	chrX:130192131-130192735	Island	FLJ30058	NM_144967	TSS200
cg00810883	FALSE	0.00111674325279132	1.30106945018855e-07	1.07703676748724e-05	TRUE	chrX:82763571-82764462	N_Shore	POU3F4;POU3F4	NM_000307;NM_000307	5'UTR;1stExon
cg00849191	FALSE	0.00208842579628453	7.93369925135278e-08	7.13159497841785e-06	TRUE	chrX:152938634-152939544	Island	PNCK;PNCK	NM_001039582;NM_001135740	Body;TSS1500
cg00850648	FALSE	0.000457338415340935	0.00600655243780987	0.0415329575057594	TRUE	chrX:138285888-138287622	N_Shore	FGF13;FGF13;FGF13	NM_001139501;NM_001139500;NM_001139498	5'UTR;Body;Body
cg00861899	TRUE	-0.000653462415349206	2.40528372481257e-05	0.000640406791731346	TRUE		OpenSea	BMX	NM_203281	TSS200
cg00877056	TRUE	-0.000838183199196224	5.78399186016291e-05	0.00129387105584192	TRUE	chrX:107069308-107070201	S_Shore	MID2;MID2	NM_052817;NM_012216	Body;Body
cg00901211	TRUE	-0.000316718987208176	3.86940027130068e-05	0.0009384808410849	TRUE	chrX:118602158-118603318	Island	LOC100303728;SLC25A5	NR_028443;NM_001152	Body;1stExon
cg00901375	TRUE	-0.000911685988895913	0.00333145718893957	0.027156087801356	TRUE	chrX:119444859-119445272	S_Shore	FAM70A;FAM70A;FAM70A	NM_001104545;NM_017938;NM_001104544	TSS1500;TSS1500;TSS1500
cg00904184	TRUE	-0.00122086983398488	6.80953959940637e-07	3.92469817617551e-05	TRUE	chrX:63424198-63426190	Island	FAM123B	NM_152424	TSS1500
cg00928753	FALSE	0.00073687311055998	0.00179389654785957	0.0174025726494337	TRUE	chrX:36975505-36976349	S_Shore
cg00932276	FALSE	0.000405761618965464	0.00354672390391932	0.0283420242553555	TRUE	chrX:13587648-13588221	Island	EGFL6;EGFL6;EGFL6;EGFL6	NM_001167890;NM_001167890;NM_015507;NM_015507	5'UTR;1stExon;5'UTR;1stExon
cg00935924	TRUE	-0.00165448010825172	0.00110964028292429	0.0122989315521405	TRUE	chrX:118708293-118709240	Island	UBE2A;UBE2A	NM_181762;NM_003336	TSS200;TSS200
cg00960898	FALSE	0.000753105666497106	0.0016887219858367	0.0167132303204324	TRUE	chrX:136113583-136114232	Island	GPR101	NM_054021	1stExon
cg00968771	TRUE	-0.00111286340905567	0.00694186036570698	0.0462381698594133	TRUE	chrX:101854275-101854527	Island	ARMCX5;ARMCX5;ARMCX5;ARMCX5;ARMCX5;ARMCX5	NM_001168485;NM_022838;NM_001168478;NM_001168479;NM_001168480;NM_001168482	5'UTR;TSS200;TSS200;5'UTR;5'UTR;TSS200
cg00981879	FALSE	0.00190145342954318	0.00156449356156444	0.0157704813952761	TRUE	chrX:39680140-39681418	Island
cg00988678	TRUE	-0.000557717364588578	5.91242557572514e-05	0.00131360421294682	TRUE	chrX:119005251-119006217	Island	RNF113A;NDUFA1;RNF113A	NM_006978;NM_004541;NM_006978	5'UTR;TSS200;1stExon
cg00994038	TRUE	-0.000693594964091151	0.000138633216386682	0.0025774729680393	TRUE	chrX:128977325-128977998	S_Shore	ZDHHC9;ZDHHC9	NM_001008222;NM_016032	TSS1500;TSS1500
cg01000789	TRUE	-0.000498728411681332	0.00146840425462872	0.0151287327937457	TRUE	chrX:69509644-69509962	Island	PDZD11;PDZD11;KIF4A	NM_016484;NM_016484;NM_012310	1stExon;5'UTR;TSS200
cg01037726	TRUE	-0.000466596938463239	0.00125205406826747	0.0134072412687264	TRUE	chrX:152938634-152939544	N_Shore	PNCK;PNCK	NM_001039582;NM_001135740	Body;Body
cg01039990	FALSE	0.000457090284037116	0.00160498529810486	0.0160298219516702	TRUE	chrX:136510308-136510914	Island
cg01046746	FALSE	0.000900169587821257	0.000141191011988175	0.00260372303671918	TRUE	chrX:150863179-150864078	Island
cg01056373	TRUE	-0.000952593127675599	0.00576380038744729	0.0403672024275972	TRUE	chrX:151999149-151999751	Island	NSDHL;NSDHL;NSDHL;NSDHL;CETN2	NM_015922;NM_001129765;NM_001129765;NM_015922;NM_004344	5'UTR;1stExon;5'UTR;1stExon;TSS1500
cg01076406	TRUE	-0.000489274977375048	0.000463490255652576	0.00642330625867601	TRUE		OpenSea	NCRNA00182;MIR374B;MIR421	NR_028379;NR_030620;NR_030398	Body;TSS1500;TSS1500
cg01081720	TRUE	-0.000938469655768111	2.65143732192944e-12	1.44326571557026e-09	TRUE	chrX:68048659-68050252	N_Shore	EFNB1	NM_004429	TSS1500
cg01086868	FALSE	0.000373061661670052	0.00332558617124469	0.0271308020864742	TRUE	chrX:66766037-66766279	N_Shore	AR;AR	NM_000044;NM_000044	1stExon;5'UTR
cg01087775	TRUE	-0.00266279766604774	6.95289241388244e-13	4.9076471935938e-10	TRUE	chrX:77041003-77041725	S_Shore	ATRX;ATRX	NM_138270;NM_000489	TSS1500;TSS1500
cg01109660	TRUE	-0.000572647656985568	9.83784059815843e-08	8.53019134342976e-06	TRUE		OpenSea	GPR64;GPR64;GPR64;GPR64	NM_005756;NM_001079859;NM_001079860;NM_001079858	3'UTR;3'UTR;3'UTR;3'UTR
cg01110418	TRUE	-0.000614704375125026	0.000660703510511365	0.00849550261940991	TRUE		OpenSea	FLJ44635	NM_207422	TSS1500
cg01115636	FALSE	0.000394730490131801	0.00321670496036353	0.026529692930675	TRUE		OpenSea	MCTS1;MCTS1	NM_014060;NM_001137554	3'UTR;3'UTR
cg01123965	TRUE	-0.00194387722077103	5.55653879564304e-05	0.00125156246252208	TRUE	chrX:39864525-39869106	Island
cg01127291	TRUE	-0.00046832670809867	0.00646475620834734	0.0438047588723286	TRUE	chrX:63424198-63426190	Island	FAM123B	NM_152424	5'UTR
cg01135626	FALSE	0.00111625224692161	0.00126269366949424	0.0134769853744059	TRUE	chrX:72667157-72667590	N_Shore	CDX4	NM_005193	1stExon
cg01203948	TRUE	-0.000697462540494989	0.000404217392038265	0.00580279442906601	TRUE	chrX:47077163-47078637	N_Shore	CDK16	NM_033018	TSS1500
cg01222180	FALSE	0.00143392801577633	0.000379359721393493	0.00558103085617635	TRUE	chrX:150345615-150346577	Island	GPR50	NM_004224	Body
cg01231576	TRUE	-0.000635271141823039	0.00209558655056522	0.0194806043856148	TRUE	chrX:152938634-152939544	S_Shore	PNCK	NM_001039582	TSS1500
cg01243226	TRUE	-0.000373252519144802	0.00362932687150881	0.0287006817490261	TRUE	chrX:15808190-15808824	N_Shore	ZRSR2	NM_005089	TSS1500
cg01244877	TRUE	-0.00023650521530887	0.00673345947814705	0.0453121126146187	TRUE	chrX:153598874-153600604	Island	FLNA;FLNA	NM_001110556;NM_001456	Body;Body
cg01289637	FALSE	0.000553034474575579	0.00032696485794118	0.00496682430714369	TRUE	chrX:114468095-114468453	S_Shore	LRCH2	NM_020871	TSS1500
cg01301326	TRUE	-0.000251841705197605	0.00157212328118381	0.015831103709187	TRUE	chrX:40010919-40016203	Island	BCOR;BCOR	NM_001123384;NM_001123383	5'UTR;5'UTR
cg01302641	TRUE	-0.000321901108848461	0.000674944739328039	0.00859962100901966	TRUE	chrX:40943673-40945728	Island	USP9X;USP9X;USP9X;USP9X	NM_001039590;NM_001039591;NM_001039590;NM_001039591	1stExon;1stExon;5'UTR;5'UTR
cg01306265	FALSE	0.00102120445806086	3.20514280080216e-05	0.000818636367227832	TRUE		OpenSea	ARMCX2;ARMCX2	NM_014782;NM_177949	5'UTR;5'UTR
cg01308913	FALSE	0.000378519168772698	0.00262988820073118	0.0229045729695681	TRUE	chrX:25040878-25041362	Island
cg01321830	FALSE	0.000869484582523565	7.20449519751356e-05	0.00153455747707039	TRUE	chrX:40005040-40007066	Island	BCOR;BCOR	NM_001123384;NM_001123383	5'UTR;5'UTR
cg01336631	TRUE	-0.00035220567618199	0.00674021608001555	0.0453264496581965	TRUE	chrX:147062671-147062917	Island	FMR1NB;FMR1NB	NM_152578;NM_152578	1stExon;5'UTR
cg01340520	TRUE	-0.00109397317753561	0.000701571437094266	0.00887662559317577	TRUE	chrX:40010919-40016203	Island	BCOR;BCOR	NM_001123384;NM_001123383	5'UTR;5'UTR
cg01348758	TRUE	-0.000552952269154908	0.000671444382722852	0.00857940018989682	TRUE		OpenSea	SH3BGRL;SH3BGRL;HMGN5	NM_003022;NM_003022;NM_030763	5'UTR;1stExon;TSS200
cg01378112	TRUE	-0.000858667296257799	0.000422450428612607	0.00598145852535596	TRUE	chrX:21874261-21874825	Island	YY2;MBTPS2	NM_206923;NM_015884	1stExon;Body
cg01396530	TRUE	-0.000312968040883606	0.00483925054061981	0.0357040487929163	TRUE		OpenSea
cg01397290	FALSE	0.00212516065761853	4.03446356679847e-09	5.89995134738678e-07	TRUE	chrX:37208578-37209325	N_Shore	PRRG1;PRRG1	NM_001142395;NM_000950	TSS1500;TSS1500
cg01404988	TRUE	-0.00112018850797533	0.00119745549333625	0.0130061663528164	TRUE	chrX:53448968-53449772	Island	SMC1A;RIBC1;SMC1A;RIBC1	NM_006306;NM_144968;NM_006306;NM_001031745	1stExon;TSS1500;5'UTR;TSS1500
cg01409685	FALSE	0.000499299421561016	0.00670978143738427	0.0451838065453547	TRUE		OpenSea	RAP2C	NM_021183	3'UTR
cg01415112	TRUE	-0.000360504161942352	0.000131263274823974	0.00245911580635813	TRUE	chrX:103411059-103411782	Island	CXorf39	NM_207318	Body
cg01434723	TRUE	-0.000666276658494016	6.37071477267382e-05	0.00138404131580173	TRUE	chrX:153714288-153715375	Island	UBL4A	NM_014235	TSS200
cg01460974	TRUE	-0.000551385086356714	0.000609885309557764	0.00790430722625261	TRUE	chrX:62974713-62975218	S_Shore	ARHGEF9	NM_015185	TSS1500
cg01483252	TRUE	-0.000930001036173963	0.00295437725572613	0.0249505240241575	TRUE	chrX:46433054-46434902	Island	CHST7	NM_019886	TSS200
cg01490258	TRUE	-0.000627780783335173	1.26681099654891e-05	0.00039403854425988	TRUE	chrX:40030818-40032181	N_Shore	BCOR;BCOR	NM_001123384;NM_001123383	5'UTR;5'UTR
cg01538344	FALSE	0.0031058759207352	1.71686746435231e-12	1.05136671348275e-09	TRUE	chrX:100546063-100546550	Island	TAF7L;TAF7L;TAF7L	NM_001168474;NM_024885;NM_001168474	1stExon;Body;5'UTR
cg01560464	FALSE	0.00101488891826322	0.000298541056431128	0.00463566603948049	TRUE	chrX:142721410-142722958	N_Shore	SLITRK4	NM_173078	5'UTR
cg01573782	TRUE	-0.00103949788566152	5.49245419407391e-05	0.0012466640631099	TRUE	chrX:38079691-38080150	Island	SRPX;SRPX;SRPX;SRPX	NM_001170751;NM_006307;NM_001170750;NM_001170752	Body;Body;Body;Body
cg01593269	TRUE	-0.000401656692468066	0.00677199821279265	0.0454496708184451	TRUE	chrX:152676702-152677389	Island
cg01596349	TRUE	-0.0013356983632955	5.11864230894501e-05	0.00117728773105735	TRUE	chrX:153626095-153627324	S_Shore	RPL10;RPL10;SNORA70	NM_006013;NR_026898;NR_000011	Body;Body;TSS1500
cg01634761	TRUE	-0.000387078164368898	0.000102184266255637	0.00203496227799336	TRUE	chrX:68048659-68050252	N_Shore	EFNB1	NM_004429	TSS1500
cg01647019	FALSE	0.000611377480542595	0.00586495086276248	0.0408338201524121	TRUE		OpenSea	GLRA2;GLRA2;GLRA2;GLRA2;GLRA2;GLRA2	NM_001118885;NM_002063;NM_002063;NM_001118886;NM_001118886;NM_001118885	5'UTR;1stExon;5'UTR;1stExon;5'UTR;1stExon
cg01679167	FALSE	0.000784774574780336	1.91440245793092e-06	8.64392409345952e-05	TRUE	chrX:6144120-6145906	Island	NLGN4X;NLGN4X	NM_181332;NM_020742	5'UTR;5'UTR
cg01714671	TRUE	-0.000310782931686849	0.000488049853687194	0.00666004521786507	TRUE	chrX:71496700-71497227	Island	RPS4X	NM_001007	Body
cg01737010	TRUE	-0.00110838353789947	0.00277993394091108	0.0238928006605674	TRUE	chrX:101771337-101771673	S_Shore	TMSB15A	NM_021992	TSS1500
cg01752898	TRUE	-0.000305674004642217	0.00119898968595043	0.0130061663528164	TRUE	chrX:38186422-38187010	Island	RPGR;RPGR	NM_000328;NM_001034853	TSS200;TSS200
cg01776229	FALSE	0.000962982000413453	2.66686071114211e-06	0.000113608266294654	TRUE	chrX:82763571-82764462	Island	POU3F4	NM_000307	1stExon
cg01786967	FALSE	0.00172152961313673	5.23361257148985e-09	7.32556228220822e-07	TRUE	chrX:100546063-100546550	Island	TAF7L;TAF7L	NM_024885;NM_001168474	Body;TSS200
cg01813294	FALSE	0.00112092846769677	0.00751927592139428	0.0486938965484608	TRUE	chrX:17393159-17395817	Island	NHS	NM_198270	TSS200
cg01821906	TRUE	-0.00019947388826576	3.78455359698719e-06	0.000149615363242415	TRUE	chrX:103267755-103268449	Island	H2BFWT;MIR1256;H2BFWT	NM_001002916;NR_031657;NM_001002916	5'UTR;Body;1stExon
cg01825872	FALSE	0.000568723597244506	0.006326087992363	0.0430736693183966	TRUE	chrX:67652946-67653907	Island	OPHN1	NM_002547	TSS200
cg01828474	FALSE	0.003495036819867	3.33838589449463e-10	7.78797737958534e-08	TRUE	chrX:21674018-21677066	Island	KLHL34	NM_153270	TSS200
cg01855997	TRUE	-0.000222413206560423	0.00538525166523269	0.0384582331020043	TRUE	chrX:49643906-49644501	Island	USP27X;LOC158572	NM_001145073;NR_026742	TSS1500;Body
cg01857704	TRUE	-0.000324476296644622	0.00308071946801278	0.0257770190841923	TRUE		OpenSea	TMEM31;GLRA4	NM_182541;NM_001024452	TSS200;Body
cg01864032	TRUE	-0.000328581331251974	0.00342182283626145	0.0276854006190667	TRUE	chrX:69674799-69675305	N_Shore	DLG3;DLG3;DLG3	NM_021120;NM_001166278;NM_020730	Body;TSS1500;Body
cg01882566	TRUE	-0.0015105713229115	4.06795335549236e-12	2.07464518651213e-09	TRUE	chrX:38186422-38187010	S_Shore	RPGR;RPGR	NM_001034853;NM_000328	TSS1500;TSS1500
cg01886810	FALSE	0.000389758112718988	1.24764208286841e-05	0.000391807600254638	TRUE	chrX:47077163-47078637	S_Shelf	CDK16;CDK16;CDK16	NM_033018;NM_006201;NM_001170460	Body;5'UTR;TSS1500
cg01891172	FALSE	0.00247049447329858	4.51229096473128e-11	1.4809212254217e-08	TRUE	chrX:21674018-21677066	Island	KLHL34	NM_153270	TSS200
cg01918534	FALSE	0.000235693039672227	0.000919302517763406	0.0107614409427071	TRUE	chrX:118826452-118827731	S_Shore
cg01947226	TRUE	-0.000904831353442906	1.9104004718691e-08	2.22834569325874e-06	TRUE	chrX:16887742-16889250	Island	RBBP7	NM_002893	TSS1500
cg01954531	FALSE	0.000711987261682535	0.00478781747398187	0.0354312957780018	TRUE	chrX:38662906-38664764	N_Shelf	MID1IP1;MID1IP1	NM_001098791;NM_001098790	TSS200;TSS200
cg01970554	FALSE	0.000754158176191663	3.51113841058058e-06	0.000141359327147271	TRUE	chrX:50212429-50212666	N_Shore	DGKK	NM_001013742	Body
cg01988541	FALSE	0.000578384511413413	4.39094276623091e-05	0.00104423439862938	TRUE	chrX:125685711-125686941	N_Shore	DCAF12L1	NM_178470	3'UTR
cg01990106	TRUE	-0.000739066862336416	0.00202563966601009	0.0190107446815775	TRUE	chrX:5811007-5811304	N_Shore	NLGN4X;NLGN4X	NM_020742;NM_181332	3'UTR;3'UTR
cg01992935	FALSE	0.00102964217964047	1.54798335604386e-06	7.42186472497316e-05	TRUE	chrX:108867762-108868486	Island	KCNE1L;KCNE1L	NM_012282;NM_012282	1stExon;5'UTR
cg01996723	FALSE	0.000849242554800478	1.19483493969397e-05	0.000376430634698442	TRUE	chrX:139593105-139593582	N_Shore
cg02004156	TRUE	-0.0011647415629702	9.72929202532701e-06	0.000323139764107577	TRUE	chrX:48900510-48901469	Island	TFE3;TFE3	NM_006521;NM_006521	1stExon;5'UTR
cg02019635	FALSE	0.000318091889054235	0.000582001660571456	0.00764403789581652	TRUE		OpenSea	ZMAT1;ZMAT1	NM_032441;NM_001011657	TSS1500;Body
cg02022247	FALSE	0.000316607776093335	0.00160978640064203	0.0160454599730321	TRUE	chrX:25030461-25032053	N_Shore	ARX	NM_139058	Body
cg02026371	TRUE	-0.000421019309089254	0.00250717593595588	0.0221508654828636	TRUE	chrX:51075272-51076331	N_Shore	NUDT10	NM_153183	TSS1500
cg02035698	FALSE	0.000779833482818572	0.00677245554142987	0.0454496708184451	TRUE	chrX:152127380-152127623	N_Shore	ZNF185	NM_007150	Body
cg02042142	FALSE	0.000418196392585682	0.00248310114552794	0.0220156271581952	TRUE	chrX:17393159-17395817	Island	NHS	NM_198270	TSS1500
cg02049865	TRUE	-0.000773885291629704	0.000162414207492122	0.00293604133765279	TRUE	chrX:117973316-117973706	Island
cg02120046	FALSE	0.000679609019919267	0.000201185557958196	0.00342225016818473	TRUE	chrX:132090363-132092617	Island	HS6ST2;HS6ST2	NM_147175;NM_001077188	Body;Body
cg02156782	TRUE	-0.00211914950948497	1.48853226182361e-06	7.26673083144733e-05	TRUE	chrX:49125645-49127200	Island	PPP1R3F	NM_033215	TSS1500
cg02157475	TRUE	-0.00128590570415302	1.91872489306433e-07	1.50397332017955e-05	TRUE	chrX:72782945-72783165	N_Shore	LOC139201;CHIC1	NR_029423;NM_001039840	Body;TSS200
cg02166322	FALSE	0.000263239849979142	0.00344381987860649	0.0278403854542792	TRUE	chrX:37430706-37431784	Island	LANCL3;LANCL3	NM_198511;NM_001170331	TSS200;TSS200
cg02200373	TRUE	-0.000508740776004849	0.000241553348975164	0.00395115144116638	TRUE		OpenSea	SASH3	NM_018990	TSS1500
cg02201836	TRUE	-0.000703211225705197	0.00417548834087226	0.0320371454689635	TRUE	chrX:129039750-129040152	Island	UTP14A;UTP14A	NM_001166221;NM_006649	TSS1500;TSS1500
cg02210067	TRUE	-0.00113583572486315	0.00554109269113971	0.0392564180678141	TRUE	chrX:11775784-11776936	S_Shore	MSL3;MSL3;MSL3;MSL3	NM_078628;NM_006800;NM_078629;NM_078630	Body;TSS200;Body;Body
cg02233493	FALSE	0.00115630781440063	0.00024325574041878	0.0039701764089545	TRUE	chrX:130216330-130216902	S_Shore	FLJ30058	NM_144967	Body
cg02268650	TRUE	-0.00252340538565183	6.50076922378651e-07	3.79134147944406e-05	TRUE	chrX:68348399-68348775	Island
cg02274705	TRUE	-0.00120901170303399	4.4863274234256e-06	0.000173059197223323	TRUE	chrX:119763737-119764230	Island	C1GALT1C1;C1GALT1C1;C1GALT1C1;C1GALT1C1	NM_001011551;NM_152692;NM_001011551;NM_152692	1stExon;1stExon;5'UTR;5'UTR
cg02276461	FALSE	0.000998904273234468	0.000705687421343651	0.00889874562976202	TRUE	chrX:132090363-132092617	Island	HS6ST2;HS6ST2	NM_147175;NM_001077188	Body;Body
cg02288667	TRUE	-0.000878375391062293	1.93942616850666e-05	0.000542925871116539	TRUE	chrX:135991412-135991928	Island
cg02295369	FALSE	0.00107626151978153	5.31464539446326e-05	0.00121382040967252	TRUE	chrX:117957615-117957937	S_Shore	ZCCHC12	NM_173798	Body
cg02327549	FALSE	0.00130466505653046	2.33567447057468e-05	0.000630439076107181	TRUE	chrX:105066349-105067110	N_Shore	NRK	NM_198465	TSS1500
cg02329520	FALSE	0.000602595631780568	0.000541364259160094	0.00722654906164932	TRUE	chrX:153744211-153744831	N_Shelf	FAM3A;FAM3A;FAM3A;FAM3A;FAM3A	NM_021806;NM_001171134;NR_033237;NM_001171133;NM_001171132	Body;Body;Body;Body;Body
cg02379437	TRUE	-0.000722202402052223	0.00704004270939966	0.0467016509591726	TRUE		OpenSea	NAP1L2	NM_021963	TSS1500
cg02388446	FALSE	0.000685616285319309	0.00558758880952383	0.0394506617999513	TRUE	chrX:64254408-64255291	S_Shelf
cg02447370	FALSE	0.00105184274967331	9.84550110978288e-06	0.000323712147227022	TRUE	chrX:132090363-132092617	S_Shore	HS6ST2;HS6ST2	NM_001077188;NM_147175	5'UTR;5'UTR
cg02492445	FALSE	0.00148207777692678	4.14799959878303e-09	5.97677942189355e-07	TRUE	chrX:136632076-136633319	N_Shore
cg02495057	TRUE	-0.000356379974187322	0.000966935750061094	0.0111854031630444	TRUE	chrX:70444046-70444270	N_Shore	BCYRN1;GJB1;GJB1	NR_001568;NM_000166;NM_001097642	Body;TSS1500;5'UTR
cg02505036	TRUE	-0.000319329905321887	0.000404501795779964	0.00580279442906601	TRUE	chrX:133678595-133679201	N_Shelf	MIR450A1;MIR450B;MIR542;MIR450A2	NR_029962;NR_030587;NR_030399;NR_030227	TSS1500;TSS1500;Body;TSS1500
cg02537612	TRUE	-0.000625774629240077	0.000120126764963011	0.00232609099428376	TRUE	chrX:144712421-144713318	Island
cg02540440	TRUE	-0.000306689592051328	0.000884990066071805	0.0104850455470031	TRUE	chrX:39864525-39869106	Island
cg02543363	TRUE	-0.000507032519362766	0.00145247773245913	0.015012000867758	TRUE	chrX:129254555-129255097	N_Shore
cg02547323	FALSE	0.00131281524035593	5.64210979460814e-07	3.47681709230003e-05	TRUE	chrX:103087020-103087314	S_Shore	RAB9B	NM_016370	TSS200
cg02573613	TRUE	-0.000261592216862988	0.00284175974962475	0.024253973890961	TRUE	chrX:48814267-48815894	Island	OTUD5;OTUD5;OTUD5;OTUD5	NM_001136159;NM_017602;NM_001136158;NM_001136157	5'UTR;1stExon;1stExon;1stExon
cg02575859	TRUE	-0.000371456033295792	0.00689034003669828	0.0459887954220503	TRUE	chrX:71496700-71497227	S_Shore	RPS4X	NM_001007	TSS200
cg02583883	FALSE	0.00163080116974367	6.15708140815054e-08	5.74543653686276e-06	TRUE	chrX:112083564-112084815	N_Shore	AMOT	NM_133265	5'UTR
cg02589074	TRUE	-0.00127857088424612	2.80736660502178e-05	0.000727687248571517	TRUE	chrX:148586552-148586984	Island	IDS;IDS;IDS	NM_006123;NM_000202;NM_001166550	TSS200;TSS200;TSS200
cg02602300	TRUE	-0.00141328355437994	3.657793210356e-09	5.43016028410123e-07	TRUE	chrX:153199952-153200924	N_Shore	NAA10	NM_003491	Body
cg02603022	TRUE	-0.000945353600375173	7.06767768815231e-05	0.00150869511957552	TRUE	chrX:39547824-39548681	Island
cg02621658	FALSE	0.0018445338875529	0.000567162692407979	0.00748929927252477	TRUE		OpenSea	STARD8;STARD8;STARD8;STARD8	NM_001142503;NM_014725;NM_001142503;NM_014725	1stExon;1stExon;5'UTR;5'UTR
cg02624484	TRUE	-0.00108037558426255	0.00028309898733939	0.00444519852235793	TRUE	chrX:24042835-24044094	Island	KLHL15	NM_030624	5'UTR
cg02625237	FALSE	0.000464136991670783	0.00138922923432837	0.0145113731747861	TRUE		OpenSea	AR;AR	NM_001011645;NM_000044	Body;Body
cg02626719	FALSE	0.00124182509370419	2.0500148398923e-08	2.33558667456567e-06	TRUE		OpenSea	ARMCX2;ARMCX2;ARMCX2;ARMCX2	NM_177949;NM_014782;NM_177949;NM_014782	1stExon;5'UTR;5'UTR;1stExon
cg02665388	TRUE	-0.00104399166677524	0.00105459735312417	0.0118361338670225	TRUE	chrX:79590720-79591007	S_Shore	FAM46D	NM_001170574	5'UTR
cg02685544	TRUE	-0.00125977168247355	0.000160122401588572	0.00289996172045254	TRUE	chrX:39953434-39969247	Island	BCOR;BCOR;BCOR;BCOR	NM_001123385;NM_001123384;NM_017745;NM_001123383	TSS200;5'UTR;TSS200;5'UTR
cg02725692	TRUE	-0.00123481580666422	3.37614475170842e-06	0.000137259196171117	TRUE	chrX:48367165-48367742	S_Shore	PORCN;PORCN;PORCN;PORCN;PORCN	NM_203476;NM_203473;NM_022825;NM_203474;NM_203475	5'UTR;5'UTR;5'UTR;TSS1500;TSS1500
cg02733659	FALSE	0.00143543426483629	0.00311362566309632	0.0259847364248949	TRUE	chrX:103498706-103499843	S_Shore	ESX1	NM_153448	TSS1500
cg02741829	FALSE	0.00157669873588914	0.00352199441272842	0.0282393627298798	TRUE		OpenSea	MAP3K15	NM_001001671	Body
cg02746718	FALSE	0.000100025379261656	0.00571912232848197	0.0401691473652089	TRUE	chrX:103294657-103294964	N_Shore	H2BFM;MIR1256;H2BFM	NM_001164416;NR_031657;NM_001164416	1stExon;Body;5'UTR
cg02752267	TRUE	-0.000879052289905788	0.00358977232562388	0.0285029086276036	TRUE	chrX:69674799-69675305	N_Shelf	DLG3;DLG3	NM_020730;NM_021120	TSS1500;Body
cg02769235	TRUE	-0.00042035207698102	6.16558724519138e-05	0.00135753761412101	TRUE	chrX:70444046-70444270	Island	GJB1;BCYRN1;GJB1	NM_000166;NR_001568;NM_001097642	Body;Body;Body
cg02779592	TRUE	-0.00154834372566756	0.000195653499802798	0.00336318068608388	TRUE		OpenSea	SRPX2	NM_014467	TSS200
cg02804757	FALSE	0.00134739974619118	1.42058432597823e-06	7.19895462795091e-05	TRUE	chrX:138285888-138287622	N_Shore	FGF13;FGF13;FGF13	NM_001139501;NM_001139500;NM_001139498	5'UTR;Body;Body
cg02817946	TRUE	-0.00113785488345143	0.000400136780726255	0.00579104900672946	TRUE	chrX:24167563-24168785	Island
cg02819256	FALSE	0.00125274948187232	0.00470816377973776	0.0350004466721324	TRUE	chrX:152938634-152939544	Island	PNCK;PNCK	NM_001039582;NM_001135740	Body;1stExon
cg02830187	TRUE	-0.000452949021078824	0.0048389514400318	0.0357040487929163	TRUE	chrX:152907595-152908323	N_Shore	DUSP9	NM_001395	TSS1500
cg02847500	FALSE	0.000602210313818909	0.000922404860144024	0.0107848720998701	TRUE	chrX:139585867-139588578	Island	SOX3	NM_005634	1stExon
cg02864732	FALSE	0.00118136739714674	3.15093796220513e-06	0.000130265359298252	TRUE	chrX:130192131-130192735	Island	FLJ30058;FLJ30058	NM_144967;NM_144967	1stExon;5'UTR
cg02878966	FALSE	0.000279858098490563	0.00558864243502066	0.0394506617999513	TRUE		OpenSea	PCYT1B	NM_001163264	TSS1500
cg02892589	TRUE	-0.000293539568126465	0.00320699634946178	0.026516582474284	TRUE	chrX:41191974-41194398	Island	DDX3X	NM_001356	TSS200
cg02895192	TRUE	-0.000661877911257913	0.00408023396634248	0.0313800097348694	TRUE	chrX:153191469-153191740	N_Shore	ARHGAP4;ARHGAP4	NM_001666;NM_001164741	Body;Body
cg02896496	FALSE	0.000238849310786189	0.000165371379086002	0.00298399405577284	TRUE	chrX:54383872-54385477	Island	WNK3;WNK3	NM_020922;NM_001002838	TSS1500;TSS1500
cg02904184	TRUE	-0.000232853281504769	0.00150634975793284	0.0153581841084558	TRUE	chrX:40126360-40126744	N_Shore
cg02915422	FALSE	0.000749021065328426	2.84445393663386e-09	4.56884584772764e-07	TRUE	chrX:150863179-150864078	Island
cg02923300	TRUE	-0.00028109564911617	0.000359111326932669	0.00531506462429953	TRUE	chrX:68758191-68758647	S_Shore
cg02938958	FALSE	0.000710387062170163	3.16531878645203e-06	0.000130310056595198	TRUE	chrX:25020237-25024207	Island	ARX	NM_139058	Body
cg02971392	TRUE	-7.17699449616738e-05	0.00120132481621748	0.0130061663528164	TRUE	chrX:70887645-70887941	Island	BCYRN1	NR_001568	Body
cg02994237	TRUE	-0.000561878370486386	0.00227516472603804	0.0206224341279584	TRUE		OpenSea	FGF13;FGF13;FGF13;FGF13;FGF13;MIR504;FGF13	NM_001139500;NM_004114;NM_001139502;NM_001139501;NM_001139498;NR_030229;NM_033642	Body;Body;Body;Body;Body;TSS1500;Body
cg02994943	FALSE	0.000986517456003178	0.00683902977040225	0.0457710476027331	TRUE	chrX:154033366-154033935	Island	MPP1;MPP1;MPP1;MPP1	NM_001166462;NM_002436;NM_001166461;NM_001166460	5'UTR;Body;Body;Body
cg03020597	FALSE	0.000294525686648139	0.00054446143541707	0.00725800427784552	TRUE	chrX:144899363-144900266	N_Shore	SLITRK2;SLITRK2;SLITRK2;SLITRK2	NM_001144004;NM_001144003;NM_032539;NM_001144005	TSS1500;TSS1500;TSS1500;TSS1500
cg03035653	FALSE	0.00131927224774442	2.97035600706011e-09	4.69412067051209e-07	TRUE	chrX:99661653-99665358	Island	PCDH19;PCDH19	NM_001105243;NM_020766	1stExon;1stExon
cg03056321	TRUE	-0.00127089841923334	1.7415953266949e-05	0.00049749711402206	TRUE	chrX:71350941-71352137	Island	NHSL2;RGAG4	NM_001013627;NM_001024455	Body;TSS1500
cg03058616	TRUE	-0.000617602058212736	0.000202669140685491	0.00344151168186559	TRUE	chrX:40126360-40126744	N_Shore
cg03060488	TRUE	-0.000381491719692965	0.00718882059901831	0.0474188275851389	TRUE	chrX:100546063-100546550	S_Shore	TAF7L;TAF7L	NM_001168474;NM_024885	TSS1500;Body
cg03073000	FALSE	0.000823772871859131	0.00025987256947439	0.00415906659648988	TRUE		OpenSea	LOC286467	NR_026975	TSS1500
cg03090449	FALSE	0.000277362794788203	0.00276849175330546	0.0238362760974402	TRUE	chrX:103294657-103294964	N_Shore	MIR1256;H2BFM	NR_031657;NM_001164416	Body;TSS1500
cg03094405	TRUE	-0.000564158811344404	7.84816308617637e-05	0.00164660175414039	TRUE		OpenSea	ARHGAP6;ARHGAP6;ARHGAP6	NM_013427;NM_013423;NM_006125	Body;TSS1500;Body
cg03100923	FALSE	0.00129244454393209	0.00010775780988015	0.00213119049076368	TRUE	chrX:138285888-138287622	Island	FGF13;FGF13;FGF13	NM_001139501;NM_001139500;NM_001139498	5'UTR;Body;Body
cg03102848	TRUE	-0.000590586980704863	9.54523735213613e-05	0.00192145252504597	TRUE	chrX:41191974-41194398	Island	DDX3X	NM_001356	TSS200
cg03104298	TRUE	-0.00109377122316997	7.00820620829355e-05	0.00149926647224586	TRUE	chrX:135579001-135580099	Island	HTATSF1;HTATSF1	NM_014500;NM_001163280	TSS1500;TSS200
cg03159836	TRUE	-0.000198259509900222	0.00115251633467284	0.0126737991550219	TRUE	chrX:24167563-24168785	S_Shore	ZFX	NM_003410	TSS1500
cg03176466	FALSE	0.000541874564264104	0.000376015997780609	0.00554015751316452	TRUE		OpenSea	CXorf22	NM_152632	TSS200
cg03189022	TRUE	-0.000920917729028088	0.000575088234265597	0.00757354102061064	TRUE	chrX:153236071-153238480	Island	TMEM187;HCFC1	NM_003492;NM_005334	TSS1500;TSS1500
cg03201658	TRUE	-0.00106385239931843	1.87214390561528e-07	1.47929564413053e-05	TRUE		OpenSea	SH3KBP1;SH3KBP1	NM_031892;NM_001024666	3'UTR;3'UTR
cg03212133	TRUE	-0.0017701013102715	5.5088878567455e-06	0.000202157615057649	TRUE	chrX:135055671-135056158	S_Shore	MMGT1	NM_173470	TSS1500
cg03245429	TRUE	-0.000101621320672319	0.00340074141251592	0.0275831658607873	TRUE		OpenSea	LUZP4;LUZP4	NM_016383;NM_016383	1stExon;5'UTR
cg03267787	FALSE	0.000411746351894419	6.28451383551664e-06	0.000225551892162608	TRUE		OpenSea	APOOL	NM_198450	3'UTR
cg03273615	TRUE	-0.00220170585374524	1.54224752753418e-09	2.97425397194369e-07	TRUE	chrX:106361519-106361900	S_Shore	RBM41;RBM41	NM_018301;NM_001171080	TSS1500;TSS1500
cg03278754	TRUE	-0.000358920005897837	0.00286497565351511	0.024388385276404	TRUE	chrX:50556224-50557179	N_Shelf	SHROOM4;SHROOM4	NM_020717;NR_027121	Body;Body
cg03289972	FALSE	0.000705275927194192	0.00146094928082464	0.0150836470532348	TRUE		OpenSea	SSX9	NM_174962	TSS1500
cg03329583	FALSE	0.000318871188347111	0.00507832601863382	0.0369668932619422	TRUE	chrX:49056348-49056887	N_Shelf	SYP	NM_003179	Body
cg03351894	FALSE	0.000998389711197682	2.23105598410111e-06	9.71550512543229e-05	TRUE	chrX:48684837-48686064	S_Shore	ERAS	NM_181532	TSS1500
cg03353482	FALSE	0.000879697152947213	3.04251638266175e-08	3.07325520797111e-06	TRUE	chrX:74742765-74743117	S_Shore	ZDHHC15;ZDHHC15;ZDHHC15	NM_144969;NM_001146257;NM_001146256	TSS200;TSS200;TSS200
cg03363535	FALSE	0.00081155326703934	0.00258148905978883	0.0226604013787317	TRUE	chrX:101771337-101771673	Island	TMSB15A	NM_021992	5'UTR
cg03370193	FALSE	0.000739677442527125	0.00719364009912298	0.0474188275851389	TRUE	chrX:31284504-31285019	Island	DMD;DMD;DMD;DMD;DMD;DMD;DMD;DMD;DMD;DMD;DMD;DMD;DMD;DMD;DMD;DMD;DMD;DMD	NM_004013;NM_004023;NM_004009;NM_004015;NM_004011;NM_004017;NM_004016;NM_004021;NM_004014;NM_004007;NM_004006;NM_004010;NM_004019;NM_004022;NM_004012;NM_004020;NM_000109;NM_004018	Body;Body;Body;Body;Body;Body;Body;Body;Body;Body;Body;Body;Body;Body;Body;Body;Body;Body
cg03445896	FALSE	0.000603223237061008	0.00335364092195865	0.027314192646177	TRUE		OpenSea	LPAR4	NM_005296	Body
cg03447800	FALSE	0.00047065527721889	0.00355372358943499	0.0283420242553555	TRUE	chrX:103498706-103499843	Island	ESX1;ESX1	NM_153448;NM_153448	5'UTR;1stExon
cg03460558	FALSE	0.000644627083720856	0.000173017882544032	0.00308784920431043	TRUE	chrX:128656851-128657406	S_Shore	SMARCA1;SMARCA1	NM_003069;NM_139035	TSS200;TSS200
cg03509565	FALSE	0.000324769765783188	0.00470750636450063	0.0350004466721324	TRUE	chrX:38079691-38080150	S_Shore	SRPX;SRPX;SRPX;SRPX	NM_001170752;NM_006307;NM_001170751;NM_001170750	TSS1500;TSS1500;TSS1500;TSS1500
cg03518772	TRUE	-0.00084016696484799	0.00349511819271982	0.0280698098789089	TRUE	chrX:120008631-120009630	N_Shelf	CT47B1	NM_001145718	3'UTR
cg03523884	FALSE	0.000545072847318544	0.00512620228299614	0.0372324165817614	TRUE	chrX:37364322-37364821	S_Shore
cg03575468	TRUE	-0.000402258508601923	0.00576290825769886	0.0403672024275972	TRUE	chrX:19361726-19362479	S_Shore	PDHA1	NM_000284	Body
cg03598440	FALSE	0.0014051571207128	1.50067040014311e-05	0.000445562684260673	TRUE	chrX:99661653-99665358	Island	PCDH19;PCDH19	NM_001105243;NM_020766	1stExon;1stExon
cg03610137	FALSE	0.000250276129905271	0.000540647633398718	0.00722654906164932	TRUE	chrX:56258951-56259159	Island	KLF8;KLF8;KLF8;KLF8	NM_001159296;NM_001159296;NM_007250;NM_007250	5'UTR;1stExon;1stExon;5'UTR
cg03660541	TRUE	-0.000543883268140107	0.000588952321972253	0.00770937770153505	TRUE	chrX:48367165-48367742	S_Shore	PORCN;PORCN;PORCN;PORCN;PORCN	NM_203476;NM_203473;NM_022825;NM_203474;NM_203475	5'UTR;5'UTR;5'UTR;TSS200;TSS200
cg03660876	TRUE	-0.00154481923342714	1.85101896231671e-09	3.46611739998786e-07	TRUE		OpenSea	ARHGAP6;ARHGAP6;ARHGAP6;ARHGAP6	NM_013423;NM_013427;NM_013423;NM_006125	5'UTR;Body;1stExon;Body
cg03662494	TRUE	-0.000822586439713479	0.00196941321989499	0.0186124834272373	TRUE	chrX:39953434-39969247	Island	BCOR;BCOR	NM_001123384;NM_001123383	5'UTR;5'UTR
cg03670355	TRUE	-0.00120784275747473	0.00148833468406524	0.0152220284284669	TRUE	chrX:10126320-10126882	Island	CLCN4	NM_001830	5'UTR
cg03671371	FALSE	0.00137099941014207	9.26467314206508e-11	2.66986080723393e-08	TRUE	chrX:36975505-36976349	Island
cg03672021	TRUE	-0.000409487526213021	0.000468633694402022	0.00644515317690958	TRUE	chrX:153602720-153603269	N_Shore	FLNA;FLNA	NM_001456;NM_001110556	5'UTR;5'UTR
cg03675615	TRUE	-0.000304632658267293	8.26053279500183e-09	1.07915600433904e-06	TRUE		OpenSea	PAGE4	NM_007003	TSS200
cg03682444	TRUE	-0.00041938012682539	0.000231724301840047	0.00380945421045098	TRUE		OpenSea	L1CAM;L1CAM;L1CAM	NM_001143963;NM_024003;NM_000425	Body;Body;Body
cg03714991	TRUE	-0.000679590058909679	0.000123230229937759	0.0023724048521244	TRUE		OpenSea	DRP2;DRP2	NM_001171184;NM_001939	TSS200;TSS200
cg03717198	TRUE	-0.000875133450848413	0.00405648006291714	0.0312955839814663	TRUE	chrX:20284127-20286811	Island	RPS6KA3	NM_004586	TSS1500
cg03718079	FALSE	0.00214644637066383	3.31107520545412e-07	2.34451477171925e-05	TRUE	chrX:149716154-149716466	Island
cg03723123	TRUE	-0.00178804530355128	0.00483372499251917	0.0357040487929163	TRUE		OpenSea
cg03741419	FALSE	0.00161824356282232	0.00356083199207416	0.0283420242553555	TRUE		OpenSea	LOC92249	NR_015353	TSS1500
cg03744357	TRUE	-0.000928774915719966	0.00386345610739682	0.0301386488377978	TRUE	chrX:99194334-99194598	S_Shore	LOC442459	NR_024608	TSS1500
cg03748372	TRUE	-0.000832816370884565	0.00721106890200622	0.0474188275851389	TRUE	chrX:49125645-49127200	Island	PPP1R3F	NM_033215	TSS200
cg03753611	TRUE	-0.000827127266150309	0.00075599974770931	0.00937631079500737	TRUE	chrX:152988874-152991719	Island	BCAP31;BCAP31;ABCD1;BCAP31;BCAP31	NR_024450;NM_001139441;NM_000033;NM_001139457;NM_005745	TSS1500;TSS1500;1stExon;TSS1500;TSS1500
cg03761923	TRUE	-0.00051682564499105	0.00295647666789619	0.0249505240241575	TRUE		OpenSea	GAB3;GAB3	NM_001081573;NM_080612	Body;Body
cg03768687	TRUE	-0.000124831444483694	0.00719580097611316	0.0474188275851389	TRUE	chrX:70287890-70288359	Island	SNX12	NM_013346	TSS200
cg03789606	TRUE	-0.000824020707152983	0.00304288745340698	0.0255040301697875	TRUE		OpenSea	LOC442459	NR_024608	Body
cg03790891	TRUE	-0.000357369147297037	0.00105302829039151	0.0118320770518991	TRUE		OpenSea	CLDN2;CLDN2;CLDN2	NM_001171092;NM_020384;NM_001171095	3'UTR;3'UTR;3'UTR
cg03791917	FALSE	0.000578645952522786	1.46263691935397e-06	7.26673083144733e-05	TRUE		OpenSea	BTK	NM_000061	TSS200
cg03802424	FALSE	0.000606847863669405	0.00529629045563338	0.0381119737496003	TRUE	chrX:85402943-85403877	Island	DACH2;DACH2	NM_001139514;NM_053281	TSS200;TSS200
cg03825574	TRUE	-0.000644745325589884	0.00494694473411228	0.0363072393294623	TRUE	chrX:129113845-129118029	Island	BCORL1	NM_021946	TSS200
cg03838168	TRUE	-0.000458686457584896	0.00133888156300911	0.0141209489282705	TRUE	chrX:48432815-48433322	S_Shore	RBM3	NM_006743	Body
cg03842291	FALSE	0.000660987229125417	3.25904887798582e-05	0.00082940677679234	TRUE	chrX:34674507-34675727	S_Shore	TMEM47	NM_031442	TSS1500
cg03897851	FALSE	0.00107864530266024	0.000619852109583393	0.00800172723280381	TRUE		OpenSea	LOC442454;LOC550643	NR_002308;NR_015367	TSS1500;Body
cg03937594	FALSE	0.000183110687202811	0.000317349163571393	0.00486023694406777	TRUE	chrX:71524832-71527299	N_Shore	CITED1;CITED1;CITED1;CITED1	NM_001144886;NM_004143;NM_001144885;NM_001144887	5'UTR;5'UTR;Body;5'UTR
cg03959273	TRUE	-0.00187669827268553	8.62765093184819e-06	0.000295232929427087	TRUE	chrX:135579001-135580099	Island	HTATSF1;HTATSF1	NM_014500;NM_001163280	TSS1500;TSS1500
cg03990195	TRUE	-0.000477865328764474	0.00212825988726346	0.0196723494107616	TRUE	chrX:113624950-113625153	Island
cg04012614	FALSE	0.000708580551230218	0.000965271853390438	0.0111793541601885	TRUE	chrX:49022407-49023072	N_Shore	MAGIX;MAGIX;MAGIX;MAGIX;MAGIX	NM_001099681;NM_001099680;NM_001099682;NM_024859;NM_001099680	Body;1stExon;Body;Body;5'UTR
cg04023829	TRUE	-0.000462756338155226	8.21162044105501e-05	0.00170460714155629	TRUE	chrX:152584949-152585278	N_Shore
cg04027940	TRUE	-0.000504031406086517	0.00170682668180212	0.0167979024841415	TRUE	chrX:62974713-62975218	S_Shore	ARHGEF9	NM_015185	TSS1500
cg04037732	TRUE	-0.000652715911904143	0.00210914003447241	0.0195324707540271	TRUE		OpenSea	NLGN3;NLGN3;NLGN3;NLGN3;NLGN3;NLGN3	NM_001166660;NM_181303;NM_018977;NM_018977;NM_181303;NM_001166660	1stExon;1stExon;5'UTR;1stExon;5'UTR;5'UTR
cg04051266	FALSE	0.000794513585434904	1.99612858400783e-06	8.93062459639667e-05	TRUE	chrX:34674507-34675727	Island	TMEM47	NM_031442	TSS200
cg04055739	TRUE	-0.00268617610192927	0.00112146549082011	0.0123879581500061	TRUE	chrX:11156942-11157564	Island	ARHGAP6;ARHGAP6	NM_013423;NM_013427	Body;Body
cg04065832	FALSE	0.00107088489057398	0.00113055922820071	0.0124743460787281	TRUE	chrX:72667157-72667590	Island	CDX4	NM_005193	1stExon
cg04069419	FALSE	0.000741376057473401	0.00733995086353336	0.0480085704678904	TRUE		OpenSea	GABRA3	NM_000808	TSS200
cg04182378	TRUE	-0.000611116941274111	0.00699647785221109	0.0465246113209412	TRUE	chrX:21958611-21959701	N_Shore	SMS	NM_004595	TSS1500
cg04190662	FALSE	0.00237891077418261	2.48548661786127e-09	4.18042774635977e-07	TRUE	chrX:115085035-115085397	Island
cg04217946	FALSE	0.000589914519490427	0.000194096274378967	0.00334870361574353	TRUE	chrX:31284504-31285019	Island	DMD;DMD;DMD;DMD;DMD;DMD;DMD;DMD;DMD;DMD;DMD;DMD;DMD;DMD;DMD;DMD;DMD;DMD;DMD;DMD;DMD;DMD;DMD	NM_004013;NM_004023;NM_004017;NM_004019;NM_004015;NM_004009;NM_004016;NM_004016;NM_004011;NM_004021;NM_004014;NM_004018;NM_004015;NM_004007;NM_004010;NM_004006;NM_004017;NM_004022;NM_004012;NM_004020;NM_000109;NM_004018;NM_004019	Body;Body;1stExon;5'UTR;5'UTR;Body;5'UTR;1stExon;Body;Body;Body;5'UTR;1stExon;Body;Body;Body;5'UTR;Body;Body;Body;Body;1stExon;1stExon
cg04224247	TRUE	-0.00127149267952929	0.00301554416842726	0.0252964912348033	TRUE	chrX:9982513-9984583	Island	WWC3	NM_015691	5'UTR
cg04227026	TRUE	-0.000354017202919069	0.001221604636376	0.0131675272026535	TRUE		OpenSea	FATE1	NM_033085	1stExon
cg04227631	TRUE	-0.000424762196075953	0.00531597492529896	0.038147923458818	TRUE		OpenSea	GABRA3;MIR767;MIR105-1	NM_000808;NR_030409;NR_029521	5'UTR;TSS1500;TSS1500
cg04233717	FALSE	0.000670084792065937	0.00501645811918148	0.0367074358862884	TRUE	chrX:6144120-6145906	Island	NLGN4X;NLGN4X;NLGN4X	NM_181332;NM_020742;NM_020742	5'UTR;5'UTR;1stExon
cg04240856	TRUE	-0.000400329855087087	0.0031979159432816	0.0264638348076631	TRUE		OpenSea	F9	NM_000133	3'UTR
cg04279920	FALSE	0.000264722627848974	0.00184070890653555	0.0176989851484154	TRUE		OpenSea	MAGEA8;MAGEA8;MAGEA8	NM_005364;NM_001166400;NM_001166401	TSS200;TSS200;TSS200
cg04283377	TRUE	-0.000223359279153882	0.00508924493140152	0.0370188729308627	TRUE	chrX:47420402-47421099	N_Shore	ARAF	NM_001654	TSS200
cg04287191	TRUE	-0.000255297380802539	0.00738885605478272	0.0482318531810534	TRUE		OpenSea	RENBP;RENBP	NM_002910;NM_002910	1stExon;5'UTR
cg04287686	TRUE	-0.00107743285388829	3.76510935803269e-05	0.000917675161442892	TRUE		OpenSea	GATA1	NM_002049	TSS200
cg04288265	FALSE	0.000265357249619931	3.73292534986039e-05	0.000917675161442892	TRUE		OpenSea	MAMLD1	NM_005491	3'UTR
cg04289416	TRUE	-6.01136811642512e-05	0.00110481127445925	0.0122846941788928	TRUE	chrX:31089886-31090330	N_Shore	FTHL17;FTHL17	NM_031894;NM_031894	1stExon;3'UTR
cg04290766	FALSE	0.000596093603394228	0.00535542964264223	0.0383010946267216	TRUE	chrX:152710204-152710814	S_Shore	TREX2	NM_080701	TSS200
cg04297907	FALSE	0.000756161902159144	0.000560391964000913	0.00741989251794723	TRUE	chrX:10126320-10126882	Island	CLCN4	NM_001830	5'UTR
cg04301343	TRUE	-0.00105207657672239	0.00214429556545642	0.0197646358893152	TRUE	chrX:19140869-19141094	N_Shore	GPR64;GPR64;GPR64;GPR64;GPR64;GPR64;GPR64;GPR64	NM_005756;NM_001079858;NM_005756;NM_001079860;NM_001079859;NM_001079860;NM_001079859;NM_001079858	5'UTR;5'UTR;1stExon;5'UTR;1stExon;1stExon;5'UTR;1stExon
cg04327763	TRUE	-0.00126842543312945	3.02919178649718e-07	2.18235449441907e-05	TRUE	chrX:118925157-118926129	Island	RPL39	NM_001000	TSS200
cg04371001	TRUE	-0.000639452355521654	1.86065070898629e-06	8.47937471937101e-05	TRUE	chrX:153714288-153715375	Island	UBL4A	NM_014235	TSS1500
cg04392694	TRUE	-0.000541812210108404	0.000834939096425078	0.0100996706997196	TRUE	chrX:49019048-49019334	Island	MAGIX;MAGIX;MAGIX;MAGIX	NM_001099682;NM_001099680;NM_024859;NM_001099681	TSS200;TSS1500;TSS200;TSS200
cg04395332	TRUE	-0.000467362411459257	0.00747772511330473	0.048488915062978	TRUE	chrX:46306249-46306838	S_Shore	ZNF673;ZNF673;ZNF673;ZNF673	NM_001129898;NM_001129900;NM_001129899;NM_017776	5'UTR;5'UTR;5'UTR;5'UTR
cg04413754	TRUE	-0.0018428439963619	1.49072555329752e-06	7.26673083144733e-05	TRUE	chrX:39953434-39969247	Island	BCOR;BCOR;BCOR;BCOR;BCOR;BCOR	NM_001123384;NM_017745;NM_001123385;NM_001123385;NM_017745;NM_001123383	5'UTR;5'UTR;1stExon;5'UTR;1stExon;5'UTR
cg04419618	TRUE	-0.00131174183682183	2.17741084560072e-08	2.45221511094205e-06	TRUE	chrX:135962102-135962951	Island	RBMX;RBMX;RBMX;RBMX	NM_001164803;NR_028476;NM_002139;NR_028477	TSS200;TSS200;TSS200;TSS200
cg04437194	FALSE	0.000206223401594339	0.0020607746076619	0.0192116742206197	TRUE	chrX:49087209-49087520	N_Shore	CACNA1F	NM_005183	Body
cg04488527	FALSE	0.00154696551378837	1.19994608489358e-11	5.34412351808515e-09	TRUE	chrX:21674018-21677066	Island	KLHL34	NM_153270	1stExon
cg04492048	FALSE	0.00132343686365982	0.00149614314487067	0.0152700109723363	TRUE	chrX:48684837-48686064	S_Shore	ERAS	NM_181532	TSS1500
cg04499381	TRUE	-0.000435067627518378	0.00121037000400299	0.0130607987876887	TRUE		OpenSea	SASH3	NM_018990	TSS1500
cg04515986	TRUE	-0.000433516627810768	0.00374237491061781	0.0293666442253407	TRUE	chrX:31089886-31090330	N_Shore	FTHL17	NM_031894	1stExon
cg04532200	TRUE	-0.00131608108326436	1.19559915454408e-08	1.44623216249665e-06	TRUE	chrX:153032468-153033354	S_Shore	PLXNB3;PLXNB3	NM_001163257;NM_005393	Body;Body
cg04544498	TRUE	-0.00245996950305779	3.58559363245899e-13	3.90351626787036e-10	TRUE	chrX:75648708-75649533	N_Shore	MAGEE1	NM_020932	TSS1500
cg04553232	TRUE	-0.00176429215875541	6.66680006312153e-06	0.000238398930724324	TRUE	chrX:8698857-8700500	S_Shore	KAL1	NM_000216	TSS1500
cg04574723	FALSE	0.000278607320251349	8.39993502107727e-05	0.00172904544824611	TRUE		OpenSea	P2RY4	NM_002565	1stExon
cg04593531	TRUE	-0.000459187046189585	0.0063571986118568	0.0432254212345405	TRUE		OpenSea	LOC158696	NR_026935	TSS1500
cg04613080	TRUE	-0.000596833833959992	7.29321854993614e-05	0.00154548366716017	TRUE		OpenSea	CNGA2	NM_005140	TSS200
cg04642759	FALSE	0.000516878810054805	0.00277367734542937	0.0238599566554143	TRUE	chrX:144899363-144900266	N_Shore	SLITRK2;SLITRK2;SLITRK2;SLITRK2	NM_001144004;NM_001144003;NM_032539;NM_001144005	TSS1500;TSS1500;TSS1500;TSS1500
cg04702045	FALSE	0.000538746334756035	0.000851607959286963	0.0102255573346736	TRUE	chrX:67652946-67653907	Island	OPHN1	NM_002547	TSS1500
cg04704683	TRUE	-0.000518007125965897	0.000168245314993902	0.00301622340940096	TRUE		OpenSea	POF1B	NM_024921	Body
cg04721883	FALSE	0.000366172643891698	0.00169556788177584	0.0167302861083985	TRUE	chrX:103498706-103499843	Island	ESX1;ESX1	NM_153448;NM_153448	5'UTR;1stExon
cg04730443	TRUE	-0.000221051989260718	1.23305749355035e-08	1.4733533319276e-06	TRUE		OpenSea	MAGEB6	NM_173523	TSS200
cg04739874	TRUE	-0.000417644090912051	0.00326325999081278	0.0267938986850536	TRUE	chrX:131156818-131157775	Island	MST4;MST4;MST4	NM_001042453;NM_001042452;NM_016542	5'UTR;TSS200;5'UTR
cg04751886	FALSE	0.000597110938520713	0.00100970444839762	0.011450328918287	TRUE		OpenSea	KDM5C;KDM5C	NM_001146702;NM_004187	3'UTR;3'UTR
cg04768312	TRUE	-0.000689258799772519	0.00216707320056813	0.0198997031107465	TRUE	chrX:70338280-70338866	N_Shore	MED12	NM_005120	TSS1500
cg04777103	TRUE	-0.000259415539036605	0.00507106315130051	0.0369414697073921	TRUE		OpenSea	MCTS1;MCTS1	NM_001137554;NM_014060	TSS200;Body
cg04823894	TRUE	-0.00100510872356407	0.000348763358239551	0.00520912101224256	TRUE	chrX:39864525-39869106	Island
cg04836978	TRUE	-0.00158535711413835	1.54285932001028e-07	1.23909308339842e-05	TRUE	chrX:72782945-72783165	Island	LOC139201;CHIC1	NR_029423;NM_001039840	TSS1500;1stExon
cg04854285	FALSE	0.00106963675082972	0.00317574044886331	0.0263121888737361	TRUE		OpenSea	TCEAL5	NM_001012979	TSS200
cg04875162	FALSE	0.00125121682126991	2.5759324618128e-08	2.69953216361331e-06	TRUE	chrX:90689602-90690119	Island	PABPC5;PABPC5	NM_080832;NM_080832	5'UTR;1stExon
cg04886769	TRUE	-0.0011077105133857	2.58987572340938e-08	2.69953216361331e-06	TRUE		OpenSea	BCYRN1;GJB1	NR_001568;NM_001097642	Body;TSS200
cg04927657	TRUE	-0.00071442519897342	0.00449329434185881	0.0336590235673723	TRUE	chrX:53253783-53254826	Island	KDM5C;KDM5C	NM_001146702;NM_004187	1stExon;1stExon
cg04944936	TRUE	-0.000160253281411548	0.00693354276952168	0.0462141850719547	TRUE	chrX:54208939-54209723	Island	FAM120C	NM_017848	1stExon
cg05019001	FALSE	0.000598664511929618	1.1627459359601e-05	0.000368692060858804	TRUE	chrX:66766037-66766279	S_Shore	AR	NM_000044	1stExon
cg05032098	TRUE	-0.0014438680254235	1.86320064669527e-05	0.00052458735449196	TRUE	chrX:102840379-102841178	Island	TCEAL4;TCEAL4;TCEAL4;TCEAL4	NM_001006935;NM_001006937;NM_001006936;NM_024863	5'UTR;5'UTR;5'UTR;5'UTR
cg05032903	FALSE	0.00229560971747932	2.28752789064862e-06	9.91734436839611e-05	TRUE	chrX:99666131-99666381	N_Shore	PCDH19;PCDH19	NM_001105243;NM_020766	TSS1500;TSS1500
cg05059648	TRUE	-0.000676107947992798	0.00127194761839724	0.0135315339468579	TRUE	chrX:103357143-103357565	N_Shore	MCART6;ZCCHC18;ZCCHC18	NM_001012755;NM_001143978;NR_026694	5'UTR;TSS200;TSS200
cg05070565	FALSE	0.000200440962504352	0.00427096904064856	0.0325011137322346	TRUE		OpenSea	WAS	NM_000377	Body
cg05078775	FALSE	0.000568178617347243	0.00366540392691834	0.0289159643123558	TRUE	chrX:34674507-34675727	Island	TMEM47	NM_031442	Body
cg05086798	FALSE	0.000841798238826235	0.0027342800182151	0.0236247580409802	TRUE	chrX:23350284-23350596	Island
cg05100479	FALSE	0.000643451798464866	2.56915710875481e-06	0.000109924023369343	TRUE	chrX:113818519-113819453	Island	HTR2C	NM_000868	5'UTR
cg05103731	TRUE	-0.000464109297251755	0.000297550908890049	0.0046349822023922	TRUE	chrX:153236071-153238480	Island	TMEM187;HCFC1	NM_003492;NM_005334	TSS1500;TSS1500
cg05113908	FALSE	0.00131210152160034	0.000464887785124524	0.00642450002630478	TRUE	chrX:2746553-2748235	Island	GYG2;GYG2	NM_001079855;NM_003918	5'UTR;5'UTR
cg05134041	FALSE	0.000986653991922644	1.11035706988672e-06	5.94496096762299e-05	TRUE	chrX:82763571-82764462	N_Shore	POU3F4	NM_000307	TSS200
cg05137263	FALSE	0.00268163214697825	0.000144588636882022	0.00265793520482186	TRUE	chrX:30326439-30327668	Island	NR0B1	NM_000475	TSS200
cg05155058	TRUE	-0.000696012992358799	0.00662851591522147	0.0447919835975086	TRUE	chrX:21958611-21959701	S_Shelf	SMS	NM_004595	Body
cg05158109	FALSE	0.00035145155000661	0.00725904538587888	0.0475428654350543	TRUE	chrX:40594515-40595457	N_Shore	MED14	NM_004229	Body
cg05162528	TRUE	-0.000586398898040315	0.00220569310130873	0.0201646945111955	TRUE	chrX:153236071-153238480	S_Shore	TMEM187	NM_003492	5'UTR
cg05193067	TRUE	-0.000794352178829954	7.44173592383719e-07	4.19046715987108e-05	TRUE		OpenSea
cg05196026	FALSE	0.000592132835048614	6.27174417029289e-05	0.00137166404867254	TRUE	chrX:137793095-137794010	Island	FGF13;FGF13;FGF13;FGF13;FGF13;FGF13	NM_001139500;NM_004114;NM_001139502;NM_001139501;NM_001139498;NM_033642	Body;1stExon;Body;Body;Body;Body
cg05196231	FALSE	0.00050055047732026	0.00723358582454871	0.0474395407690283	TRUE	chrX:40943673-40945728	Island	USP9X;USP9X	NM_001039590;NM_001039591	TSS200;TSS200
cg05222959	FALSE	0.000214106178853996	0.00740135322905872	0.048252384062906	TRUE	chrX:153664761-153666065	Island	GDI1	NM_001493	TSS200
cg05239680	FALSE	0.000589882295883172	0.00504775838163008	0.0367990599875086	TRUE		OpenSea
cg05242815	FALSE	0.000957480292210664	4.04705619888517e-05	0.000972950838020801	TRUE	chrX:25020237-25024207	Island	ARX	NM_139058	Body
cg05259868	FALSE	0.000708132294247134	0.00600451305262586	0.0415329575057594	TRUE	chrX:150343147-150344269	Island	GPR50	NM_004224	TSS1500
cg05260852	TRUE	-0.00125609112180195	0.00238699939209497	0.0213197994929321	TRUE	chrX:54665781-54666274	Island
cg05279113	FALSE	0.000406701292194622	0.00285598197787173	0.0243329664514672	TRUE	chrX:71458560-71459202	Island	ERCC6L;PIN4	NM_017669;NM_001170747	TSS1500;Body
cg05313317	FALSE	0.00123266786702379	6.33658438459117e-05	0.00138275843653061	TRUE		OpenSea	NDP	NM_000266	TSS200
cg05335577	TRUE	-0.000448243641794364	0.00270027622457604	0.0234269254210982	TRUE		OpenSea	IL2RG	NM_000206	TSS200
cg05396017	FALSE	0.00170718007267143	0.00328480294691889	0.0268876351494664	TRUE	chrX:37003510-37004547	N_Shore
cg05418443	TRUE	-0.000279188758258494	0.00272592835257385	0.0235733857003694	TRUE	chrX:118369862-118370973	Island	PGRMC1	NM_006667	1stExon
cg05418779	TRUE	-0.000243380346381124	0.00337380023908874	0.0274356615601445	TRUE	chrX:138773796-138774673	N_Shelf	MCF2	NM_001099855	5'UTR
cg05444994	FALSE	0.000610837590214905	2.21193054188819e-06	9.67522118277702e-05	TRUE	chrX:21391835-21393408	Island	CNKSR2;CNKSR2;CNKSR2;CNKSR2	NM_001168647;NM_001168649;NM_014927;NM_001168648	TSS1500;TSS1500;TSS1500;TSS1500
cg05445331	FALSE	0.000535009435020149	0.00139481449228526	0.0145541985041651	TRUE	chrX:133118960-133119990	Island	GPC3;GPC3;GPC3;GPC3	NM_001164617;NM_001164618;NM_001164619;NM_004484	Body;Body;Body;Body
cg05483199	TRUE	-0.00135336598306427	1.73466476975711e-05	0.00049740202815717	TRUE		OpenSea	LOC100132963	NM_001162936	Body
cg05545272	FALSE	0.000746745312298357	0.00157748633069046	0.0158687998645843	TRUE	chrX:43741299-43741827	Island	MAOB	NM_000898	Body
cg05592527	TRUE	-0.00040025143214805	0.000650880275586381	0.00838019046017787	TRUE		OpenSea	ARMCX6;ARMCX6;ARMCX6;ARMCX6	NM_001009584;NM_019007;NM_019007;NM_001009584	1stExon;1stExon;5'UTR;5'UTR
cg05605944	TRUE	-0.000544740357697353	0.00110778929503223	0.0122923210789646	TRUE	chrX:43741299-43741827	S_Shore	MAOB	NM_000898	TSS1500
cg05666266	FALSE	0.000821273448370713	2.77701527144673e-16	6.80229890740876e-13	TRUE	chrX:68723731-68726051	Island	FAM155B	NM_015686	1stExon
cg05673346	TRUE	-0.000550280160760615	0.000399145521641964	0.00578524825598811	TRUE	chrX:38662906-38664764	N_Shore	MID1IP1;MID1IP1;MID1IP1	NM_001098790;NM_001098791;NM_021242	5'UTR;5'UTR;TSS1500
cg05695959	TRUE	-0.000717412996164801	0.000181657900171888	0.00321278719473675	TRUE	chrX:39864525-39869106	Island
cg05699139	TRUE	-0.000207793951265897	0.00346316931922694	0.0279276814730745	TRUE	chrX:95939630-95940366	Island	DIAPH2;DIAPH2	NM_006729;NM_007309	1stExon;1stExon
cg05747459	TRUE	-0.00124160272853631	0.00119387290864631	0.0129828709865889	TRUE	chrX:21391835-21393408	Island	CNKSR2;CNKSR2;CNKSR2;CNKSR2	NM_001168649;NM_001168648;NM_014927;NM_001168647	Body;Body;Body;Body
cg05772663	FALSE	0.00109558504413577	0.00392840570560221	0.0305156183843157	TRUE	chrX:113818519-113819453	N_Shore	HTR2C	NM_000868	TSS200
cg05782106	FALSE	0.000874263731250214	0.00340947995124626	0.0276311700267253	TRUE	chrX:9753566-9755101	Island	SHROOM2	NM_001649	Body
cg05784594	FALSE	0.000350581796321775	5.52206780352822e-05	0.0012466640631099	TRUE		OpenSea	GAGE10	NM_001098413	TSS200
cg05786601	FALSE	0.000432221341136685	0.000997346207106696	0.0113495913324407	TRUE	chrX:66766037-66766279	N_Shore	AR;AR	NM_000044;NM_000044	1stExon;5'UTR
cg05788681	FALSE	0.00110923487775045	0.00512046032766089	0.0372183014023898	TRUE	chrX:103498706-103499843	Island	ESX1;ESX1	NM_153448;NM_153448	5'UTR;1stExon
cg05803942	TRUE	-0.000440750876633449	0.000260206963017789	0.00415906659648988	TRUE	chrX:67906111-67906475	S_Shore	STARD8;STARD8	NM_014725;NM_001142503	5'UTR;Body
cg05826817	TRUE	-0.000918048743606028	0.00023928605218256	0.00392060993191425	TRUE	chrX:23761070-23761610	N_Shore	ACOT9;ACOT9	NM_001037171;NM_001033583	Body;Body
cg05835545	TRUE	-0.000479692230738795	0.00159281388347341	0.0159737875437794	TRUE	chrX:80064923-80065136	Island	BRWD3;BRWD3	NM_153252;NM_153252	1stExon;5'UTR
cg05849875	FALSE	0.00134695649917472	6.06683153774511e-07	3.6245619150504e-05	TRUE	chrX:151806233-151806947	Island	GABRQ	NM_018558	TSS200
cg05866836	TRUE	-0.00163471744819599	0.000196417100814872	0.00337039361433296	TRUE	chrX:106959378-106959914	S_Shore	TSC22D3;TSC22D3;TSC22D3	NM_004089;NM_198057;NM_001015881	TSS200;Body;TSS1500
cg05877833	FALSE	0.000302176637305832	0.00119065219166258	0.0129622335265666	TRUE		OpenSea	TRO;TRO;TRO	NM_177556;NM_016157;NM_001039705	Body;Body;Body
cg05880897	TRUE	-0.000542992724266315	1.24913561032418e-06	6.47567762431552e-05	TRUE		OpenSea	GABRE;MIR452	NM_004961;NR_029973	Body;TSS1500
cg05893072	FALSE	0.00101916494901933	6.67344569774961e-09	8.95704396528091e-07	TRUE	chrX:107978210-107980145	Island	IRS4	NM_003604	TSS200
cg05906362	TRUE	-0.000261674373573018	0.00186327670220795	0.017863390536432	TRUE	chrX:153193513-153194074	N_Shore	ARHGAP4;ARHGAP4	NM_001666;NM_001164741	TSS1500;TSS1500
cg05914696	TRUE	-0.000989230441960581	0.00725559392166475	0.0475428654350543	TRUE	chrX:68114440-68114710	Island
cg05929865	TRUE	-0.000462884308842263	0.000517921418429	0.00698018439857957	TRUE		OpenSea	TEX11;TEX11	NM_001003811;NM_031276	5'UTR;5'UTR
cg05939629	FALSE	0.000524940850226191	0.00498271809828098	0.0365424191070038	TRUE	chrX:44202712-44203014	S_Shelf
cg05947181	FALSE	0.00124097248430516	0.00237142417467221	0.0212193735739163	TRUE	chrX:50556224-50557179	S_Shore	SHROOM4;SHROOM4	NM_020717;NR_027121	TSS1500;TSS1500
cg05987154	FALSE	0.000898727420062183	5.74999073343553e-05	0.00128920844865449	TRUE	chrX:3263353-3265347	Island	MXRA5	NM_015419	TSS200
cg06015784	TRUE	-0.000682969284639375	0.00465450195852051	0.0347068570696986	TRUE	chrX:3630406-3630620	S_Shore	PRKX	NM_005044	TSS1500
cg06019215	TRUE	-0.000184087076850273	0.00687018531658207	0.0459168320135546	TRUE	chrX:24167563-24168785	Island
cg06055478	TRUE	-0.000885963677301608	0.00292366380019485	0.0247549578942481	TRUE	chrX:62974713-62975218	Island	ARHGEF9;ARHGEF9	NM_015185;NM_015185	1stExon;5'UTR
cg06079963	TRUE	-0.000462657891406885	0.00449336628149856	0.0336590235673723	TRUE	chrX:24711630-24712284	Island	POLA1	NM_016937	TSS200
cg06116594	TRUE	-0.00150141480952104	2.44571819366743e-08	2.66257187350594e-06	TRUE		OpenSea
cg06139288	FALSE	0.00179903672129727	7.69204201189715e-07	4.28219475185047e-05	TRUE	chrX:11682333-11684544	Island	ARHGAP6;ARHGAP6;ARHGAP6;ARHGAP6	NM_006125;NM_013427;NM_006125;NM_013427	1stExon;1stExon;5'UTR;5'UTR
cg06140460	FALSE	0.000413289337718256	0.00270421031345805	0.0234269254210982	TRUE	chrX:48825776-48826593	S_Shore	KCND1	NM_004979	TSS200
cg06144999	TRUE	-0.000477917148641171	0.00464231588407102	0.0346423541752687	TRUE	chrX:11129276-11129758	Island	HCCS;HCCS;HCCS	NM_001122608;NM_005333;NM_005333	5'UTR;1stExon;5'UTR
cg06148972	TRUE	-0.00113395544565975	0.00159140797433743	0.0159737875437794	TRUE	chrX:149736720-149737756	Island	MTM1	NM_000252	TSS1500
cg06152434	FALSE	0.000582431251975058	0.00744738436935904	0.0484002811773545	TRUE	chrX:139585867-139588578	N_Shore	SOX3;SOX3	NM_005634;NM_005634	3'UTR;1stExon
cg06159667	TRUE	-0.000381094751040052	0.00181793339785338	0.0175586051891974	TRUE	chrX:103267755-103268449	Island	H2BFWT;MIR1256	NM_001002916;NR_031657	TSS200;Body
cg06165699	FALSE	0.000460341589707979	2.10876933978806e-05	0.000580385449192232	TRUE	chrX:3263353-3265347	Island	MXRA5	NM_015419	5'UTR
cg06170215	FALSE	0.000519590150404898	3.39386527895391e-07	2.3728602061438e-05	TRUE	chrX:71524832-71527299	Island	CITED1;CITED1;CITED1;CITED1	NM_001144886;NM_004143;NM_001144885;NM_001144887	5'UTR;5'UTR;Body;5'UTR
cg06180047	TRUE	-0.000842821799319909	4.40405523944161e-07	2.86931026795213e-05	TRUE	chrX:153151016-153152219	N_Shelf
cg06206449	TRUE	-0.000794644408636776	0.0027633983516831	0.023813348328752	TRUE	chrX:118708293-118709240	Island	UBE2A;UBE2A	NM_181762;NM_003336	TSS200;TSS200
cg06231618	TRUE	-0.00122435706549576	6.90789712297331e-08	6.32556785148527e-06	TRUE	chrX:40506176-40506982	N_Shelf	CXorf38	NM_144970	Body
cg06253229	FALSE	0.000236674230899344	0.00351640270359926	0.0282176197296197	TRUE		OpenSea	PLP1;PLP1;PLP1	NM_001128834;NM_199478;NM_000533	TSS1500;TSS1500;TSS1500
cg06267144	FALSE	0.000591759349753705	0.000110420220762259	0.00217685578074168	TRUE	chrX:136647526-136650178	Island	ZIC3	NM_003413	TSS1500
cg06268269	TRUE	-0.000594343605403866	0.00605102661087491	0.0417227014309306	TRUE	chrX:135055671-135056158	S_Shelf
cg06282524	FALSE	0.00129547486540236	4.82518562381285e-05	0.00112833338286678	TRUE	chrX:139593105-139593582	Island
cg06291093	FALSE	0.00075075681306211	0.00621253039838515	0.042536948178461	TRUE		OpenSea	ARSF	NM_004042	TSS200
cg06302025	FALSE	0.00112654192135735	0.000696794222411168	0.00883874000613718	TRUE	chrX:102000689-102001558	Island	BHLHB9;BHLHB9;BHLHB9;BHLHB9;BHLHB9;BHLHB9;BHLHB9;BHLHB9	NM_001142530;NM_001142527;NM_001142525;NM_001142526;NM_030639;NM_001142528;NM_001142524;NM_001142529	TSS200;5'UTR;5'UTR;5'UTR;5'UTR;5'UTR;5'UTR;TSS200
cg06306751	TRUE	-0.00103564173087613	0.000805699215612572	0.00986163923217384	TRUE	chrX:154254915-154255696	N_Shelf	F8	NM_000132	TSS200
cg06309256	TRUE	-0.000263356593482557	0.00527038357570848	0.0379979531087503	TRUE	chrX:40594515-40595457	Island	MED14	NM_004229	TSS1500
cg06380355	TRUE	-0.00165415077495331	3.61028133051326e-06	0.000144381781536199	TRUE	chrX:51238706-51240104	Island	NUDT11	NM_018159	TSS200
cg06384623	FALSE	0.000589688866865217	0.00147581361789885	0.015157255585087	TRUE	chrX:133118960-133119990	Island	GPC3;GPC3;GPC3;GPC3	NM_001164619;NM_001164617;NM_001164618;NM_004484	1stExon;1stExon;1stExon;1stExon
cg06392956	TRUE	-0.000779545113320218	0.0018202234765263	0.0175586051891974	TRUE	chrX:64254408-64255291	Island
cg06408185	FALSE	0.000416295919852423	0.00288537401299868	0.0244981755453736	TRUE	chrX:18443120-18444426	Island	CDKL5	NM_003159	TSS200
cg06408301	FALSE	0.00168994913560319	1.82530119820427e-06	8.35715006542312e-05	TRUE	chrX:37208578-37209325	Island	PRRG1;PRRG1;PRRG1;PRRG1	NM_000950;NM_001142395;NM_000950;NM_001142395	1stExon;1stExon;5'UTR;5'UTR
cg06416685	FALSE	0.000574388729162828	0.00492334662742081	0.0362126884208255	TRUE	chrX:99891299-99891794	Island	TSPAN6;TSPAN6	NM_003270;NM_003270	5'UTR;1stExon
cg06431611	FALSE	0.000226254873793037	0.00204567308447446	0.0191254817573289	TRUE		OpenSea	MAGEB6	NM_173523	TSS200
cg06442844	TRUE	-0.00203962269444542	0.00217488098807581	0.019952700300718	TRUE	chrX:117957615-117957937	S_Shore	ZCCHC12	NM_173798	5'UTR
cg06448666	FALSE	0.000682933354541082	9.19716937106565e-05	0.00186958227173654	TRUE		OpenSea	MID1;MID1;MID1	NM_001098624;NM_001098624;NM_033290	5'UTR;1stExon;5'UTR
cg06452893	TRUE	-0.000519908456187012	1.55689424127844e-05	0.000459072779555409	TRUE		OpenSea	ITIH5L	NM_198510	TSS1500
cg06452970	FALSE	0.000817980800841393	0.00241738247354503	0.0214737202863048	TRUE		OpenSea	GPM6B;GPM6B;GPM6B;GPM6B;GPM6B;GPM6B;GPM6B	NM_005278;NM_005278;NM_001001996;NM_001001994;NM_001001995;NM_001001996;NM_001001995	1stExon;5'UTR;5'UTR;Body;5'UTR;1stExon;1stExon
cg06455206	TRUE	-0.000858854753715225	0.00079017859146924	0.00973558977625716	TRUE	chrX:49643335-49643654	Island	USP27X;LOC158572	NM_001145073;NR_026742	TSS1500;Body
cg06461462	TRUE	-0.000728073938012284	1.49992448240569e-06	7.27537627654006e-05	TRUE	chrX:106959378-106959914	S_Shore	TSC22D3;TSC22D3;TSC22D3	NM_004089;NM_198057;NM_001015881	TSS1500;Body;TSS1500
cg06472116	TRUE	-0.000116876777688985	0.00592718530680474	0.041158441981625	TRUE	chrX:46937631-46938149	Island	RGN;RGN	NM_152869;NM_004683	TSS200;TSS200
cg06481089	TRUE	-0.000259298748194936	0.00129477177922332	0.0137147825868433	TRUE	chrX:51075272-51076331	Island	NUDT10	NM_153183	5'UTR
cg06548617	FALSE	0.000815276679637934	0.00222037173617287	0.0202562404758117	TRUE	chrX:40010919-40016203	Island	BCOR;BCOR	NM_001123384;NM_001123383	5'UTR;5'UTR
cg06554760	TRUE	-0.00161054659043083	0.00337415515206921	0.0274356615601445	TRUE	chrX:153774893-153776136	Island	IKBKG;G6PD;G6PD;IKBKG;IKBKG;IKBKG	NM_001099857;NM_001042351;NM_000402;NM_003639;NM_001099856;NM_001145255	TSS1500;5'UTR;TSS200;TSS1500;Body;TSS1500
cg06558166	FALSE	0.00087976117148828	0.000258480084123188	0.00414498832117676	TRUE	chrX:132547567-132550284	Island	GPC4;GPC4	NM_001448;NM_001448	5'UTR;1stExon
cg06621863	FALSE	0.000812649170459161	2.94332893270796e-06	0.000122718029287969	TRUE	chrX:83442396-83443335	Island	RPS6KA6	NM_014496	TSS1500
cg06650847	FALSE	0.00085403633157326	9.93951955979442e-06	0.000325710410190186	TRUE		OpenSea
cg06656651	TRUE	-0.000467423503981163	0.00182073309575674	0.0175586051891974	TRUE	chrX:9733154-9734064	S_Shore	GPR143	NM_000273	TSS1500
cg06673178	TRUE	-0.000557828203620444	0.00373498514862139	0.0293467397643884	TRUE	chrX:50556224-50557179	Island	SHROOM4;SHROOM4;SHROOM4	NM_020717;NM_020717;NR_027121	5'UTR;1stExon;Body
cg06701191	TRUE	-0.000528424529569451	0.00314915273328266	0.0261708214424966	TRUE		OpenSea	MIR223	NR_029637	TSS1500
cg06711837	FALSE	0.000975832017053872	4.57441319772157e-09	6.49566674076463e-07	TRUE	chrX:137793095-137794010	N_Shore	FGF13;FGF13;FGF13;FGF13;FGF13;FGF13	NM_001139500;NM_004114;NM_001139502;NM_001139501;NM_001139498;NM_033642	Body;Body;Body;Body;Body;Body
cg06720669	FALSE	0.00270234973583668	2.79473633083066e-07	2.0283575236651e-05	TRUE	chrX:108867762-108868486	Island	KCNE1L;KCNE1L	NM_012282;NM_012282	1stExon;5'UTR
cg06758848	TRUE	-0.00129735084672471	1.06820189226701e-09	2.22766383016343e-07	TRUE	chrX:153602720-153603269	Island	FLNA;FLNA	NM_001456;NM_001110556	TSS1500;TSS1500
cg06775759	FALSE	0.000613873271753247	0.000114599988668176	0.00223675436049959	TRUE	chrX:21674018-21677066	Island	KLHL34	NM_153270	TSS1500
cg06778844	TRUE	-0.0010849461385822	0.000836184910611825	0.0101022685008319	TRUE	chrX:110339364-110339679	N_Shelf	PAK3;PAK3	NM_001128166;NM_001128167	5'UTR;5'UTR
cg06803079	TRUE	-0.0010228619688177	0.00185682159886623	0.0178364098291092	TRUE	chrX:47518015-47518850	Island	UXT;LOC100133957;UXT;LOC100133957	NM_153477;NR_027444;NM_004182;NR_028119	Body;TSS200;Body;TSS200
cg06816704	FALSE	0.000371551401172408	0.00226288055348044	0.0205483815227075	TRUE	chrX:152224433-152224911	S_Shore	PNMA3;PNMA3	NM_013364;NM_013364	1stExon;5'UTR
cg06831832	TRUE	-0.000438906073688555	0.00364997247106308	0.0288361477966518	TRUE		OpenSea	SPANXN4	NM_001009613	Body
cg06902764	FALSE	0.000529699961521692	6.65278532047967e-05	0.00143261517736395	TRUE	chrX:139585867-139588578	Island	SOX3	NM_005634	1stExon
cg06915321	FALSE	0.00157675717430341	8.64787209079137e-06	0.000295232929427087	TRUE	chrX:136647526-136650178	Island	ZIC3	NM_003413	TSS200
cg06964654	FALSE	0.00158427254403238	1.71251918577737e-05	0.00049350773477196	TRUE	chrX:139589970-139590480	Island
cg07096248	TRUE	-0.000764287777742438	0.00644434431511819	0.0436966682349675	TRUE	chrX:16887742-16889250	Island	RBBP7	NM_002893	TSS200
cg07108522	TRUE	-0.000587811458919507	0.000231638346149897	0.00380945421045098	TRUE	chrX:71238328-71238675	S_Shore	NHSL2	NM_001013627	Body
cg07193309	FALSE	0.000429839024663615	2.57628420311529e-05	0.000678560016723754	TRUE	chrX:118406941-118407646	N_Shelf
cg07198771	FALSE	0.000965237471058289	8.20914268485437e-07	4.51871797900018e-05	TRUE	chrX:99986423-99987185	Island	SYTL4;SYTL4	NM_001129896;NM_080737	TSS200;TSS1500
cg07215528	TRUE	-0.000566930609803431	0.00188099119872249	0.0179454252824566	TRUE	chrX:153774893-153776136	Island	G6PD;G6PD;IKBKG;IKBKG;IKBKG;IKBKG	NM_001042351;NM_000402;NM_003639;NM_001099856;NM_001145255;NM_001099857	5'UTR;TSS1500;TSS1500;Body;TSS200;TSS200
cg07223177	TRUE	-0.000561335958566964	1.16311628108887e-06	6.16011530924795e-05	TRUE	chrX:46433054-46434902	Island	CHST7	NM_019886	1stExon
cg07276379	FALSE	0.00124265955536134	0.00120032710586798	0.0130061663528164	TRUE	chrX:3263353-3265347	Island	MXRA5	NM_015419	TSS1500
cg07283407	FALSE	0.00022018442194079	0.00247628743144638	0.0219770509540866	TRUE	chrX:133680248-133680689	N_Shore	MGC16121	NR_024607	Body
cg07343739	TRUE	-0.000626606263458317	0.00123181719556503	0.013248457609381	TRUE	chrX:46618013-46618969	N_Shore	SLC9A7	NM_032591	Body
cg07388156	FALSE	0.00087858903275851	2.10725964168943e-07	1.61304140384946e-05	TRUE	chrX:136655909-136657085	Island
cg07388258	TRUE	-0.000413808774990307	5.51099477434097e-05	0.0012466640631099	TRUE	chrX:48748397-48749372	Island
cg07398429	FALSE	0.000184709078770683	0.00663140637754454	0.0447919835975086	TRUE		OpenSea	MAGEB4	NM_002367	1stExon
cg07492878	TRUE	-0.000227472518322238	0.000602428207625756	0.00784701287258313	TRUE	chrX:102469940-102470419	Island	BEX4;BEX4	NM_001080425;NM_001127688	TSS200;TSS200
cg07496966	FALSE	0.000994899081756695	1.16941550324161e-05	0.000369610745185848	TRUE	chrX:15756051-15756636	S_Shelf	CA5B	NM_007220	5'UTR
cg07520976	TRUE	-0.000385218478530787	0.00429885907405604	0.03262604276344	TRUE	chrX:101966967-101967970	S_Shelf	GPRASP2;GPRASP2	NM_001004051;NM_138437	Body;Body
cg07526675	FALSE	0.00107329825761888	0.00118502374103	0.0129153088037953	TRUE	chrX:48693328-48694090	S_Shore	PCSK1N	NM_013271	TSS1500
cg07549474	TRUE	-0.000449689559082794	0.00536272190636355	0.0383252729675785	TRUE		OpenSea	MAGEC2	NM_016249	TSS1500
cg07647518	TRUE	-0.00107650693250157	0.00173578737165377	0.0170072892157189	TRUE	chrX:19905027-19906557	N_Shore	SH3KBP1	NM_031892	Body
cg07652272	TRUE	-0.000494429660531033	0.00408900412404926	0.0313981680309049	TRUE	chrX:2846195-2847511	Island	ARSD;ARSD	NM_001669;NM_009589	TSS200;TSS200
cg07653699	FALSE	0.000362181632266766	6.8685241217401e-06	0.000243832606321774	TRUE	chrX:138285888-138287622	Island	FGF13;FGF13;FGF13	NM_001139501;NM_001139500;NM_001139498	5'UTR;5'UTR;5'UTR
cg07660381	TRUE	-0.0015546499557576	0.000992451023794293	0.0113333742787139	TRUE	chrX:79590720-79591007	S_Shore	FAM46D;FAM46D	NM_001170574;NM_001170574	5'UTR;1stExon
cg07672452	FALSE	0.000552632233165959	0.00151330995099964	0.0153971037382082	TRUE	chrX:14047743-14048309	N_Shelf	GEMIN8;GEMIN8;GEMIN8	NM_017856;NM_001042479;NM_001042480	5'UTR;5'UTR;5'UTR
cg07674139	FALSE	0.00204064663215916	2.12619831860014e-05	0.000583543168785551	TRUE	chrX:105066349-105067110	Island	NRK	NM_198465	TSS200
cg07682072	TRUE	-0.00116873600773808	2.36938628941963e-05	0.000634330807851669	TRUE	chrX:48367165-48367742	Island	PORCN;PORCN;PORCN;PORCN;PORCN	NM_203473;NM_203476;NM_203474;NM_203475;NM_022825	TSS1500;TSS1500;TSS1500;TSS1500;TSS1500
cg07688057	FALSE	0.00149878883988392	1.35796819243004e-05	0.000414497580979113	TRUE	chrX:39942756-39943419	Island	BCOR;BCOR;BCOR;BCOR	NM_001123384;NM_017745;NM_001123385;NM_001123383	5'UTR;5'UTR;5'UTR;5'UTR
cg07693661	TRUE	-0.00205169481019187	0.000531795744587961	0.00713771877462033	TRUE		OpenSea	NAP1L2	NM_021963	TSS1500
cg07749485	FALSE	0.000506453450154272	0.00039140865480987	0.00571538301017453	TRUE	chrX:119124496-119125671	Island
cg07750953	TRUE	-0.000852040951963006	1.79718410236963e-05	0.000510400285072975	TRUE	chrX:37350984-37351494	S_Shelf
cg07764473	FALSE	0.00108277680681967	0.00102230446034739	0.0115684471647224	TRUE	chrX:40034239-40036007	S_Shore	BCOR;BCOR	NM_001123383;NM_001123384	TSS1500;TSS1500
cg07779434	TRUE	-0.000441266821672502	0.00200220535947513	0.0188630847232089	TRUE	chrX:14890991-14891734	Island	MOSPD2;FANCB;FANCB	NM_152581;NM_152633;NM_001018113	TSS1500;TSS200;TSS200
cg07780544	TRUE	-0.000974846641712843	0.00042213708096401	0.00598145852535596	TRUE		OpenSea	AMMECR1;RGAG1	NM_001171689;NM_020769	5'UTR;TSS200
cg07796014	TRUE	-0.000548453946850597	0.00187026529448016	0.0178932496570084	TRUE	chrX:11129276-11129758	Island	HCCS;HCCS	NM_005333;NM_001122608	TSS200;TSS200
cg07801607	TRUE	-0.000409656897678097	6.06399483731221e-05	0.00134119687169267	TRUE		OpenSea	ZMAT1;ZMAT1	NM_032441;NM_001011657	TSS1500;Body
cg07818713	TRUE	-0.000519258168381586	0.00292572374377825	0.0247549578942481	TRUE	chrX:133678595-133679201	N_Shelf	MIR450A1;MIR450B;MIR542;MIR450A2	NR_029962;NR_030587;NR_030399;NR_030227	TSS1500;TSS1500;TSS200;TSS1500
cg07834773	TRUE	-0.000436581968289303	0.00699910972515487	0.0465246113209412	TRUE	chrX:50214459-50214677	N_Shore	DGKK	NM_001013742	TSS1500
cg07842130	FALSE	9.43570483904e-05	0.00535396913541125	0.0383010946267216	TRUE	chrX:3235151-3235731	N_Shore	MXRA5	NM_015419	Body
cg07845764	FALSE	0.000323994376173677	0.000830285296997528	0.0100771036413429	TRUE	chrX:69282384-69283285	N_Shore	OTUD6A	NM_207320	TSS200
cg07847989	FALSE	0.000744509172028683	0.00307114057772067	0.0257188336585531	TRUE		OpenSea	HTR2C	NM_000868	Body
cg07862274	TRUE	-0.00101898135119733	0.000445083085339032	0.00623071391093696	TRUE	chrX:47053103-47053605	Island	UBA1;UBA1;UBA1	NM_003334;NM_153280;NM_003334	1stExon;5'UTR;5'UTR
cg07885785	TRUE	-0.000807135504653496	0.0015310572831886	0.015529295300913	TRUE		OpenSea	CXorf21	NM_025159	5'UTR
cg07917796	TRUE	-0.000294542967244783	0.000873765252244809	0.0104168166540889	TRUE	chrX:95939630-95940366	Island	DIAPH2;DIAPH2;DIAPH2;DIAPH2	NM_006729;NM_006729;NM_007309;NM_007309	5'UTR;1stExon;5'UTR;1stExon
cg07924363	TRUE	-0.000452839199925704	0.000910789437942147	0.0107001377853203	TRUE	chrX:133678595-133679201	S_Shore	MGC16121;MIR424;MIR503	NR_024607;NR_029946;NR_030228	TSS200;TSS200;TSS1500
cg07951921	FALSE	0.000717995796950795	0.0056724445309298	0.0398985007279614	TRUE	chrX:18238232-18239070	N_Shelf	BEND2	NM_153346	Body
cg07973464	FALSE	0.00107695865477471	3.95356924302299e-05	0.000956470899830598	TRUE	chrX:17393159-17395817	Island	NHS	NM_198270	TSS200
cg07987169	FALSE	0.00142458509604197	9.99255529313708e-06	0.000326356855873857	TRUE		OpenSea	TLR8;LOC349408	NM_138636;NR_030727	Body;Body
cg07994386	FALSE	0.00123856005651088	0.000751161602597661	0.00933839964173878	TRUE	chrX:12156604-12157274	N_Shore	FRMPD4	NM_014728	TSS1500
cg07998499	FALSE	0.000319967221155572	0.00355998560776723	0.0283420242553555	TRUE		OpenSea	CT45A1	NM_001017417	TSS200
cg08100618	FALSE	0.00276138483599032	8.99107693862728e-06	0.000305883930016216	TRUE	chrX:125685711-125686941	Island	DCAF12L1;DCAF12L1	NM_178470;NM_178470	1stExon;5'UTR
cg08143561	TRUE	-0.000298491819513844	0.00215566224574316	0.019832092660837	TRUE		OpenSea	WAS	NM_000377	TSS200
cg08156775	TRUE	-0.000810093634724318	0.00362285447583072	0.0286958190413819	TRUE	chrX:40010919-40016203	N_Shore	BCOR;BCOR	NM_001123384;NM_001123383	5'UTR;5'UTR
cg08202860	FALSE	0.00260492116643828	4.42198255216138e-07	2.86931026795213e-05	TRUE	chrX:68723731-68726051	Island	FAM155B	NM_015686	TSS200
cg08279515	TRUE	-0.00224794557431315	1.91333694996327e-06	8.64392409345952e-05	TRUE	chrX:132090363-132092617	Island	HS6ST2;HS6ST2	NM_147175;NM_001077188	Body;Body
cg08280623	TRUE	-0.00123096675198251	3.29795528480422e-05	0.000834970694586866	TRUE	chrX:71458560-71459202	N_Shore	ERCC6L;PIN4	NM_017669;NM_001170747	Body;Body
cg08282969	TRUE	-0.000905258942686841	5.16847689067838e-05	0.00118596572774864	TRUE	chrX:122993547-122994335	Island	XIAP	NM_001167	TSS200
cg08298085	TRUE	-0.00115164777409428	1.30809731915679e-07	1.07703676748724e-05	TRUE	chrX:77165924-77166295	Island	ATP7A;ATP7A	NM_000052;NM_000052	1stExon;5'UTR
cg08316488	FALSE	0.000168144849926476	0.00744923698871714	0.0484002811773545	TRUE		OpenSea	MIR2114	NR_031748	Body
cg08340885	FALSE	0.000738029429706524	0.00585303201391603	0.0408338201524121	TRUE	chrX:103294657-103294964	S_Shelf	MIR1256	NR_031657	Body
cg08382577	TRUE	-0.000602262083326052	0.00450417938072793	0.0336885111239483	TRUE	chrX:129194007-129194703	Island
cg08384999	TRUE	-0.000759486699421098	0.00019022797446758	0.00332237735086159	TRUE	chrX:40004305-40004536	Island	BCOR;BCOR	NM_001123384;NM_001123383	5'UTR;5'UTR
cg08395842	TRUE	-0.000230697410108352	0.00621816172600003	0.0425457741559695	TRUE	chrX:16803879-16805429	Island	CXorf15;CXorf15	NM_001168683;NM_018360	Body;Body
cg08409066	FALSE	0.000240058994703629	0.00574689913849427	0.0403064550887379	TRUE	chrX:152666147-152666652	N_Shelf
cg08409482	FALSE	0.000866619863893028	5.79698901532967e-09	7.99984484115495e-07	TRUE	chrX:132547567-132550284	S_Shore
cg08416046	FALSE	0.000487995589941033	1.16088280858967e-05	0.000368692060858804	TRUE	chrX:107978210-107980145	Island	IRS4	NM_003604	1stExon
cg08468443	TRUE	-0.00104857124209614	0.0072272978607331	0.0474395407690283	TRUE		OpenSea	CLIC2;CLIC2	NM_001289;NM_001289	5'UTR;1stExon
cg08476890	FALSE	0.00096891385762192	9.84787371766756e-05	0.00196917278950422	TRUE	chrX:138773796-138774673	Island	MCF2	NM_001099855	5'UTR
cg08479711	TRUE	-0.00210430040585674	0.000113342563116903	0.00221662761161561	TRUE	chrX:153714288-153715375	Island	UBL4A	NM_014235	TSS200
cg08579577	TRUE	-0.00159962693900537	0.0066630214483302	0.0449616282029885	TRUE	chrX:8751285-8751608	Island
cg08586423	FALSE	0.000560427916798819	0.0023381232832415	0.0210366684382003	TRUE		OpenSea	TCEAL8;TCEAL8	NM_001006684;NM_153333	Body;Body
cg08617833	FALSE	0.00090150856575656	0.00167236738611605	0.0165681048019869	TRUE	chrX:128656851-128657406	S_Shore	SMARCA1;SMARCA1	NM_003069;NM_139035	TSS1500;TSS1500
cg08637771	TRUE	-0.00111475883743908	7.839864197344e-05	0.00164660175414039	TRUE	chrX:67718427-67719071	Island	YIPF6	NM_173834	1stExon
cg08637905	TRUE	-0.000921210183704919	0.00532233224823476	0.038147923458818	TRUE	chrX:85402943-85403877	Island	DACH2;DACH2	NM_001139514;NM_053281	TSS200;TSS200
cg08664054	TRUE	-0.000368410215927478	0.00297953156247934	0.0251234511610779	TRUE		OpenSea	ARMCX2;ARMCX2	NM_014782;NM_177949	TSS1500;TSS1500
cg08683562	TRUE	-0.00140796297912337	0.00126778087001276	0.0135018662656359	TRUE	chrX:23925590-23926315	Island	CXorf58;CXorf58;CXorf58;APOO;APOO;CXorf58	NM_001169574;NM_152761;NM_001169574;NM_024122;NR_026545;NM_152761	5'UTR;5'UTR;1stExon;TSS200;TSS200;1stExon
cg08693325	TRUE	-0.000642891827910915	5.72410630233815e-08	5.49850917159894e-06	TRUE		OpenSea	LUZP4	NM_016383	TSS1500
cg08697944	FALSE	0.00161291488415306	8.9888416820459e-09	1.15885093158797e-06	TRUE	chrX:51637830-51638076	Island	MAGED1;MAGED1;MAGED1	NM_006986;NM_001005333;NM_001005332	Body;Body;Body
cg08704539	FALSE	0.00172557841032491	2.74538398616853e-08	2.83150234699781e-06	TRUE	chrX:100546063-100546550	Island	TAF7L;TAF7L	NM_024885;NM_001168474	Body;TSS200
cg08711530	TRUE	-0.000427452854710372	0.00425179213604064	0.0324195014388531	TRUE	chrX:31284504-31285019	N_Shelf	DMD;DMD;DMD;DMD;DMD;DMD;DMD;DMD;DMD;DMD;DMD;DMD;DMD;DMD;DMD;DMD;DMD;DMD	NM_004013;NM_004023;NM_004009;NM_004015;NM_004011;NM_004017;NM_004016;NM_004021;NM_004014;NM_004007;NM_004006;NM_004010;NM_004019;NM_004022;NM_004012;NM_004020;NM_000109;NM_004018	Body;Body;Body;Body;Body;Body;Body;Body;Body;Body;Body;Body;Body;Body;Body;Body;Body;Body
cg08750061	TRUE	-0.00117777016051155	9.75288371000939e-05	0.00195416676054544	TRUE	chrX:117861214-117862177	N_Shore	IL13RA1	NM_001560	TSS1500
cg08750326	TRUE	-0.00236852318624954	1.00255862166145e-10	2.80659125001111e-08	TRUE		OpenSea	ODZ1;ODZ1;ODZ1	NM_001163278;NM_001163279;NM_014253	TSS1500;TSS1500;TSS1500
cg08762253	TRUE	-0.000653433696072109	1.13944042627379e-05	0.000363655938000997	TRUE		OpenSea	PLP1;PLP1;PLP1;PLP1	NM_000533;NM_001128834;NM_199478;NM_001128834	TSS200;1stExon;TSS200;5'UTR
cg08779783	FALSE	0.000335880405407917	0.00711817147678348	0.0471242190064355	TRUE	chrX:136510308-136510914	N_Shore
cg08783090	FALSE	0.00219779283367282	9.7521482054932e-09	1.20951326730914e-06	TRUE	chrX:151142680-151143555	Island	GABRE;GABRE	NM_004961;NM_004961	1stExon;5'UTR
cg08786860	TRUE	-0.00062712213962924	0.00161231978998795	0.0160543793722581	TRUE	chrX:154033366-154033935	S_Shore	MPP1;MPP1;MPP1;MPP1	NM_001166460;NM_002436;NM_001166462;NM_001166461	TSS1500;TSS1500;TSS1500;TSS1500
cg08790343	FALSE	0.000825433665851283	0.00066569277719045	0.00853724846978015	TRUE	chrX:9753566-9755101	Island	SHROOM2	NM_001649	TSS1500
cg08798116	FALSE	0.000566078329635944	0.000613828148246762	0.00794489854230089	TRUE	chrX:132547567-132550284	Island	GPC4	NM_001448	1stExon
cg08812937	TRUE	-0.000330922884788346	0.000341144427070772	0.00512658450374144	TRUE	chrX:152162552-152162842	N_Shelf	PNMA5;PNMA5;PNMA5	NM_052926;NM_001103151;NM_001103150	Body;Body;Body
cg08814148	FALSE	0.00131201422601153	2.9457118408009e-15	5.77241692323345e-12	TRUE	chrX:118406941-118407646	Island
cg08817443	TRUE	-0.00138452901640812	7.44250306921464e-05	0.00157158717827942	TRUE	chrX:135579001-135580099	Island	HTATSF1;HTATSF1;HTATSF1	NM_014500;NM_001163280;NM_014500	5'UTR;5'UTR;1stExon
cg08836298	FALSE	0.000599541059523603	2.90150975907817e-06	0.000122012843860292	TRUE	chrX:10588199-10588486	Island	MID1;MID1;MID1	NM_001098624;NM_000381;NM_033290	5'UTR;5'UTR;5'UTR
cg08842373	TRUE	-0.000416808700907185	0.00594019148270704	0.0412195440138552	TRUE	chrX:23350284-23350596	N_Shelf
cg08867267	FALSE	0.000360146982390658	0.000191991205058567	0.00334720609815629	TRUE	chrX:130036747-130037158	N_Shelf	ENOX2;ENOX2	NM_006375;NM_182314	5'UTR;5'UTR
cg08867430	FALSE	0.000225538582310096	0.00197180626632704	0.0186124834272373	TRUE	chrX:10094050-10094406	N_Shore	WWC3	NM_015691	Body
cg08902818	TRUE	-0.000383997057446821	0.00223946223250908	0.0203734920651105	TRUE	chrX:37544804-37545419	Island	XK	NM_021083	TSS1500
cg08952424	TRUE	-0.000669313204588549	0.00094092649379797	0.0109491660169032	TRUE	chrX:70338280-70338866	Island	MED12;MED12	NM_005120;NM_005120	5'UTR;1stExon
cg08990057	FALSE	0.000377660407365847	0.000473568680658049	0.00648954675956302	TRUE	chrX:114795414-114796228	Island	PLS3	NM_005032	5'UTR
cg09055253	TRUE	-0.00022583289342008	0.00149273919622823	0.0152511560423819	TRUE	chrX:153990840-153991831	Island	DKC1;DKC1	NM_001363;NM_001142463	TSS200;TSS200
cg09068301	TRUE	-0.000912413643309727	0.000277900950436312	0.00438040686895613	TRUE	chrX:128812232-128812519	Island
cg09075063	TRUE	-0.000753647346783236	0.000712290242104191	0.00895894710158776	TRUE	chrX:40034239-40036007	S_Shore	BCOR;BCOR	NM_001123384;NM_001123383	TSS200;TSS200
cg09076540	FALSE	0.000902121497362965	7.36747983226873e-06	0.000258733216475158	TRUE	chrX:139589970-139590480	Island
cg09076821	TRUE	-0.00115107842448926	0.0015278547594858	0.0155128714336186	TRUE	chrX:47053103-47053605	N_Shore	UBA1;UBA1	NM_153280;NM_003334	5'UTR;TSS1500
cg09080960	TRUE	-0.00165817008810111	0.000172580435367005	0.00308566260168963	TRUE	chrX:118708293-118709240	Island	UBE2A;UBE2A	NM_181762;NM_003336	TSS200;TSS200
cg09094355	FALSE	0.000418507100588563	0.00154623600641955	0.015618577722576	TRUE	chrX:3630406-3630620	S_Shore	PRKX	NM_005044	TSS1500
cg09112156	FALSE	0.00111081791257633	0.00735216012870162	0.0480563475256961	TRUE	chrX:140270950-140271553	Island	LDOC1;LDOC1	NM_012317;NM_012317	1stExon;5'UTR
cg09119688	FALSE	0.00114243035359327	0.00123677813774724	0.013285933639201	TRUE	chrX:119133851-119134369	N_Shore
cg09121987	FALSE	0.00136150939852039	8.20440163403808e-06	0.000283051856374314	TRUE	chrX:99661653-99665358	Island	PCDH19;PCDH19;PCDH19;PCDH19	NM_001105243;NM_020766;NM_001105243;NM_020766	1stExon;1stExon;5'UTR;5'UTR
cg09125286	TRUE	-0.000397628999244962	0.000270209929242105	0.00429095119402617	TRUE	chrX:152666147-152666652	Island
cg09137745	FALSE	0.000935953644898666	0.00125036569001729	0.0134038107557871	TRUE		OpenSea	LOC100132963	NM_001162936	TSS200
cg09146129	TRUE	-0.00189767693060785	0.000930966788049774	0.0108472439375579	TRUE	chrX:95939630-95940366	Island	DIAPH2;DIAPH2	NM_006729;NM_007309	1stExon;1stExon
cg09159923	TRUE	-0.00105740297948849	9.27498912454133e-05	0.00188149779383553	TRUE	chrX:16729925-16730938	Island	CTPS2;CTPS2;CTPS2	NM_001144002;NM_175859;NM_019857	TSS200;5'UTR;5'UTR
cg09167861	FALSE	0.00074204466918313	0.00523219777980179	0.0378340028387438	TRUE		OpenSea	FHL1;FHL1;FHL1;FHL1;FHL1;FHL1;FHL1;FHL1	NR_027621;NM_001159704;NM_001159704;NM_001159703;NM_001167819;NM_001159702;NM_001159700;NM_001449	Body;1stExon;5'UTR;5'UTR;TSS200;5'UTR;5'UTR;5'UTR
cg09182733	TRUE	-0.00144010335206885	3.04723264469055e-05	0.000781591242216701	TRUE	chrX:39864525-39869106	Island
cg09192059	FALSE	0.00128343086025514	0.00617071587623587	0.04233940767182	TRUE	chrX:31284504-31285019	S_Shore	DMD;DMD;DMD;DMD;DMD;DMD;DMD;DMD;DMD;DMD;DMD;DMD;DMD;DMD;DMD;DMD;DMD;DMD	NM_004013;NM_004023;NM_004009;NM_004019;NM_004011;NM_004016;NM_004017;NM_004021;NM_004014;NM_004018;NM_004007;NM_004006;NM_004010;NM_004022;NM_004012;NM_004020;NM_000109;NM_004015	Body;Body;Body;TSS200;Body;TSS200;TSS200;Body;Body;TSS200;Body;Body;Body;Body;Body;Body;Body;TSS200
cg09192327	TRUE	-0.000250492462081774	0.0028310212827978	0.0242044908628733	TRUE	chrX:153032468-153033354	N_Shelf	PLXNB3;PLXNB3	NM_005393;NM_001163257	TSS200;TSS200
cg09197234	TRUE	-0.0010746355546051	4.81888081065592e-05	0.00112833338286678	TRUE		OpenSea	CXorf26	NM_016500	TSS1500
cg09199027	TRUE	-0.000320816738832239	0.00179579324134921	0.0174037410274378	TRUE	chrX:2825438-2825646	Island	ARSD	NM_001669	Body
cg09210933	TRUE	-0.000803545248837517	0.000218647299786897	0.00366206195437951	TRUE	chrX:73641647-73642011	Island	SLC16A2	NM_006517	1stExon
cg09252204	FALSE	0.000357694845435309	0.00218915972658703	0.0200500609427779	TRUE	chrX:21391835-21393408	Island	CNKSR2;CNKSR2;CNKSR2;CNKSR2;CNKSR2;CNKSR2;CNKSR2;CNKSR2	NM_001168647;NM_001168648;NM_001168648;NM_014927;NM_001168647;NM_001168649;NM_014927;NM_001168649	1stExon;1stExon;5'UTR;1stExon;5'UTR;5'UTR;5'UTR;1stExon
cg09287459	FALSE	0.000499802496809494	0.00399285023967915	0.0308776216640697	TRUE	chrX:39547824-39548681	S_Shore
cg09302010	TRUE	-0.000933436382490494	0.000317834619166849	0.00486023694406777	TRUE	chrX:57021591-57022044	N_Shore	SPIN3;SPIN3	NM_001010862;NR_027139	5'UTR;Body
cg09310980	TRUE	-0.00117982854790067	1.63327943962972e-06	7.64566042322455e-05	TRUE	chrX:152740205-152740657	Island
cg09335829	FALSE	0.000427566834112866	0.00153317383791894	0.0155346817620784	TRUE	chrX:43741299-43741827	N_Shelf	MAOB	NM_000898	Body
cg09407917	FALSE	0.000504236159070476	0.00151488485439006	0.0153971388001181	TRUE	chrX:130192131-130192735	Island	FLJ30058	NM_144967	TSS200
cg09411587	TRUE	-0.000824291065331612	1.45258643604792e-06	7.26673083144733e-05	TRUE	chrX:153990840-153991831	Island	DKC1;DKC1	NM_001363;NM_001142463	TSS200;TSS200
cg09418623	FALSE	0.000436282527969249	0.00178229327515119	0.0173415188777868	TRUE	chrX:66766037-66766279	N_Shore	AR	NM_000044	1stExon
cg09425262	TRUE	-0.000152921160350253	0.00447801223789518	0.0335953781829227	TRUE	chrX:147062671-147062917	Island	FMR1NB	NM_152578	TSS200
cg09515442	FALSE	0.000618026643201491	2.28641280966833e-05	0.000622285353031398	TRUE	chrX:48689589-48690827	Island	PCSK1N	NM_013271	Body
cg09562455	FALSE	0.00058317532272207	3.28849316926737e-05	0.000834732022603154	TRUE	chrX:30326439-30327668	Island	NR0B1;NR0B1	NM_000475;NM_000475	5'UTR;1stExon
cg09608545	TRUE	-0.00139433366563263	0.00053464274680835	0.00716611440934093	TRUE	chrX:152162552-152162842	N_Shelf	PNMA5;PNMA5;PNMA5	NM_052926;NM_001103151;NM_001103150	5'UTR;5'UTR;5'UTR
cg09610569	FALSE	0.0023971239201977	1.3756002682131e-06	7.05661331306384e-05	TRUE	chrX:144899363-144900266	Island	SLITRK2;SLITRK2;SLITRK2;SLITRK2	NM_032539;NM_001144003;NM_001144005;NM_001144004	5'UTR;5'UTR;5'UTR;5'UTR
cg09626131	FALSE	0.000947552763158906	4.28399193647253e-07	2.83611844551067e-05	TRUE	chrX:82765442-82765776	N_Shore	POU3F4;POU3F4	NM_000307;NM_000307	3'UTR;1stExon
cg09641151	TRUE	-0.000727118694059491	0.000357691309767363	0.00530205666127174	TRUE	chrX:153694352-153694774	N_Shore	PLXNA3	NM_017514	Body
cg09687738	FALSE	0.00225317448912563	3.05810243380776e-09	4.71853894030646e-07	TRUE	chrX:113818519-113819453	Island	HTR2C;HTR2C	NM_000868;NM_000868	5'UTR;1stExon
cg09725213	FALSE	0.00230094931703963	6.05079522489695e-07	3.6245619150504e-05	TRUE	chrX:90689602-90690119	Island	PABPC5;PABPC5	NM_080832;NM_080832	5'UTR;1stExon
cg09738064	TRUE	-0.000674986306394362	0.0072700678169325	0.0475832494791614	TRUE		OpenSea	ZNF185	NM_007150	3'UTR
cg09761247	TRUE	-0.0023829070719637	7.95512486610718e-25	7.79443134381182e-21	TRUE	chrX:148586552-148586984	N_Shore	IDS;IDS;IDS	NM_000202;NM_006123;NM_001166550	Body;Body;5'UTR
cg09778422	TRUE	-0.000749672414193426	3.34870326750032e-06	0.000136907587638121	TRUE	chrX:64887549-64887837	N_Shore	MSN	NM_002444	TSS1500
cg09781635	TRUE	-0.000388719832575605	0.00211667271873189	0.0195837198282673	TRUE		OpenSea	ARMCX6;ARMCX6	NM_019007;NM_001009584	5'UTR;5'UTR
cg09789426	TRUE	-0.000751623177393218	0.00741350120034597	0.0482961999740624	TRUE	chrX:102000689-102001558	Island	BHLHB9;BHLHB9;BHLHB9;BHLHB9;BHLHB9;BHLHB9;BHLHB9;BHLHB9	NM_001142527;NM_001142525;NM_001142526;NM_030639;NM_001142528;NM_001142530;NM_001142524;NM_001142529	5'UTR;5'UTR;5'UTR;5'UTR;5'UTR;TSS1500;5'UTR;TSS1500
cg09789474	TRUE	-0.000686827395139409	0.00344781987846087	0.0278497437503377	TRUE	chrX:102000689-102001558	N_Shore	BHLHB9;BHLHB9;BHLHB9;BHLHB9;BHLHB9;BHLHB9	NM_001142527;NM_001142525;NM_001142526;NM_030639;NM_001142528;NM_001142524	5'UTR;5'UTR;5'UTR;5'UTR;5'UTR;5'UTR
cg09791535	TRUE	-0.000780738270959903	0.00395885761056107	0.0306389311755745	TRUE		OpenSea	GPC4	NM_001448	3'UTR
cg09793609	FALSE	0.000998773116379408	1.50944750844298e-05	0.000446814703556627	TRUE	chrX:119444859-119445272	S_Shore	FAM70A;FAM70A;FAM70A	NM_001104544;NM_017938;NM_001104545	TSS200;TSS200;TSS200
cg09810818	TRUE	-0.000481554399891335	0.000127312891486062	0.00242215866170958	TRUE		OpenSea	AMMECR1;RGAG1	NM_001171689;NM_020769	TSS200;5'UTR
cg09813276	FALSE	0.00130184742554503	0.000819589913504812	0.00998798752801014	TRUE	chrX:100807793-100808048	N_Shelf	ARMCX1;ARMCX1	NM_016608;NM_016608	1stExon;5'UTR
cg09929941	FALSE	0.000360958889255126	0.000831103132057886	0.0100771036413429	TRUE		OpenSea	MAGEC2	NM_016249	TSS200
cg09935073	FALSE	0.00106875863934176	1.98987420749099e-11	8.47686412391164e-09	TRUE		OpenSea	PAK3;PAK3;PAK3;PAK3	NM_001128166;NM_001128166;NM_001128167;NM_001128167	5'UTR;1stExon;5'UTR;1stExon
cg09953988	TRUE	-7.86545753387904e-05	0.00367679280191314	0.0289824745560298	TRUE	chrX:41332738-41334126	S_Shore	NYX	NM_022567	3'UTR
cg09985072	TRUE	-0.00157286631588303	2.21461129567522e-05	0.000606110655726979	TRUE	chrX:48814267-48815894	Island	OTUD5;OTUD5;OTUD5;OTUD5	NM_001136159;NM_001136157;NM_001136158;NM_017602	5'UTR;TSS200;TSS200;TSS200
cg09989237	FALSE	0.000213355378206334	0.00174175618958453	0.0170316638179134	TRUE	chrX:152735784-152736193	S_Shore	HAUS7	NM_017518	TSS1500
cg09990556	FALSE	0.000632748683743111	0.00390959668419411	0.0304017685013761	TRUE	chrX:84498772-84499884	Island	ZNF711	NM_021998	TSS200
cg10009830	FALSE	0.00130036710660963	8.16717980710538e-08	7.27472979545623e-06	TRUE	chrX:20134203-20135350	Island	MAP7D2;MAP7D2;MAP7D2;MAP7D2	NM_001168467;NM_001168466;NM_001168465;NM_152780	TSS200;1stExon;1stExon;1stExon
cg10026671	TRUE	-0.000333312424392842	0.000736749265008464	0.00921924559202162	TRUE	chrX:153978838-153979650	Island	GAB3;GAB3	NM_001081573;NM_080612	TSS200;TSS200
cg10066684	TRUE	-0.00139673963612059	0.000751989928284537	0.00933839964173878	TRUE		OpenSea	TBC1D8B;TBC1D8B	NM_198881;NM_017752	TSS1500;TSS1500
cg10089642	TRUE	-0.00071691037839286	9.40790216195728e-05	0.00190059021407954	TRUE	chrX:122866199-122867097	S_Shelf
cg10127415	TRUE	-0.000976289428743261	2.47380970412892e-09	4.18042774635977e-07	TRUE		OpenSea	MAGEB6	NM_173523	TSS200
cg10127939	FALSE	0.00051494677211462	1.65616832622757e-05	0.000478676615350376	TRUE	chrX:103811550-103812043	Island	IL1RAPL2	NM_017416	5'UTR
cg10149978	FALSE	0.00030048314651729	0.00262702842548996	0.0229000218086749	TRUE	chrX:54208939-54209723	S_Shelf
cg10149996	TRUE	-0.000367033945655917	0.0074914254806619	0.0485456262298448	TRUE	chrX:118369862-118370973	N_Shore	PGRMC1	NM_006667	TSS1500
cg10155960	TRUE	-0.000151115817922948	0.00354496446699785	0.0283420242553555	TRUE	chrX:153236071-153238480	Island	TMEM187;HCFC1	NM_003492;NM_005334	TSS1500;TSS1500
cg10159238	TRUE	-0.000388387432082474	0.00104077565146152	0.0117347754119908	TRUE	chrX:69653707-69654661	S_Shelf
cg10164191	TRUE	-0.000604174581470552	0.00260658593317775	0.0228029722975675	TRUE	chrX:66763684-66764077	N_Shore	AR	NM_000044	TSS1500
cg10191725	FALSE	0.00077350829320682	0.00159169943979425	0.0159737875437794	TRUE	chrX:25033664-25034712	Island	ARX	NM_139058	TSS1500
cg10258730	TRUE	-0.00103095750887862	0.000111974546505413	0.00219865051434876	TRUE		OpenSea	CLDN2	NM_001171092	TSS1500
cg10259191	TRUE	-0.000689593582789378	0.00240881035888664	0.0214169908315529	TRUE	chrX:8698857-8700500	S_Shore	KAL1	NM_000216	TSS1500
cg10262485	TRUE	-0.000881470929110138	0.000188705526568627	0.00330757915799536	TRUE	chrX:77394831-77395292	S_Shore	TAF9B	NM_015975	TSS1500
cg10275056	TRUE	-0.000517237881461021	0.00203557913119445	0.0190492878008054	TRUE	chrX:153032468-153033354	N_Shelf	PLXNB3;PLXNB3	NM_001163257;NM_005393	TSS1500;TSS1500
cg10288278	FALSE	0.00187011337924698	6.89669521263703e-05	0.00147863938059995	TRUE	chrX:142721410-142722958	Island	SLITRK4	NM_173078	5'UTR
cg10291990	FALSE	0.00191679773773587	6.23022424141145e-05	0.00136869365733967	TRUE	chrX:30326439-30327668	Island	NR0B1	NM_000475	TSS200
cg10321196	TRUE	-0.000792412669190756	4.6872011599654e-07	2.97055141737005e-05	TRUE	chrX:118602158-118603318	N_Shore	LOC100303728;SLC25A5	NR_028443;NM_001152	Body;TSS1500
cg10361547	TRUE	-0.00100426446245588	6.45603052124797e-05	0.00139947316476079	TRUE	chrX:51149661-51150911	S_Shore
cg10407245	TRUE	-0.000255458201248934	0.00134516816974069	0.0141591338739412	TRUE	chrX:48595526-48595997	Island
cg10428230	TRUE	-0.000648992835192881	0.00369253688602921	0.0290598204090877	TRUE	chrX:54521445-54522749	S_Shelf
cg10443532	FALSE	0.0014280197412005	7.20797598784776e-11	2.20699214777914e-08	TRUE	chrX:136655909-136657085	Island
cg10448608	FALSE	0.00110936111906671	0.00031796406217059	0.00486023694406777	TRUE	chrX:144903522-144903749	Island	SLITRK2;SLITRK2;SLITRK2;SLITRK2;SLITRK2;SLITRK2;SLITRK2;SLITRK2;SLITRK2	NM_001144006;NM_001144009;NM_001144007;NM_001144008;NM_001144003;NM_032539;NM_001144010;NM_001144005;NM_001144004	5'UTR;5'UTR;5'UTR;5'UTR;5'UTR;5'UTR;5'UTR;5'UTR;5'UTR
cg10451760	FALSE	0.00107664109594893	1.70425912656706e-06	7.87657118967172e-05	TRUE	chrX:136647526-136650178	Island	ZIC3	NM_003413	1stExon
cg10460864	TRUE	-0.000716943001555746	9.35938044232062e-05	0.001894694412683	TRUE	chrX:19361726-19362479	Island	PDHA1;PDHA1	NM_000284;NM_000284	5'UTR;1stExon
cg10473383	FALSE	0.00148888181721242	9.26737402580069e-06	0.000312033438848093	TRUE	chrX:84498772-84499884	Island	ZNF711	NM_021998	TSS1500
cg10474871	TRUE	-0.000720165481244345	4.9680715698432e-05	0.00114804635003122	TRUE	chrX:103811550-103812043	S_Shelf	IL1RAPL2	NM_017416	5'UTR
cg10501443	FALSE	0.000367311865515413	0.00374351282276491	0.0293666442253407	TRUE	chrX:114468095-114468453	S_Shore	LRCH2	NM_020871	TSS200
cg10530733	TRUE	-0.000640706451052262	0.00519643066211374	0.0376585440011108	TRUE		OpenSea	GPR173;GPR173	NM_018969;NM_018969	1stExon;5'UTR
cg10542519	TRUE	-0.00104307890354885	2.71016803282474e-05	0.000706229425149383	TRUE	chrX:49028091-49029111	S_Shore	PLP2	NM_002668	Body
cg10551631	FALSE	0.00434983776205944	4.16861619190858e-06	0.000163376405793281	TRUE		OpenSea	NDP;NDP	NM_000266;NM_000266	5'UTR;1stExon
cg10573235	FALSE	0.000913832253789234	0.00072793591683079	0.00912060884029166	TRUE		OpenSea	SH2D1A;SH2D1A;SH2D1A;SH2D1A	NM_002351;NM_001114937;NM_001114937;NM_002351	5'UTR;1stExon;5'UTR;1stExon
cg10602162	TRUE	-0.00166291485479144	6.44232032305719e-13	4.9076471935938e-10	TRUE	chrX:153672274-153673020	N_Shore	GDI1;FAM50A	NM_001493;NM_004699	3'UTR;TSS1500
cg10607675	FALSE	0.000598776712451856	1.28638818604234e-05	0.000396353190152291	TRUE	chrX:21674018-21677066	Island	KLHL34	NM_153270	1stExon
cg10647025	TRUE	-0.00071192468801834	0.00137717940060389	0.0144163786709527	TRUE		OpenSea	MIR892A;MIR892B	NR_030584;NR_030593	TSS1500;TSS1500
cg10709771	TRUE	-0.000341458115677588	0.00494295779740072	0.0363051727878053	TRUE	chrX:25025211-25025715	S_Shore	ARX	NM_139058	Body
cg10743239	FALSE	0.000517514131016126	0.00349045215125618	0.0280553323855685	TRUE		OpenSea	IGSF1;IGSF1;IGSF1;IGSF1;IGSF1	NM_205833;NM_001555;NM_001170962;NM_001170963;NM_001170961	5'UTR;5'UTR;5'UTR;TSS200;5'UTR
cg10856819	TRUE	-0.000484709153052354	0.000331694086360073	0.00502308911616074	TRUE	chrX:40028925-40029315	Island	BCOR;BCOR	NM_001123384;NM_001123383	5'UTR;5'UTR
cg10926623	TRUE	-0.000403974453645342	0.00122895827636735	0.0132322342767552	TRUE		OpenSea	L1CAM;L1CAM;L1CAM	NM_001143963;NM_024003;NM_000425	Body;Body;Body
cg10956264	TRUE	-0.000948948064447178	0.00720299257052409	0.0474188275851389	TRUE	chrX:128977325-128977998	N_Shore	ZDHHC9;ZDHHC9;ZDHHC9	NM_016032;NM_001008222;NM_001008222	5'UTR;5'UTR;1stExon
cg10994247	FALSE	0.00106734177079525	1.42539007738567e-06	7.19895462795091e-05	TRUE	chrX:25035822-25036123	Island
cg11014998	TRUE	-0.00071389539200227	2.66821912396688e-05	0.000697152292710067	TRUE	chrX:40439739-40440705	Island	ATP6AP2	NM_005765	TSS1500
cg11019134	TRUE	-0.000421608275159711	0.0057843337262692	0.0404820727499898	TRUE	chrX:64771406-64772193	S_Shore
cg11019890	FALSE	0.000232902055904513	0.00135973815476005	0.0142888299666775	TRUE	chrX:152110054-152110495	S_Shelf	ZNF185	NM_007150	Body
cg11022804	TRUE	-0.00094128948626327	0.000878363726305873	0.0104399784966641	TRUE		OpenSea	BGN	NM_001711	TSS200
cg11028627	TRUE	-0.000909737946570156	0.00599577330158132	0.0415329575057594	TRUE	chrX:150565211-150565865	N_Shore	VMA21	NM_001017980	TSS1500
cg11033833	TRUE	-0.00123449486703627	0.00283714915450744	0.0242357344514942	TRUE	chrX:136113583-136114232	Island	GPR101	NM_054021	1stExon
cg11036643	TRUE	-0.000454367270347056	0.00059259424780486	0.00774165125332269	TRUE		OpenSea	UPRT;UPRT	NR_030774;NM_145052	TSS200;TSS200
cg11049154	TRUE	-0.00145415574341737	0.00115859215014731	0.0127120782610787	TRUE	chrX:129243674-129245575	Island	ELF4;ELF4	NM_001421;NM_001127197	TSS1500;TSS200
cg11079517	FALSE	0.000493422894595091	3.35352327343837e-06	0.000136907587638121	TRUE	chrX:25038890-25039204	Island
cg11081925	TRUE	-0.00174073140993042	5.0962897635729e-06	0.000190585675967509	TRUE	chrX:129535837-129536173	Island	RBMX2	NM_016024	Body
cg11111131	FALSE	0.000535264568890604	0.000326292019950131	0.00496430001781271	TRUE	chrX:105855028-105855297	Island	CXorf57	NM_018015	TSS200
cg11152528	TRUE	-0.000334856963838153	0.00488607802657056	0.0360224172342651	TRUE	chrX:110924384-110925275	Island	ALG13;ALG13;ALG13;ALG13;ALG13;ALG13;ALG13;ALG13;ALG13;ALG13;ALG13;ALG13	NR_033132;NM_001039210;NM_018466;NR_033131;NR_033127;NR_033125;NM_001168385;NR_033134;NR_033128;NM_001099922;NR_033124;NR_033129	Body;Body;Body;Body;Body;Body;Body;Body;Body;Body;Body;Body
cg11153610	TRUE	-0.000671555134102734	0.000211949799865075	0.00356206541865868	TRUE	chrX:153068787-153070353	Island	PDZD4	NM_032512	Body
cg11166197	TRUE	-0.000644602006928729	5.88378114765851e-05	0.0013102110837445	TRUE		OpenSea	GABRA3;MIR105-1	NM_000808;NR_029521	5'UTR;TSS1500
cg11179997	FALSE	0.000607454972192813	0.00209964377370299	0.0194813538775965	TRUE	chrX:119124496-119125671	Island
cg11194545	FALSE	0.00217385292480972	1.18479322558889e-06	6.18811715921945e-05	TRUE	chrX:105066349-105067110	Island	NRK;NRK	NM_198465;NM_198465	5'UTR;1stExon
cg11236246	FALSE	0.000496223738061919	4.92365695699949e-05	0.00114047259727378	TRUE	chrX:82763571-82764462	N_Shore	POU3F4	NM_000307	TSS1500
cg11238952	TRUE	-0.000981745815133595	0.00281496548872034	0.024109293582589	TRUE	chrX:34674507-34675727	Island	TMEM47	NM_031442	Body
cg11264711	FALSE	0.000512891715875809	7.02970567541718e-06	0.000247759194991862	TRUE	chrX:67652946-67653907	Island	OPHN1	NM_002547	TSS200
cg11267496	FALSE	0.00121447671337545	0.000133302329269275	0.00248780232796258	TRUE		OpenSea	NDP	NM_000266	TSS200
cg11271681	TRUE	-0.00053476777519245	0.00214830341992025	0.0197829670191528	TRUE	chrX:128788003-128789195	Island	APLN	NM_017413	TSS200
cg11329209	FALSE	0.000519016036508548	0.000916639246056469	0.0107430996804561	TRUE	chrX:68723731-68726051	Island	FAM155B	NM_015686	TSS1500
cg11331769	TRUE	-0.000878847518980309	9.04131671843042e-07	4.9489844249822e-05	TRUE	chrX:153639734-153640675	N_Shore	TAZ;TAZ;DNASE1L1;DNASE1L1;TAZ;DNASE1L1;TAZ;TAZ	NM_181311;NM_181312;NM_001009934;NM_001009932;NR_024048;NM_001009933;NM_181313;NM_000116	TSS1500;TSS1500;5'UTR;5'UTR;TSS1500;5'UTR;TSS1500;TSS1500
cg11337025	TRUE	-0.000800301244917309	0.000388707477136684	0.00568441173281377	TRUE	chrX:106361519-106361900	Island	RBM41;RBM41	NM_001171080;NM_018301	Body;Body
cg11390960	TRUE	-0.000379658832389109	0.00110361996540309	0.0122846941788928	TRUE	chrX:43515325-43515681	S_Shore	MAOA	NM_000240	Body
cg11409998	FALSE	0.0011974730295695	0.000398223548502806	0.00578043604182295	TRUE	chrX:139585867-139588578	Island	SOX3	NM_005634	TSS200
cg11482392	FALSE	0.000951479823593189	0.00280300647257947	0.024042747186267	TRUE		OpenSea	DIAPH2	NM_006729	3'UTR
cg11530701	TRUE	-0.000922719436420791	0.000481895869771244	0.00658523811997022	TRUE	chrX:11156942-11157564	S_Shore	ARHGAP6;ARHGAP6	NM_013423;NM_013427	Body;Body
cg11552293	FALSE	0.00039077270119602	0.00430921410360632	0.0326793187206925	TRUE		OpenSea	COL4A5;COL4A6;COL4A5;COL4A5;COL4A6	NM_033381;NM_001847;NM_033380;NM_000495;NM_033641	TSS1500;Body;TSS1500;TSS1500;TSS1500
cg11555315	TRUE	-0.000853598180824769	1.29595338354924e-05	0.000398048628589825	TRUE	chrX:53117470-53118033	N_Shore	TSPYL2	NM_022117	Body
cg11598929	TRUE	-0.00148375478920895	0.000999357910751605	0.0113592909623483	TRUE		OpenSea	FAAH2	NM_174912	TSS200
cg11614809	FALSE	0.00139838303115458	0.00761489015088277	0.0491438903598865	TRUE		OpenSea	NDP	NM_000266	5'UTR
cg11618093	TRUE	-0.000634246557408661	0.00255429137585547	0.0225062472127985	TRUE	chrX:151999149-151999751	S_Shore	NSDHL;NSDHL;CETN2	NM_015922;NM_001129765;NM_004344	5'UTR;5'UTR;TSS1500
cg11638117	FALSE	0.00200859107223906	5.23559118823048e-05	0.00119855893603463	TRUE	chrX:139585867-139588578	Island	SOX3	NM_005634	TSS200
cg11649713	TRUE	-0.000421944238771953	0.000123244955065454	0.0023724048521244	TRUE		OpenSea	AMMECR1;RGAG1	NM_001171689;NM_020769	TSS200;5'UTR
cg11653314	TRUE	-0.00102172008377184	0.00743715944206568	0.0484002811773545	TRUE	chrX:20284127-20286811	Island	RPS6KA3	NM_004586	TSS1500
cg11664825	TRUE	-0.000482603524646075	0.00389630280702608	0.0303224582233849	TRUE	chrX:100183877-100184344	Island	XKRX	NM_212559	TSS1500
cg11678767	FALSE	0.00114180366993972	0.00524710232294452	0.0379137968733115	TRUE		OpenSea	COL4A5;COL4A5;COL4A5;COL4A6;COL4A6	NM_033381;NM_033380;NM_000495;NM_033641;NM_001847	TSS1500;TSS1500;TSS1500;TSS1500;TSS200
cg11703139	TRUE	-0.00055389060354502	0.000226289896989975	0.00375158783537694	TRUE		OpenSea	GUCY2F	NM_001522	TSS200
cg11712793	TRUE	-0.0013345242998493	0.00106033244696235	0.0118732997889567	TRUE	chrX:39547824-39548681	Island
cg11718092	FALSE	0.00122828016934942	1.42303165284277e-05	0.000429011204140106	TRUE	chrX:82763571-82764462	N_Shore	POU3F4	NM_000307	TSS200
cg11764747	TRUE	-0.000906476187794113	0.00321523536299511	0.026529692930675	TRUE	chrX:68048659-68050252	Island	EFNB1	NM_004429	Body
cg11779941	TRUE	-0.00148217467444863	2.88647739082192e-11	1.07634007418221e-08	TRUE	chrX:153606334-153608237	Island	EMD	NM_000117	TSS1500
cg11805814	TRUE	-0.000685211762964014	0.000422188780695945	0.00598145852535596	TRUE		OpenSea	MAGEB16	NM_001099921	Body
cg11806565	FALSE	0.000851882793182486	2.81106116906275e-06	0.000118718867821021	TRUE	chrX:71933681-71934265	S_Shore	PHKA1;PHKA1	NM_002637;NM_001122670	TSS1500;TSS1500
cg11844737	FALSE	0.00100666034991809	2.36951495890703e-05	0.000634330807851669	TRUE	chrX:40034239-40036007	S_Shore	BCOR;BCOR	NM_001123383;NM_001123384	TSS1500;TSS1500
cg11849673	TRUE	-0.000453908370415538	0.000421021364027229	0.00598145852535596	TRUE		OpenSea	CXorf36;CXorf36	NM_176819;NM_024689	Body;3'UTR
cg11858468	FALSE	0.00171924761903594	2.35060513260876e-05	0.000632726073881886	TRUE	chrX:133371069-133371718	N_Shore	CCDC160	NM_001101357	TSS200
cg11859529	FALSE	0.000732528372740485	6.21272740090044e-07	3.66700620927846e-05	TRUE	chrX:70150675-70151002	Island	SLC7A3;SLC7A3;SLC7A3;SLC7A3	NM_032803;NM_032803;NM_001048164;NM_001048164	1stExon;5'UTR;1stExon;5'UTR
cg11863130	FALSE	0.00104235494565319	9.44675438197951e-06	0.000315902045851997	TRUE	chrX:25030461-25032053	N_Shore	ARX	NM_139058	Body
cg11868078	TRUE	-0.00052210853971695	0.00620606847937401	0.0425224188537808	TRUE	chrX:39021662-39022131	S_Shore
cg11869614	FALSE	0.000507058086154625	0.00136215886294098	0.0142895423330789	TRUE	chrX:30326439-30327668	Island	NR0B1	NM_000475	1stExon
cg11871549	FALSE	0.00020135144702378	0.00238964492355284	0.0213239899462393	TRUE	chrX:117957615-117957937	Island	ZCCHC12	NM_173798	TSS200
cg11875624	FALSE	0.00196091822136497	0.000348707018842255	0.00520912101224256	TRUE	chrX:138276827-138277169	Island	FGF13;FGF13;FGF13	NM_001139501;NM_001139500;NM_001139498	5'UTR;Body;Body
cg11923207	TRUE	-0.00107222673433382	0.00111500198071334	0.0123443948102026	TRUE	chrX:153402306-153402674	Island
cg11941526	FALSE	0.000907769770567954	5.24184604316625e-06	0.000195283678824878	TRUE	chrX:38662906-38664764	N_Shelf	MID1IP1;MID1IP1	NM_001098790;NM_001098791	TSS1500;TSS1500
cg12030231	FALSE	0.000238664391649555	0.000554593414991463	0.00737300716429627	TRUE		OpenSea	GATA1	NM_002049	Body
cg12030638	TRUE	-0.000543604080430204	0.00019766453436573	0.00338586906943255	TRUE	chrX:133678595-133679201	N_Shelf	MIR450A1;MIR450B;MIR450A2	NR_029962;NR_030587;NR_030227	TSS1500;TSS1500;TSS1500
cg12044418	TRUE	-0.000343113191055144	0.00139822921055777	0.0145588201966473	TRUE	chrX:72782945-72783165	Island	CHIC1;CHIC1;LOC139201	NM_001039840;NM_001039840;NR_029423	5'UTR;1stExon;TSS200
cg12058508	TRUE	-0.000304032848340098	0.00352677327013531	0.0282545580546082	TRUE	chrX:48937435-48937976	Island	WDR45;WDR45	NM_001029896;NM_007075	TSS1500;5'UTR
cg12058840	TRUE	-0.00063940023883514	0.00237120924343699	0.0212193735739163	TRUE	chrX:135579001-135580099	Island	HTATSF1;HTATSF1;HTATSF1	NM_014500;NM_001163280;NM_014500	5'UTR;5'UTR;1stExon
cg12094412	FALSE	0.000583331488934707	0.000316609688785706	0.00486023694406777	TRUE	chrX:3263353-3265347	Island	MXRA5	NM_015419	5'UTR
cg12162305	FALSE	0.00108824113114893	4.60815835249053e-05	0.00108796953102897	TRUE		OpenSea	IGSF1;IGSF1;IGSF1;IGSF1;IGSF1;IGSF1;IGSF1;IGSF1;IGSF1	NM_205833;NM_001170962;NM_001555;NM_001170961;NM_205833;NM_001170962;NM_001555;NM_001170961;NM_001170963	5'UTR;1stExon;5'UTR;1stExon;1stExon;5'UTR;1stExon;5'UTR;TSS200
cg12166599	TRUE	-0.000633686058376754	0.0025760198670854	0.0226569503210976	TRUE	chrX:55026359-55026985	Island	APEX2	NM_014481	TSS1500
cg12177454	TRUE	-0.000415513423762472	0.000200811993258882	0.00342225016818473	TRUE		OpenSea	ARMCX3;ARMCX3;ARMCX3	NM_016607;NM_177947;NM_177948	TSS200;TSS200;TSS1500
cg12180028	TRUE	-0.000669802723248475	0.00160658146116965	0.0160298219516702	TRUE	chrX:66763684-66764077	N_Shore	AR	NM_000044	TSS1500
cg12204574	FALSE	0.00138204755081633	2.51730186808763e-09	4.18042774635977e-07	TRUE	chrX:151142680-151143555	Island	GABRE	NM_004961	Body
cg12220696	TRUE	-0.00178793685392065	1.07570529249187e-05	0.00034670264657353	TRUE	chrX:77041003-77041725	S_Shore	ATRX;ATRX	NM_138270;NM_000489	TSS1500;TSS1500
cg12228772	TRUE	-0.000400072040199038	0.00233127884329361	0.020994365906793	TRUE	chrX:62570952-62571426	Island	SPIN4	NM_001012968	TSS200
cg12232738	FALSE	0.000782469378752029	3.51319272880739e-05	0.000871449679920375	TRUE		OpenSea	UBA1;UBA1;INE1	NM_003334;NM_153280;NR_024616	Body;Body;TSS1500
cg12277627	TRUE	-0.000827121430594174	0.00438824969263942	0.0330993614230031	TRUE	chrX:129243674-129245575	Island	ELF4;ELF4	NM_001421;NM_001127197	TSS1500;TSS1500
cg12287800	FALSE	0.000339648844027334	0.00239766286896094	0.0213760698726836	TRUE	chrX:47863379-47863596	N_Shelf	ZNF182;ZNF182	NM_001007088;NM_006962	Body;5'UTR
cg12313310	FALSE	0.000220582433883821	0.00311615281682501	0.0259847364248949	TRUE		OpenSea	LUZP4	NM_016383	TSS200
cg12323723	FALSE	0.000747416203939794	0.000294912103300382	0.00460853076257918	TRUE	chrX:136655909-136657085	Island
cg12324831	TRUE	-0.000389641188814928	0.00394491288017801	0.0306035284243738	TRUE		OpenSea	VBP1	NM_003372	TSS1500
cg12358915	FALSE	0.00130112891505475	7.24058723819945e-09	9.58692888647003e-07	TRUE	chrX:139521561-139521897	Island
cg12360110	TRUE	-0.00125036539320056	4.53435770184232e-11	1.4809212254217e-08	TRUE	chrX:40034239-40036007	S_Shore	BCOR;BCOR	NM_001123384;NM_001123383	TSS200;TSS200
cg12377701	TRUE	-0.0012909605293637	0.00348763357722847	0.0280553323855685	TRUE	chrX:75648708-75649533	Island	MAGEE1	NM_020932	1stExon
cg12382941	FALSE	0.000359274285325806	0.000978615776073807	0.0112805616164367	TRUE	chrX:99986423-99987185	Island	SYTL4;SYTL4	NM_001129896;NM_080737	5'UTR;TSS200
cg12384303	FALSE	0.000663185617095806	0.00362842800526317	0.0287006817490261	TRUE		OpenSea	VGLL1	NM_016267	TSS1500
cg12384989	FALSE	0.00112923355509139	4.69928015607632e-07	2.97055141737005e-05	TRUE	chrX:122318752-122319149	N_Shore	GRIA3;GRIA3	NM_000828;NM_007325	TSS1500;TSS1500
cg12417438	TRUE	-0.000420128040967498	0.00105291468891668	0.0118320770518991	TRUE		OpenSea	PIN4;PIN4;PIN4	NM_006223;NM_001170747;NR_033187	TSS200;TSS200;TSS200
cg12423482	FALSE	0.000535787819980381	2.29941195167923e-05	0.000622365698965556	TRUE	chrX:21674018-21677066	Island	KLHL34	NM_153270	TSS1500
cg12444168	TRUE	-0.00130735745143973	0.00503342096357932	0.0367491377857725	TRUE		OpenSea
cg12462026	TRUE	-0.000437939348426052	0.000246103416383909	0.00399887441746193	TRUE	chrX:132090363-132092617	S_Shelf	HS6ST2;HS6ST2	NM_001077188;NM_147175	TSS1500;TSS1500
cg12467143	FALSE	0.000936126490418269	1.89176173431502e-09	3.46611739998786e-07	TRUE	chrX:11682333-11684544	Island	ARHGAP6;ARHGAP6	NM_013427;NM_006125	TSS1500;TSS1500
cg12467288	TRUE	-0.00187492300145162	1.02141694405778e-11	4.76563962756102e-09	TRUE	chrX:135067507-135068309	N_Shore	SLC9A6;SLC9A6	NM_006359;NM_001042537	TSS1500;TSS1500
cg12469471	TRUE	-0.00115665497181961	0.000563219138194998	0.00744726196495895	TRUE	chrX:153151016-153152219	Island
cg12481479	FALSE	0.000745118373656774	0.00120474922732267	0.0130288442928339	TRUE	chrX:38420557-38421478	Island	TSPAN7	NM_004615	Body
cg12491455	TRUE	-0.00100200536320252	0.000145343322903008	0.00266680501461361	TRUE	chrX:11129276-11129758	N_Shore	HCCS;HCCS	NM_001122608;NM_005333	TSS1500;TSS1500
cg12501871	FALSE	0.0021396831697858	0.000470809125105436	0.00646076723779141	TRUE	chrX:37208578-37209325	N_Shore	PRRG1;PRRG1	NM_001142395;NM_000950	TSS1500;TSS1500
cg12521678	FALSE	5.606583799336e-05	0.000848244865828122	0.0102175062951204	TRUE	chrX:153199952-153200924	N_Shelf	NAA10	NM_003491	Body
cg12537796	FALSE	0.00145568165929248	3.32606198478236e-07	2.34451477171925e-05	TRUE	chrX:106515698-106516368	Island
cg12542857	FALSE	0.000260762840903363	0.000177683963478567	0.00315961429067695	TRUE		OpenSea	COL4A6;COL4A6	NM_001847;NM_033641	3'UTR;3'UTR
cg12543929	FALSE	0.000279465807885222	0.000156782907062423	0.00284473874703263	TRUE	chrX:67718427-67719071	S_Shelf	YIPF6	NM_173834	Body
cg12586718	TRUE	-0.00170283318651924	0.000338856992252386	0.00510787816936751	TRUE	chrX:153714288-153715375	Island	UBL4A	NM_014235	TSS200
cg12594800	TRUE	-0.000438859166775776	1.59918803600393e-05	0.000466334654070432	TRUE	chrX:129243674-129245575	N_Shore	ELF4;ELF4	NM_001421;NM_001127197	5'UTR;5'UTR
cg12614283	TRUE	-0.000334282893359229	0.00565756627604699	0.0398224384861411	TRUE		OpenSea	MAGEC1	NM_005462	TSS1500
cg12614912	FALSE	0.00151883327263956	7.53041063212601e-11	2.23584737495669e-08	TRUE	chrX:99661653-99665358	Island	PCDH19;PCDH19;PCDH19;PCDH19	NM_001105243;NM_020766;NM_001105243;NM_020766	1stExon;1stExon;5'UTR;5'UTR
cg12687215	TRUE	-0.000793632470566419	2.51642067341397e-06	0.000108139867360132	TRUE	chrX:153672274-153673020	Island	FAM50A	NM_004699	Body
cg12707233	FALSE	0.000505926335930109	0.000279257455861073	0.00439191741978618	TRUE	chrX:54383872-54385477	Island	WNK3;WNK3	NM_020922;NM_001002838	TSS1500;TSS1500
cg12720637	FALSE	0.00174491484260457	4.69555009416711e-13	4.60069998226494e-10	TRUE		OpenSea	GABRA3;GABRA3	NM_000808;NM_000808	1stExon;5'UTR
cg12737514	FALSE	0.00238177149135923	1.07945602471509e-05	0.000346770823939622	TRUE	chrX:40005040-40007066	Island	BCOR;BCOR	NM_001123384;NM_001123383	5'UTR;5'UTR
cg12747864	TRUE	-0.00102737950156864	2.08342033083181e-07	1.6073505827945e-05	TRUE	chrX:71458560-71459202	Island	ERCC6L;ERCC6L;PIN4	NM_017669;NM_017669;NM_001170747	1stExon;5'UTR;Body
cg12753358	TRUE	-0.000841878683803253	2.50214044246383e-08	2.69406286321545e-06	TRUE	chrX:68048659-68050252	N_Shore	EFNB1	NM_004429	TSS1500
cg12813325	FALSE	0.000344188742396668	0.000930843019038483	0.0108472439375579	TRUE	chrX:138285888-138287622	Island	FGF13;FGF13;FGF13	NM_001139500;NM_001139498;NM_001139501	TSS1500;TSS1500;TSS1500
cg12842316	FALSE	0.000665240517437168	0.00613282571485765	0.0421312256689241	TRUE	chrX:142721410-142722958	S_Shore	SLITRK4	NM_173078	TSS1500
cg12848223	FALSE	0.00121231075986826	7.16041628476344e-13	4.9076471935938e-10	TRUE	chrX:105066349-105067110	N_Shore	NRK	NM_198465	TSS1500
cg12856407	TRUE	-0.000320299810314333	0.000798868392729134	0.00980866229568929	TRUE		OpenSea	ITM2A;ITM2A	NM_004867;NM_001171581	Body;Body
cg12857193	FALSE	0.0013664707753458	0.000247728720703447	0.00401197686851632	TRUE	chrX:149106113-149106682	S_Shore	LOC100272228;CXorf40B	NR_027456;NM_001013845	Body;TSS200
cg12869875	FALSE	0.000288503830579649	0.00110584815939819	0.0122846941788928	TRUE	chrX:152710204-152710814	S_Shore	TREX2	NM_080701	5'UTR
cg12875241	TRUE	-0.000594493327118814	0.000891741254775669	0.0105327131940428	TRUE	chrX:9733154-9734064	Island	GPR143	NM_000273	TSS200
cg12875534	TRUE	-0.000704801868757728	0.000769254284490707	0.00951660792858579	TRUE		OpenSea	CXCR3;BCYRN1;CXCR3	NM_001142797;NR_001568;NM_001504	TSS1500;Body;TSS1500
cg12882438	FALSE	0.00136461032298754	0.00022030734812639	0.0036772936915543	TRUE	chrX:152782937-152783861	Island
cg12900151	FALSE	0.00029632533621395	0.000715578131032664	0.0089772529165916	TRUE		OpenSea	FAM9C;FAM9C	NM_174901;NM_174901	1stExon;5'UTR
cg12901064	TRUE	-0.000720432842065264	0.00254379511704809	0.022433937494903	TRUE		OpenSea	CXorf26	NM_016500	TSS200
cg12914043	FALSE	0.00113195900603987	8.54338547076736e-06	0.000293712599447644	TRUE	chrX:144899363-144900266	Island	SLITRK2;SLITRK2;SLITRK2;SLITRK2;SLITRK2;SLITRK2;SLITRK2;SLITRK2	NM_032539;NM_001144003;NM_032539;NM_001144003;NM_001144005;NM_001144005;NM_001144004;NM_001144004	1stExon;1stExon;5'UTR;5'UTR;1stExon;5'UTR;1stExon;5'UTR
cg12947498	FALSE	0.00110987851348772	2.64947044310829e-11	1.0669515891557e-08	TRUE	chrX:100807793-100808048	N_Shore	ARMCX1	NM_016608	5'UTR
cg12950441	FALSE	0.00117206057135418	0.00650843866610535	0.044039835670235	TRUE	chrX:113818519-113819453	Island	HTR2C	NM_000868	TSS200
cg13024202	FALSE	0.000746742673047739	1.94495795837829e-05	0.000542925871116539	TRUE	chrX:117250233-117250754	Island	KLHL13;KLHL13;KLHL13;KLHL13;KLHL13	NM_001168303;NM_001168303;NM_001168302;NM_001168301;NM_001168302	1stExon;5'UTR;1stExon;5'UTR;5'UTR
cg13049326	TRUE	-0.000586689061287619	9.5503917095059e-05	0.00192145252504597	TRUE	chrX:153059275-153060557	S_Shore	IDH3G;IDH3G;SSR4	NM_174869;NM_004135;NM_006280	TSS1500;TSS1500;Body
cg13077484	TRUE	-0.000460714206110984	0.000294169948138683	0.00460427660041983	TRUE	chrX:69665102-69665355	N_Shore	DLG3;DLG3	NM_021120;NM_021120	1stExon;5'UTR
cg13082192	FALSE	0.000989086348315564	6.78730655282123e-07	3.92469817617551e-05	TRUE	chrX:107978210-107980145	S_Shore	IRS4	NM_003604	TSS1500
cg13113748	FALSE	0.00164540110538716	2.98761474249474e-08	3.04923429655869e-06	TRUE	chrX:39942756-39943419	Island	BCOR;BCOR;BCOR;BCOR	NM_001123384;NM_017745;NM_001123385;NM_001123383	5'UTR;5'UTR;5'UTR;5'UTR
cg13114305	FALSE	0.0014159675945955	0.000126383548282253	0.00241385186368327	TRUE	chrX:100446240-100446737	Island
cg13122496	TRUE	-0.0010150451758006	0.000807209090039132	0.00986163923217384	TRUE		OpenSea	AR;AR	NM_001011645;NM_000044	TSS1500;Body
cg13155805	TRUE	-0.000500570826806933	0.000204875069875156	0.00347295144400827	TRUE		OpenSea	PASD1	NM_173493	3'UTR
cg13172884	FALSE	0.000201138033883021	0.00761676809593976	0.0491438903598865	TRUE		OpenSea	P2RY4;P2RY4	NM_002565;NM_002565	1stExon;5'UTR
cg13174077	FALSE	0.000277887828123688	0.0059980897528261	0.0415329575057594	TRUE		OpenSea	CUL4B;CUL4B	NM_003588;NM_003588	1stExon;5'UTR
cg13176197	TRUE	-0.00108438855003344	0.000577314872391026	0.00759265922105674	TRUE		OpenSea	MID1;MID1;MID1	NM_001098624;NM_000381;NM_033290	Body;Body;Body
cg13182391	FALSE	0.00220767395334814	1.35079210845198e-07	1.10292175655104e-05	TRUE	chrX:17878441-17878888	Island	RAI2	NM_021785	5'UTR
cg13182820	TRUE	-0.000857790758138977	2.06117028070794e-07	1.6028052706648e-05	TRUE	chrX:135991412-135991928	Island
cg13202398	TRUE	-0.000778592603342717	1.55594316569848e-06	7.42186472497316e-05	TRUE		OpenSea	OPHN1	NM_002547	3'UTR
cg13217333	TRUE	-0.00160705458658653	3.23510442814252e-10	7.73111053340011e-08	TRUE	chrX:118891923-118893527	Island	ANKRD58	NM_001105576	TSS1500
cg13226591	FALSE	0.000405022763450067	0.00259613820604544	0.0227522022744484	TRUE		OpenSea	MAGEB18;MAGEB18	NM_173699;NM_173699	5'UTR;1stExon
cg13241003	TRUE	-0.00119555208548517	9.48080142286609e-09	1.19100000476977e-06	TRUE	chrX:11775784-11776936	Island	MSL3;MSL3;MSL3;MSL3	NM_078628;NM_006800;NM_078629;NM_078630	Body;TSS1500;Body;Body
cg13274727	TRUE	-0.000464362280390183	0.00160657908381748	0.0160298219516702	TRUE	chrX:15808190-15808824	Island	ZRSR2	NM_005089	TSS1500
cg13275322	TRUE	-0.000851951277629973	4.53870542959488e-06	0.000174393081565375	TRUE		OpenSea	WAS	NM_000377	TSS1500
cg13277716	FALSE	0.000636555395904452	0.00103507017898091	0.0116838912599711	TRUE	chrX:8698857-8700500	Island	KAL1	NM_000216	1stExon
cg13279286	FALSE	0.000458319623109155	0.000715259460662971	0.0089772529165916	TRUE	chrX:49125645-49127200	S_Shelf	PPP1R3F	NM_033215	Body
cg13316877	TRUE	-0.000729918688841532	1.48861833180541e-06	7.26673083144733e-05	TRUE		OpenSea	FLJ44635;FLJ44635	NM_207422;NM_207422	1stExon;5'UTR
cg13328614	TRUE	-0.00132062814374115	1.76795656517001e-05	0.000503559256556271	TRUE	chrX:48775763-48776813	N_Shore	PIM2	NM_006875	Body
cg13338084	TRUE	-0.000199601557503688	0.00636742960089712	0.0432426253604387	TRUE	chrX:128788003-128789195	Island	APLN	NM_017413	TSS200
cg13371527	TRUE	-0.00125214002213228	0.000257603282568071	0.00413769993869174	TRUE	chrX:47420402-47421099	Island	ARAF;ARAF	NM_001654;NM_001654	1stExon;5'UTR
cg13397632	FALSE	0.0008568385058143	0.00483688461788929	0.0357040487929163	TRUE	chrX:106749879-106750862	Island
cg13423140	TRUE	-0.000322409861355064	0.0061343399755595	0.0421312256689241	TRUE		OpenSea	AVPR2	NR_027419	TSS200
cg13440244	TRUE	-6.88190866980262e-05	0.00235290758773875	0.0211308785927262	TRUE		OpenSea	XAGE3;XAGE3	NM_133179;NM_130776	5'UTR;TSS1500
cg13503613	TRUE	-0.000238030686778863	0.000410192987134473	0.00585870391828508	TRUE		OpenSea	FHL1;FHL1;FHL1;FHL1;FHL1;FHL1;FHL1;FHL1;FHL1;FHL1	NM_001167819;NR_027621;NM_001159704;NM_001159701;NM_001159703;NM_001159702;NM_001159700;NM_001449;NM_001159701;NM_001159699	5'UTR;Body;5'UTR;1stExon;5'UTR;5'UTR;5'UTR;5'UTR;5'UTR;TSS200
cg13532885	FALSE	0.000634843700600491	0.00586274367806239	0.0408338201524121	TRUE	chrX:47478670-47479515	Island	SYN1;SYN1	NM_006950;NM_133499	1stExon;1stExon
cg13549303	FALSE	0.00116774328410261	3.12130992819053e-07	2.23230618075991e-05	TRUE	chrX:83442396-83443335	Island	RPS6KA6	NM_014496	TSS1500
cg13552866	TRUE	-0.000472426190690845	4.90546483347045e-05	0.00113895129000814	TRUE	chrX:15808190-15808824	Island	ZRSR2	NM_005089	TSS200
cg13566059	FALSE	0.000363216411211024	0.00443326627294438	0.0333875041831738	TRUE		OpenSea	TFDP3	NM_016521	TSS200
cg13572003	FALSE	0.0005381378077379	7.71461393003555e-06	0.000268041798888256	TRUE	chrX:50213658-50213983	Island	DGKK	NM_001013742	TSS200
cg13613682	FALSE	0.000669039376341374	6.53406844558778e-05	0.00141014983766232	TRUE	chrX:136647526-136650178	Island	ZIC3;ZIC3	NM_003413;NM_003413	5'UTR;1stExon
cg13616735	FALSE	0.000325750693821831	0.00275474176215839	0.0237805813089233	TRUE	chrX:21391835-21393408	Island	CNKSR2;CNKSR2;CNKSR2;CNKSR2	NM_001168647;NM_001168649;NM_014927;NM_001168648	TSS1500;TSS1500;TSS1500;TSS1500
cg13645113	FALSE	0.0005136245381197	0.00317357945213321	0.0263121888737361	TRUE	chrX:138285888-138287622	Island	FGF13;FGF13;FGF13	NM_001139500;NM_001139498;NM_001139501	TSS200;TSS200;TSS200
cg13649400	TRUE	-0.000819192358688243	0.00502384300044422	0.0367340400883227	TRUE	chrX:54208939-54209723	S_Shore	FAM120C	NM_017848	TSS1500
cg13653808	TRUE	-0.000736804440205347	0.00128417906818619	0.013622302895925	TRUE	chrX:24167563-24168785	Island	ZFX	NM_003410	TSS1500
cg13663706	FALSE	0.00157518920356182	0.00013191423988738	0.00246659489010792	TRUE	chrX:144899363-144900266	Island	SLITRK2;SLITRK2;SLITRK2;SLITRK2	NM_032539;NM_001144003;NM_001144005;NM_001144004	5'UTR;5'UTR;5'UTR;5'UTR
cg13664654	TRUE	-0.000715590506482703	0.00549512018332483	0.0389980409801573	TRUE	chrX:64754316-64754805	Island	LAS1L;LAS1L;LAS1L	NM_031206;NM_001170649;NM_001170650	TSS200;TSS200;TSS200
cg13675517	FALSE	0.000422309443261555	0.000116073854732719	0.00225653100926821	TRUE	chrX:115085035-115085397	S_Shore
cg13723766	TRUE	-0.000360376045146479	0.0031735746856513	0.0263121888737361	TRUE	chrX:118739709-118740515	Island	NKRF	NM_017544	TSS200
cg13728104	TRUE	-0.000345546104422002	0.000243526844435768	0.0039701764089545	TRUE	chrX:9432830-9434520	Island	TBL1X;TBL1X;TBL1X;TBL1X	NM_005647;NM_001139467;NM_001139466;NM_001139468	TSS200;5'UTR;5'UTR;5'UTR
cg13751216	TRUE	-0.000358988702293278	0.000445688985367388	0.00623071391093696	TRUE	chrX:117973316-117973706	S_Shore
cg13762255	FALSE	0.000646227496473527	7.75760194838963e-07	4.29429287515941e-05	TRUE		OpenSea	SLC6A8;SLC6A8;SLC6A8	NM_005629;NM_001142806;NM_001142805	Body;Body;Body
cg13770495	FALSE	0.000164017849742881	0.00613607461007907	0.0421312256689241	TRUE	chrX:37404358-37404615	Island
cg13774080	TRUE	-0.000577758745753563	0.00120645551779168	0.0130329119772028	TRUE	chrX:134155996-134156602	S_Shore	FAM127C	NM_001078173	TSS1500
cg13775533	FALSE	0.00136315779472911	4.23483402023297e-12	2.07464518651213e-09	TRUE	chrX:99661653-99665358	Island	PCDH19;PCDH19	NM_001105243;NM_020766	1stExon;1stExon
cg13786096	TRUE	-0.000735359872142674	0.00446430210653381	0.0335696331848183	TRUE	chrX:119384369-119385058	Island	ZBTB33	NM_006777	TSS200
cg13797960	FALSE	0.000802670270020792	5.01711233653116e-05	0.001156650980549	TRUE	chrX:67906111-67906475	Island	STARD8;STARD8	NM_014725;NM_001142503	5'UTR;Body
cg13806616	FALSE	0.00104712201663088	2.7223708643491e-11	1.0669515891557e-08	TRUE	chrX:25033664-25034712	Island	ARX	NM_139058	1stExon
cg13810915	TRUE	-0.000344895018838973	0.000345061984008561	0.00517751503723718	TRUE		OpenSea	ALAS2;ALAS2;ALAS2	NM_001037967;NM_000032;NM_001037968	Body;Body;Body
cg13828067	FALSE	0.000335473604084591	0.0017377539151797	0.0170095033575732	TRUE	chrX:133305678-133306936	Island
cg13860040	TRUE	-0.000622120842140381	0.00127745529827443	0.0135753872152851	TRUE	chrX:118602158-118603318	N_Shore	LOC100303728;SLC25A5	NR_028443;NM_001152	Body;TSS1500
cg13868987	FALSE	0.000591761809670656	7.60141507953947e-05	0.00160169171934038	TRUE	chrX:11682333-11684544	Island	ARHGAP6;ARHGAP6;ARHGAP6;ARHGAP6	NM_006125;NM_013427;NM_006125;NM_013427	1stExon;1stExon;5'UTR;5'UTR
cg13918808	FALSE	0.000264427883378563	0.00337810048396378	0.027444965623447	TRUE		OpenSea	FAM9C	NM_174901	5'UTR
cg13920260	FALSE	0.00059264564216282	0.000464293690689937	0.00642450002630478	TRUE		OpenSea	LOC100132163	NR_029379	TSS200
cg13929206	TRUE	-0.00080558755609689	0.00113216181706795	0.0124779769219705	TRUE	chrX:23925590-23926315	S_Shore	CXorf58;CXorf58;APOO;APOO	NM_001169574;NM_152761;NR_026545;NM_024122	5'UTR;5'UTR;TSS1500;TSS1500
cg13937075	FALSE	0.000936113162556514	6.47535676071563e-05	0.00140056391923823	TRUE	chrX:136113583-136114232	Island	GPR101	NM_054021	TSS200
cg13977434	TRUE	-0.00146988585881151	1.62124767657561e-06	7.63701189186913e-05	TRUE	chrX:68048659-68050252	N_Shore	EFNB1	NM_004429	TSS1500
cg13988667	TRUE	-0.000819722098679683	0.00327521634779733	0.0268354814492941	TRUE	chrX:148586552-148586984	Island	IDS;IDS;IDS	NM_006123;NM_000202;NM_001166550	TSS200;TSS200;TSS200
cg13996925	TRUE	-0.000462862945055941	6.75479274970624e-06	0.000240667124951352	TRUE	chrX:53349666-53350613	Island	IQSEC2	NM_001111125	1stExon
cg14027817	TRUE	-0.000918681043706281	0.000115774038550454	0.00225517699744999	TRUE	chrX:15693104-15694073	N_Shelf
cg14053556	TRUE	-0.00161989781594549	0.000185048868008903	0.0032492989404144	TRUE		OpenSea	ARMCX6;ARMCX6	NM_019007;NM_001009584	TSS1500;TSS1500
cg14071112	FALSE	0.000427874857035484	0.00196997850000735	0.0186124834272373	TRUE	chrX:38420557-38421478	S_Shore	TSPAN7	NM_004615	Body
cg14107136	FALSE	0.000419978836766681	0.00668132785465922	0.045023143273694	TRUE	chrX:11445527-11446182	Island	ARHGAP6;ARHGAP6	NM_013427;NM_006125	Body;Body
cg14113919	FALSE	0.0015640244757172	4.47593959452801e-06	0.000173059197223323	TRUE	chrX:20134203-20135350	Island	MAP7D2;MAP7D2;MAP7D2;MAP7D2	NM_001168467;NM_001168466;NM_001168465;NM_152780	TSS200;1stExon;1stExon;1stExon
cg14127907	TRUE	-0.00144759294917782	3.73375066310471e-06	0.00014871255689878	TRUE	chrX:135579001-135580099	Island	HTATSF1;HTATSF1	NM_014500;NM_001163280	TSS1500;TSS200
cg14132995	TRUE	-0.000282993249835457	0.000665326677652723	0.00853724846978015	TRUE	chrX:48768763-48769474	Island	SLC35A2;SLC35A2;SLC35A2	NM_001042498;NM_001032289;NM_005660	TSS200;TSS1500;TSS1500
cg14137819	FALSE	0.000664849815544136	0.00251988303549634	0.0222430756592731	TRUE	chrX:139585867-139588578	N_Shore	SOX3;SOX3	NM_005634;NM_005634	3'UTR;1stExon
cg14161730	TRUE	-0.000638803515619751	0.00110188802827754	0.0122846941788928	TRUE		OpenSea	SYN1;TIMP1;SYN1	NM_006950;NM_003254;NM_133499	Body;TSS1500;Body
cg14191036	TRUE	-0.000846710032520156	0.00321975703226123	0.0265325310362452	TRUE	chrX:48334229-48335036	S_Shore	FTSJ1;FTSJ1;FTSJ1	NM_177439;NM_177434;NM_012280	5'UTR;TSS1500;5'UTR
cg14232291	FALSE	0.00121731551564261	3.63974677272632e-07	2.48042958408959e-05	TRUE	chrX:21674018-21677066	Island	KLHL34	NM_153270	TSS200
cg14243895	FALSE	0.000898967266749731	2.14111415199308e-06	9.44983624379649e-05	TRUE	chrX:125299245-125300436	Island	DCAF12L2	NM_001013628	TSS200
cg14246142	FALSE	0.00144507331771428	4.79351197818641e-06	0.000182750312693659	TRUE	chrX:35643870-35644317	N_Shelf
cg14248531	FALSE	0.000251443237620196	0.000304143989520233	0.00470031988851615	TRUE	chrX:69674799-69675305	N_Shelf	DLG3;DLG3	NM_020730;NM_021120	TSS1500;Body
cg14260465	FALSE	0.000298862078570155	0.00045241154433544	0.00631442779401515	TRUE		OpenSea	LUZP4	NM_016383	TSS200
cg14269301	TRUE	-0.000809345248681881	0.00189795816496728	0.01805455737898	TRUE	chrX:19533003-19533551	N_Shore	MAP3K15	NM_001001671	Body
cg14306994	TRUE	-0.0023577651082026	2.9660320476546e-11	1.07634007418221e-08	TRUE	chrX:49019722-49020307	Island	MAGIX;MAGIX;MAGIX;MAGIX	NM_001099681;NM_001099682;NM_024859;NM_001099680	Body;Body;Body;TSS1500
cg14334484	FALSE	9.74994750948234e-05	0.00173457498452771	0.0170072892157189	TRUE	chrX:73523919-73524125	Island	ZCCHC13;ZCCHC13	NM_203303;NM_203303	1stExon;5'UTR
cg14340500	FALSE	0.00232175030762689	3.78695755094089e-06	0.000149615363242415	TRUE	chrX:142721410-142722958	S_Shore	SLITRK4	NM_173078	TSS200
cg14345281	FALSE	0.000406678020803464	5.83897200614015e-05	0.00130319470879638	TRUE	chrX:17393159-17395817	Island	NHS;NHS	NM_198270;NM_198270	1stExon;5'UTR
cg14383004	FALSE	0.000295661650557817	0.00473232158147072	0.0351267324660986	TRUE	chrX:134429630-134429854	N_Shelf	ZNF75D	NM_007131	Body
cg14463432	FALSE	0.000492658607076067	0.00019371730731399	0.00334870361574353	TRUE	chrX:136115826-136116275	Island
cg14493612	TRUE	-0.000400699701311663	0.000218157720771076	0.00366011874677226	TRUE	chrX:48397759-48398529	S_Shore	TBC1D25	NM_002536	Body
cg14516385	FALSE	0.00256210600105739	1.13258455411289e-07	9.56643401827423e-06	TRUE	chrX:37003510-37004547	Island
cg14520892	TRUE	-0.000279127838303673	0.00080699463255842	0.00986163923217384	TRUE	chrX:24711630-24712284	Island	POLA1	NM_016937	TSS1500
cg14541448	FALSE	0.00122326374755512	1.56022898134263e-05	0.000459072779555409	TRUE	chrX:23351142-23353639	Island
cg14562990	FALSE	0.000505480382070836	0.0028841859553287	0.0244981755453736	TRUE	chrX:140270950-140271553	S_Shore	LDOC1	NM_012317	TSS1500
cg14586560	FALSE	0.000657834911380746	0.000249929347539649	0.0040409368765569	TRUE	chrX:133118081-133118494	Island	GPC3;GPC3;GPC3;GPC3	NM_001164617;NM_001164618;NM_001164619;NM_004484	Body;Body;Body;Body
cg14605748	FALSE	0.00262713536062004	0.00586793414723375	0.0408338201524121	TRUE		OpenSea	AMOT;AMOT	NM_001113490;NM_133265	TSS200;5'UTR
cg14686949	TRUE	-0.000685683530596184	2.7108779235985e-07	2.01221074965289e-05	TRUE		OpenSea	GABRE;MIR452	NM_004961;NR_029973	Body;TSS1500
cg14688652	FALSE	0.00106254224503221	6.3209365878981e-10	1.40755765200513e-07	TRUE	chrX:103811550-103812043	Island	IL1RAPL2	NM_017416	5'UTR
cg14694370	TRUE	-0.000824620452390296	0.00183996270973948	0.0176989851484154	TRUE	chrX:152782937-152783861	N_Shore
cg14699015	FALSE	0.000974088754021229	8.42401249605501e-08	7.4358985978691e-06	TRUE	chrX:107978210-107980145	Island	IRS4	NM_003604	1stExon
cg14743649	TRUE	-0.000516327795531187	0.00586716760130487	0.0408338201524121	TRUE	chrX:100353009-100353276	S_Shore	CENPI	NM_006733	TSS1500
cg14746118	TRUE	-0.000420015912166529	0.000902258112653649	0.0106381768806022	TRUE		OpenSea	BRS3	NM_001727	TSS1500
cg14752426	FALSE	0.000523091536025339	2.76185764631136e-05	0.000717789952746914	TRUE	chrX:142721410-142722958	Island	SLITRK4	NM_173078	5'UTR
cg14772107	FALSE	0.00118819643295415	0.000118596988950495	0.00230101643116227	TRUE	chrX:23350284-23350596	Island
cg14804181	FALSE	0.00339665724743311	4.16490831805396e-06	0.000163376405793281	TRUE	chrX:149716154-149716466	Island
cg14831665	FALSE	0.00165130341037696	0.000106734033801663	0.00211696369066536	TRUE	chrX:25020237-25024207	Island	ARX	NM_139058	Body
cg14854487	TRUE	-0.000416000873210259	0.00613407021151571	0.0421312256689241	TRUE		OpenSea	LAMP2;LAMP2;LAMP2;LAMP2;LAMP2;LAMP2	NM_002294;NM_001122606;NM_001122606;NM_002294;NM_013995;NM_013995	1stExon;1stExon;5'UTR;5'UTR;5'UTR;1stExon
cg14867863	FALSE	0.000482510780651277	0.00111842823846044	0.0123683520095208	TRUE	chrX:133118960-133119990	Island	GPC3;GPC3;GPC3;GPC3	NM_001164617;NM_001164618;NM_001164619;NM_004484	TSS1500;TSS1500;TSS1500;TSS1500
cg14924469	FALSE	0.000440973962520729	0.00772436695445989	0.0496935964673658	TRUE		OpenSea	LOC286467	NR_026975	TSS200
cg14930000	TRUE	-0.000433216561586336	6.82863543091323e-05	0.00146725811298438	TRUE	chrX:53029708-53030093	N_Shore
cg14951132	FALSE	0.00118567415064005	0.00189656482453439	0.01805455737898	TRUE	chrX:105066349-105067110	Island	NRK	NM_198465	Body
cg14970569	FALSE	0.00065155966404392	0.000266857318664673	0.0042514926963845	TRUE	chrX:134555638-134556565	Island	NCRNA00086	NR_024359	TSS200
cg14973366	TRUE	-0.000270775672435641	0.000462741423565636	0.0064220119944704	TRUE	chrX:153598874-153600604	Island	FLNA;FLNA	NM_001110556;NM_001456	Body;Body
cg14993186	FALSE	0.000745680850318587	0.0072089404003888	0.0474188275851389	TRUE	chrX:83442396-83443335	Island	RPS6KA6	NM_014496	TSS200
cg14993456	TRUE	-0.000291161526984705	0.0060269172502719	0.0416150353898267	TRUE	chrX:53448968-53449772	S_Shore	RIBC1;RIBC1;RIBC1;SMC1A	NM_001031745;NM_144968;NM_144968;NM_006306	TSS200;5'UTR;1stExon;TSS1500
cg14996686	FALSE	0.000266408807537523	0.000329568024779708	0.00499861843156591	TRUE	chrX:134568848-134569109	N_Shore
cg15014034	FALSE	0.000636847583042719	6.95733498791067e-06	0.000246093748056133	TRUE	chrX:43515325-43515681	Island	MAOA;MAOA	NM_000240;NM_000240	1stExon;5'UTR
cg15035437	FALSE	0.000875762862686559	0.000554383366416501	0.00737300716429627	TRUE		OpenSea
cg15040731	FALSE	0.000447112213994429	0.000865813404720558	0.010358046079917	TRUE	chrX:150345615-150346577	N_Shore	GPR50	NM_004224	TSS200
cg15048430	FALSE	0.000670192954411247	0.00213859452058198	0.0197492451580228	TRUE	chrX:54383872-54385477	Island	WNK3;WNK3;WNK3;WNK3	NM_020922;NM_020922;NM_001002838;NM_001002838	1stExon;5'UTR;1stExon;5'UTR
cg15132649	TRUE	-0.000324475435751821	0.00236080814450244	0.0211630358644419	TRUE	chrX:103411059-103411782	Island	CXorf39	NM_207318	TSS1500
cg15199886	TRUE	-0.00118317580299772	0.00382625580100036	0.0298960560910698	TRUE	chrX:49056348-49056887	Island	SYP	NM_003179	TSS200
cg15222604	FALSE	0.000351803206454672	2.59224805123325e-05	0.000680934219999555	TRUE		OpenSea	HCFC1	NM_005334	Body
cg15228617	FALSE	0.000365791520007583	0.00408693855390212	0.0313981680309049	TRUE		OpenSea	GABRQ	NM_018558	Body
cg15232885	TRUE	-0.000632310208653465	0.00169341088095844	0.0167258465843053	TRUE		OpenSea	MAGEC3	NM_138702	TSS1500
cg15236541	FALSE	0.00112531398897302	0.00329713440158358	0.0269435553517231	TRUE	chrX:73642494-73642766	Island	SLC16A2	NM_006517	Body
cg15241084	TRUE	-0.00108333318568566	0.000168388875785091	0.00301622340940096	TRUE		OpenSea	TLR7	NM_016562	Body
cg15289846	TRUE	-0.000214418406110834	0.00183330307453647	0.017662442010136	TRUE	chrX:16887742-16889250	Island	RBBP7	NM_002893	TSS1500
cg15299258	FALSE	0.000494519285424129	0.00190075528119456	0.0180636277838451	TRUE		OpenSea	ZC4H2	NM_018684	TSS1500
cg15322570	TRUE	-0.000201060594391502	0.00678068970385937	0.0454737835170528	TRUE	chrX:40506176-40506982	Island	CXorf38;CXorf38	NM_144970;NM_144970	1stExon;5'UTR
cg15339180	FALSE	0.000508474270602677	0.00492667010256791	0.0362126884208255	TRUE		OpenSea	NLGN3;NLGN3;NLGN3	NM_001166660;NM_018977;NM_181303	TSS200;TSS200;TSS200
cg15373098	FALSE	0.000642524394788052	0.0008498946346727	0.0102175062951204	TRUE	chrX:152066196-152066811	Island
cg15374982	TRUE	-0.000730776897551536	0.00278795779213424	0.0239407628810966	TRUE		OpenSea	CLCN4	NM_001830	Body
cg15375586	FALSE	0.000427665720644313	0.00688331766382582	0.0459732423109512	TRUE		OpenSea	TBX22;TBX22;TBX22	NM_001109878;NM_001109879;NM_016954	Body;5'UTR;1stExon
cg15380945	TRUE	-0.00146982837979099	0.00190538529172317	0.018072570269413	TRUE		OpenSea
cg15383797	TRUE	-0.000223993352472165	0.00420944988600817	0.0321968696199126	TRUE		OpenSea	AKAP4;AKAP4	NM_139289;NM_003886	TSS1500;Body
cg15443127	FALSE	9.70377761234652e-05	0.00170447774759807	0.0167979024841415	TRUE		OpenSea	RAB41	NM_001032726	TSS200
cg15462879	TRUE	-0.000964882579465834	1.30238420337904e-06	6.71618969721464e-05	TRUE	chrX:133930787-133931355	N_Shore	FAM122B;FAM122B;FAM122C;FAM122B;FAM122B;FAM122B	NM_001170756;NM_001166599;NM_001170780;NM_001166600;NM_001170757;NM_145284	Body;Body;TSS1500;Body;5'UTR;Body
cg15464143	TRUE	-0.000500878400754982	1.45686569310657e-06	7.26673083144733e-05	TRUE	chrX:16887742-16889250	N_Shore	RBBP7	NM_002893	Body
cg15465642	TRUE	-0.000957516830703612	0.000207841494646949	0.00351108786991519	TRUE	chrX:153218818-153219172	Island	HCFC1	NM_005334	Body
cg15661671	TRUE	-0.00133704258296015	0.000199942749834768	0.00341891634010656	TRUE	chrX:118708293-118709240	Island	UBE2A;UBE2A	NM_181762;NM_003336	TSS200;TSS200
cg15664701	TRUE	-0.00161203131237378	3.44380971831114e-08	3.40832804242551e-06	TRUE		OpenSea	AKAP14;AKAP14;AKAP14	NM_001008534;NM_178813;NM_001008535	5'UTR;5'UTR;5'UTR
cg15694789	TRUE	-0.00130442261530943	0.000183934490795224	0.0032471894429038	TRUE	chrX:67913299-67914134	S_Shore	STARD8;STARD8;STARD8	NM_001142504;NM_014725;NM_001142503	5'UTR;5'UTR;Body
cg15730931	TRUE	-0.000517258272311157	0.000522059173978868	0.00702628542121559	TRUE	chrX:149529540-149534090	Island
cg15731001	TRUE	-0.00028662582480523	0.000256828069830235	0.00413202204958398	TRUE		OpenSea	SLC6A8;SLC6A8;SLC6A8	NM_001142806;NM_005629;NM_001142805	TSS200;Body;Body
cg15751298	TRUE	-0.00053361815734184	0.00532030745779232	0.038147923458818	TRUE	chrX:39864525-39869106	Island
cg15771597	TRUE	-0.00130830226714549	0.000194127745840205	0.00334870361574353	TRUE	chrX:48367165-48367742	S_Shore	PORCN;PORCN;PORCN;PORCN;PORCN	NM_203476;NM_203473;NM_022825;NM_203474;NM_203475	5'UTR;5'UTR;5'UTR;TSS200;TSS200
cg15788279	TRUE	-0.000516685860907496	3.48150841331077e-05	0.000867985227318548	TRUE	chrX:152875299-152876145	N_Shore
cg15796459	TRUE	-0.000533423011592382	1.9085729251557e-05	0.000535822278529386	TRUE	chrX:9858608-9858930	Island	SHROOM2	NM_001649	Body
cg15816181	FALSE	0.00163601894380628	3.79989009496057e-11	1.32969011251513e-08	TRUE	chrX:82763571-82764462	N_Shore	POU3F4	NM_000307	TSS200
cg15830530	FALSE	0.000982902984521142	0.000167363794664134	0.00300886322957648	TRUE	chrX:77150837-77151247	S_Shelf	COX7B;COX7B	NM_001866;NM_001866	1stExon;5'UTR
cg15841434	TRUE	-0.00115917882367676	2.73656426629478e-07	2.01600426174107e-05	TRUE	chrX:48367165-48367742	Island	PORCN;PORCN;PORCN;PORCN;PORCN	NM_203476;NM_203473;NM_022825;NM_203474;NM_203475	TSS200;TSS200;TSS200;TSS1500;TSS1500
cg15845873	TRUE	-0.000278588964202196	0.00148729527818519	0.0152220284284669	TRUE	chrX:118826452-118827731	Island	SEPT6;SEPT6;SEPT6;SEPT6	NM_015129;NM_145802;NM_145800;NM_145799	Body;Body;Body;Body
cg15850390	FALSE	0.00198336130438683	4.99580161158811e-07	3.11776205034015e-05	TRUE	chrX:72667157-72667590	S_Shore	CDX4	NM_005193	Body
cg15867166	TRUE	-0.00160903755264578	4.58667460267154e-05	0.00108796953102897	TRUE	chrX:153059275-153060557	Island	IDH3G;IDH3G;SSR4	NM_004135;NM_174869;NM_006280	Body;Body;TSS1500
cg15870809	FALSE	0.000686029204579709	0.00300167401364039	0.0252449802451918	TRUE	chrX:20134203-20135350	Island	MAP7D2;MAP7D2;MAP7D2;MAP7D2	NM_001168467;NM_001168466;NM_152780;NM_001168465	TSS200;Body;Body;Body
cg15883201	TRUE	-0.00110916079376408	0.00426129247634907	0.0324666747148275	TRUE	chrX:23925590-23926315	Island	APOO;APOO;CXorf58;APOO;CXorf58	NM_024122;NM_024122;NM_152761;NR_026545;NM_001169574	1stExon;5'UTR;TSS200;Body;TSS200
cg15887754	FALSE	0.00254069166546139	1.57216386270247e-05	0.000461199446908946	TRUE	chrX:39949372-39949976	Island	BCOR;BCOR;BCOR;BCOR	NM_001123384;NM_017745;NM_001123385;NM_001123383	5'UTR;5'UTR;5'UTR;5'UTR
cg15907259	TRUE	-0.000743643288271298	0.00269505167837222	0.0234269254210982	TRUE		OpenSea	ITIH5L	NM_198510	TSS1500
cg15953767	TRUE	-0.00028833253535515	0.00775371721635322	0.0498496858830898	TRUE	chrX:149529540-149534090	Island
cg16049598	TRUE	-0.000560985127375239	0.00163807294906888	0.016261234807474	TRUE	chrX:106242506-106243593	S_Shore	MORC4;MORC4	NM_001085354;NM_024657	TSS200;TSS200
cg16063272	FALSE	0.000368908593527555	0.00676897864763847	0.0454496708184451	TRUE	chrX:101771337-101771673	N_Shore	TMSB15A	NM_021992	5'UTR
cg16075641	TRUE	-0.00223300805922209	0.000209387095785017	0.00353110974957246	TRUE	chrX:79590720-79591007	Island	FAM46D;FAM46D	NM_001170574;NM_001170574	5'UTR;1stExon
cg16084857	FALSE	0.00131347194340335	1.5734564486913e-06	7.4476938571388e-05	TRUE	chrX:130216330-130216902	Island	FLJ30058	NM_144967	Body
cg16091746	TRUE	-0.000389573696604496	0.00527946057017112	0.0380354078430416	TRUE		OpenSea	VBP1	NM_003372	TSS200
cg16104634	FALSE	0.000527304409423181	0.000250579459731574	0.00404477355263585	TRUE	chrX:30326439-30327668	Island	NR0B1;NR0B1	NM_000475;NM_000475	5'UTR;1stExon
cg16108684	FALSE	0.000668411612300693	0.000355502646910908	0.00528879630104909	TRUE	chrX:125299245-125300436	Island	DCAF12L2	NM_001013628	TSS200
cg16135771	TRUE	-0.000348759473361698	0.0032558447437064	0.0267848587731614	TRUE		OpenSea	PLP1	NM_001128834	TSS1500
cg16140952	FALSE	0.00185634246226047	3.91628573627595e-08	3.83717676440318e-06	TRUE	chrX:110038946-110039370	S_Shore	CHRDL1;CHRDL1;CHRDL1;CHRDL1	NM_001143982;NM_001143983;NM_001143981;NM_145234	TSS200;TSS200;TSS200;TSS1500
cg16141678	FALSE	0.00180972694263776	6.06032569534455e-05	0.00134119687169267	TRUE	chrX:3263353-3265347	Island	MXRA5	NM_015419	TSS200
cg16144072	FALSE	0.00032117170037372	0.00181012821769635	0.0175080318627728	TRUE	chrX:85402943-85403877	Island	DACH2;DACH2	NM_001139514;NM_053281	TSS200;TSS200
cg16175497	TRUE	-0.000659418193432001	2.29487560406159e-05	0.000622365698965556	TRUE		OpenSea	SLC38A5;SLC38A5	NM_033518;NM_033518	1stExon;5'UTR
cg16218862	TRUE	-0.000393309441012255	0.00214245350917314	0.0197646358893152	TRUE	chrX:47382821-47383584	Island
cg16235803	FALSE	0.000536460402476644	3.49699372155691e-07	2.41292566787427e-05	TRUE	chrX:54383872-54385477	Island	WNK3;WNK3	NM_020922;NM_001002838	TSS1500;TSS1500
cg16244634	TRUE	-0.000789939543921109	1.08339427401888e-06	5.83247093232799e-05	TRUE	chrX:129113845-129118029	N_Shore
cg16251458	TRUE	-0.00107544526533216	0.00300783298358829	0.0252575034486399	TRUE	chrX:63614957-63615423	Island	MTMR8	NM_017677	Body
cg16255697	TRUE	-0.000668358929595247	3.75907792691755e-05	0.000917675161442892	TRUE		OpenSea	HTR2C;MIR1911	NM_000868;NR_031732	Body;TSS1500
cg16256230	TRUE	-0.000354915254530596	0.00384315521110409	0.0300041711222294	TRUE	chrX:69509644-69509962	S_Shore	KIF4A;PDZD11	NM_012310;NM_016484	5'UTR;TSS1500
cg16272791	FALSE	0.00201090450091926	2.14615921357984e-07	1.63008278873297e-05	TRUE	chrX:133118960-133119990	Island	GPC3;GPC3;GPC3;GPC3	NM_001164617;NM_001164618;NM_001164619;NM_004484	TSS1500;TSS1500;TSS1500;TSS1500
cg16337138	FALSE	0.000607644920702912	0.000782455707988344	0.00966771882329104	TRUE	chrX:36975505-36976349	Island
cg16342780	FALSE	0.000314605433873545	0.00203020827906661	0.019028264324228	TRUE	chrX:153032468-153033354	N_Shelf	PLXNB3;PLXNB3	NM_001163257;NM_005393	5'UTR;5'UTR
cg16391404	FALSE	0.000492893908721438	0.0072327793602991	0.0474395407690283	TRUE	chrX:84498772-84499884	Island	ZNF711	NM_021998	5'UTR
cg16401529	FALSE	0.00127590359410307	0.00228731076458988	0.0206553648584808	TRUE	chrX:90689602-90690119	Island	PABPC5;PABPC5	NM_080832;NM_080832	5'UTR;1stExon
cg16407164	TRUE	-0.001191779360712	0.000207174452570332	0.00350586405230416	TRUE	chrX:69653707-69654661	S_Shore
cg16414561	FALSE	0.000841810354417942	0.0076196154612988	0.0491438903598865	TRUE	chrX:25033664-25034712	Island	ARX;ARX	NM_139058;NM_139058	1stExon;5'UTR
cg16415834	FALSE	0.000776449764398843	3.33889288027301e-05	0.000838832626690126	TRUE	chrX:9733154-9734064	Island	GPR143;GPR143	NM_000273;NM_000273	5'UTR;1stExon
cg16417926	TRUE	-0.000511650717550089	0.00102595174113479	0.0115943196766305	TRUE	chrX:53253783-53254826	Island	KDM5C;KDM5C	NM_001146702;NM_004187	TSS200;TSS200
cg16431191	FALSE	0.000881062366321521	0.00178089900264667	0.0173415188777868	TRUE	chrX:15693104-15694073	Island	CA5BP	NR_026551	Body
cg16510657	FALSE	0.000781528937745031	6.25511835505283e-05	0.0013710883588995	TRUE		OpenSea	TMEM35;TMEM35	NM_021637;NM_021637	1stExon;5'UTR
cg16523424	TRUE	-0.000599245158422249	0.000124707967828601	0.00239117156317931	TRUE		OpenSea	SYN1;TIMP1;TIMP1;SYN1	NM_006950;NM_003254;NM_003254;NM_133499	Body;5'UTR;1stExon;Body
cg16584431	FALSE	0.000441412720337573	0.00543730250039061	0.0387452290173289	TRUE	chrX:117250233-117250754	N_Shore	KLHL13;KLHL13;KLHL13	NM_001168303;NM_001168301;NM_001168302	5'UTR;5'UTR;5'UTR
cg16590821	FALSE	0.000882706354538425	0.00154017874082591	0.0155783399454557	TRUE	chrX:118107469-118107949	Island	LONRF3;LONRF3	NM_024778;NM_001031855	TSS1500;TSS1500
cg16617830	TRUE	-0.00117987584279284	0.000166517810320025	0.00299915717925663	TRUE	chrX:48748397-48749372	Island
cg16632275	TRUE	-0.00110635595913237	0.000795146118421963	0.00977520911957139	TRUE		OpenSea	SLC6A8;SLC6A8;SLC6A8	NM_005629;NM_001142805;NM_001142806	Body;Body;TSS1500
cg16648812	FALSE	0.000321046819086502	0.00175387131290436	0.0171330320277536	TRUE	chrX:25040878-25041362	S_Shelf
cg16686242	TRUE	-0.000558790240585118	8.41909658299151e-05	0.00172935656855662	TRUE	chrX:51360851-51361777	S_Shore
cg16692973	FALSE	0.000530870838089381	0.00190443605240953	0.018072570269413	TRUE	chrX:119444859-119445272	Island	FAM70A;FAM70A;FAM70A;FAM70A;FAM70A;FAM70A	NM_017938;NM_001104544;NM_017938;NM_001104544;NM_001104545;NM_001104545	1stExon;5'UTR;5'UTR;1stExon;1stExon;5'UTR
cg16695688	FALSE	0.000507492703187432	0.000222970612714028	0.00371541847512253	TRUE	chrX:139521561-139521897	Island
cg16710588	TRUE	-0.000573133504780548	0.00237550914012287	0.0212365315282152	TRUE	chrX:49028091-49029111	N_Shore	PLP2	NM_002668	TSS200
cg16716035	FALSE	0.000675495793080111	0.000873915420459385	0.0104168166540889	TRUE	chrX:128674133-128674727	Island	OCRL;OCRL;OCRL;OCRL	NM_001587;NM_000276;NM_001587;NM_000276	5'UTR;5'UTR;1stExon;1stExon
cg16755924	FALSE	0.00107890223514055	0.000129232530335485	0.00243536826014981	TRUE	chrX:25040878-25041362	Island
cg16821967	TRUE	-0.00171194910032232	1.41369251995582e-05	0.00042883465357669	TRUE		OpenSea	NXF3;NXF3	NM_022052;NM_022052	5'UTR;1stExon
cg16830479	FALSE	0.000254914567014554	0.00667727106696841	0.045023143273694	TRUE		OpenSea	ZC3H12B	NM_001010888	TSS1500
cg16832801	FALSE	0.000293606076117181	0.00195605403342	0.0185352199414402	TRUE	chrX:153038781-153039023	S_Shore	PLXNB3;PLXNB3	NM_001163257;NM_005393	Body;Body
cg16846332	TRUE	-0.00057822817486398	2.03748174841639e-06	9.07420280499262e-05	TRUE		OpenSea	PPEF1;PPEF1;PPEF1	NM_152224;NM_152226;NM_006240	Body;Body;Body
cg16847374	TRUE	-0.000421181069361024	0.00571443344087397	0.0401650063512791	TRUE		OpenSea	BGN	NM_001711	Body
cg16870351	FALSE	0.00114511004110722	6.20228352271071e-07	3.66700620927846e-05	TRUE	chrX:136651178-136651656	Island	ZIC3	NM_003413	Body
cg16888859	FALSE	0.000642342245458281	0.00106977656097412	0.0119653775621283	TRUE	chrX:10126320-10126882	N_Shelf	CLCN4	NM_001830	TSS1500
cg16917996	FALSE	0.00150191757110645	3.34886577490909e-05	0.000839186364771336	TRUE	chrX:105066349-105067110	Island	NRK	NM_198465	TSS200
cg16954455	FALSE	0.00104438281850424	0.000671606444749016	0.00857940018989682	TRUE	chrX:25030461-25032053	Island	ARX	NM_139058	Body
cg16968020	TRUE	-0.000633165201964186	5.82880167115904e-06	0.00021152073620006	TRUE		OpenSea	GABRA3	NM_000808	Body
cg16970748	FALSE	0.000476403420038798	0.000128436855092865	0.00242939055250945	TRUE	chrX:68723731-68726051	N_Shore	FAM155B	NM_015686	TSS1500
cg16984885	TRUE	-0.000836239112645019	0.000272943810709828	0.00432036099731001	TRUE	chrX:118925157-118926129	Island	RPL39;RPL39	NM_001000;NM_001000	1stExon;5'UTR
cg16998810	FALSE	0.000696530255121295	0.00188850315956431	0.0179995661064311	TRUE	chrX:38079691-38080150	Island	SRPX;SRPX;SRPX;SRPX;SRPX;SRPX;SRPX;SRPX	NM_006307;NM_001170752;NM_001170750;NM_006307;NM_001170752;NM_001170751;NM_001170750;NM_001170751	5'UTR;1stExon;5'UTR;1stExon;5'UTR;5'UTR;1stExon;1stExon
cg17032587	TRUE	-0.000550791142541339	0.000878071784622752	0.0104399784966641	TRUE		OpenSea	CNGA2;CNGA2	NM_005140;NM_005140	1stExon;5'UTR
cg17035182	FALSE	0.00038749162677391	0.000872836922973026	0.0104168166540889	TRUE	chrX:117250233-117250754	Island	KLHL13;KLHL13;KLHL13;KLHL13;KLHL13	NM_001168303;NM_001168303;NM_001168302;NM_001168301;NM_001168302	1stExon;5'UTR;1stExon;5'UTR;5'UTR
cg17036062	FALSE	0.00201129532940258	6.12331365935822e-08	5.74543653686276e-06	TRUE	chrX:25033664-25034712	Island	ARX;ARX	NM_139058;NM_139058	1stExon;5'UTR
cg17058724	TRUE	-0.000938140367102735	0.00292093660367095	0.0247549578942481	TRUE	chrX:134166067-134166985	Island	FAM127A;FAM127A	NM_001078171;NM_001078171	1stExon;5'UTR
cg17062249	TRUE	-0.00126240825739203	5.08824759576415e-06	0.000190585675967509	TRUE	chrX:48910926-48911514	S_Shore
cg17072671	TRUE	-0.00202103707868319	4.69697589533584e-11	1.48454741362905e-08	TRUE	chrX:39864525-39869106	Island
cg17074762	TRUE	-0.000321418198177365	0.00210898454490275	0.0195324707540271	TRUE	chrX:68048659-68050252	S_Shore	EFNB1	NM_004429	Body
cg17123338	TRUE	-0.001172220851187	9.48132275689348e-09	1.19100000476977e-06	TRUE	chrX:153362568-153363473	N_Shore	MECP2;MECP2	NM_001110792;NM_004992	Body;5'UTR
cg17149359	TRUE	-0.000539252944658594	0.0008527022202465	0.0102261644479501	TRUE	chrX:119763737-119764230	Island	C1GALT1C1;C1GALT1C1	NM_152692;NM_001011551	TSS200;TSS200
cg17152375	TRUE	-0.00138337857393964	0.00463337674379718	0.0346020010180829	TRUE	chrX:48659712-48660629	Island	HDAC6	NM_006044	TSS200
cg17155263	TRUE	-0.000136608126353729	7.50656327590336e-06	0.000262676096347504	TRUE		OpenSea	CXorf61;CXorf61	NM_001017978;NM_001017978	1stExon;5'UTR
cg17156570	FALSE	0.00176519649142376	2.51417519367885e-16	6.80229890740876e-13	TRUE	chrX:139593105-139593582	N_Shore
cg17157129	TRUE	-0.00335614453307108	0.000557628153546623	0.00739812839225269	TRUE	chrX:106361519-106361900	S_Shore	RBM41;RBM41	NM_018301;NM_001171080	TSS1500;TSS1500
cg17192679	FALSE	0.000426814256943584	0.0040663335784689	0.0313275763348364	TRUE	chrX:103217140-103217713	Island	TMSB15B;TMSB15B;MIR1256	NM_194324;NM_194324;NR_031657	1stExon;5'UTR;Body
cg17207552	TRUE	-0.000386631345927878	0.00469986486385082	0.0350004466721324	TRUE		OpenSea
cg17236781	TRUE	-0.00137806268564476	0.000388381140992497	0.00568441173281377	TRUE	chrX:128977325-128977998	Island	ZDHHC9;ZDHHC9	NM_001008222;NM_016032	TSS1500;TSS200
cg17239904	TRUE	-0.000209391070308625	0.000347136731791695	0.00520068149555815	TRUE	chrX:39871532-39874766	Island
cg17330459	FALSE	0.000438135030818587	0.00717627543852269	0.0474188275851389	TRUE	chrX:85402943-85403877	Island	DACH2;DACH2;DACH2;DACH2	NM_053281;NM_001139514;NM_001139514;NM_053281	5'UTR;5'UTR;1stExon;1stExon
cg17376045	TRUE	-0.00100370177109925	3.20837278031728e-05	0.000818636367227832	TRUE	chrX:54556428-54556959	Island	GNL3L;GNL3L	NM_019067;NM_019067	1stExon;5'UTR
cg17396400	TRUE	-0.000399159249927469	0.00526094922217339	0.0379858367567096	TRUE	chrX:23761070-23761610	Island	ACOT9;ACOT9	NM_001033583;NM_001037171	TSS200;TSS200
cg17403974	TRUE	-0.000649276426507784	0.00498930013368701	0.0365633228944393	TRUE		OpenSea	AGTR2	NM_000686	Body
cg17404000	TRUE	-0.000750237550759885	0.00248512794825106	0.0220156271581952	TRUE	chrX:46618013-46618969	Island	SLC9A7	NM_032591	TSS200
cg17439480	TRUE	-0.000315982125417604	0.000372144531276685	0.00549137367085686	TRUE	chrX:118533163-118533787	N_Shore	SLC25A43	NM_145305	TSS1500
cg17509494	FALSE	0.000786006727259369	1.56042471253773e-06	7.42186472497316e-05	TRUE	chrX:74742765-74743117	S_Shore	ZDHHC15;ZDHHC15;ZDHHC15	NM_144969;NM_001146257;NM_001146256	TSS200;TSS200;TSS200
cg17542495	TRUE	-0.000639952311393796	5.89451895375694e-07	3.56509238943892e-05	TRUE	chrX:70444046-70444270	N_Shore	GJB1;BCYRN1;GJB1	NM_000166;NR_001568;NM_001097642	TSS200;Body;5'UTR
cg17548175	FALSE	0.000773833726943743	0.00418499261599595	0.0320761681279161	TRUE	chrX:125714890-125715321	S_Shore
cg17548613	TRUE	-0.000756411103598823	0.000504467359302517	0.00683647467004987	TRUE	chrX:41782106-41783258	Island	CASK;CASK;CASK	NM_001126055;NM_003688;NM_001126054	TSS200;TSS200;TSS200
cg17550929	TRUE	-0.00203155042680644	3.48050359162655e-06	0.000140917248722136	TRUE		OpenSea
cg17558827	TRUE	-0.00137822649200252	0.00012955878966287	0.00243650100022419	TRUE	chrX:134166067-134166985	Island	FAM127A	NM_001078171	TSS200
cg17571554	FALSE	0.000470475075390902	0.000141276196148413	0.00260372303671918	TRUE	chrX:85402943-85403877	Island	DACH2;DACH2	NM_001139514;NM_053281	TSS200;TSS200
cg17578642	TRUE	-0.00120536178690126	3.13097341392389e-08	3.13033443975779e-06	TRUE	chrX:118925157-118926129	N_Shelf	SNORA69;RPL39	NR_002584;NM_001000	TSS1500;Body
cg17586516	TRUE	-0.0016109642978648	1.53923660073099e-06	7.42186472497316e-05	TRUE	chrX:70503261-70503963	N_Shore	NONO;NONO;NONO;BCYRN1;NONO	NM_001145409;NM_001145408;NM_007363;NR_001568;NM_001145410	TSS200;TSS200;TSS200;Body;TSS200
cg17588373	FALSE	0.000764765356742293	0.000428150408856566	0.00604469410083089	TRUE	chrX:13956150-13957061	S_Shore	GPM6B	NM_001001994	TSS1500
cg17590101	TRUE	-0.000516581932132014	0.00134539228787909	0.0141591338739412	TRUE		OpenSea	SLC38A5	NM_033518	5'UTR
cg17604239	TRUE	-0.000314103209926774	0.00629550770533648	0.0429251109929623	TRUE	chrX:100306614-100306992	S_Shore	TRMT2B;TRMT2B;TRMT2B;TRMT2B	NM_024917;NM_001167970;NM_001167972;NM_001167971	TSS200;TSS200;TSS200;TSS200
cg17606228	TRUE	-0.000410976194921841	0.000996152648984643	0.0113491902962227	TRUE	chrX:118284519-118285065	N_Shore	KIAA1210	NM_020721	Body
cg17654284	TRUE	-0.000306274729946752	0.00341381837774687	0.0276434648472428	TRUE	chrX:100446240-100446737	S_Shore
cg17718322	FALSE	0.000304594289076168	0.000492208974778774	0.00670050660262069	TRUE	chrX:67652946-67653907	Island	OPHN1	NM_002547	TSS1500
cg17775340	FALSE	0.000388250932533989	0.00441658815811657	0.033287485210174	TRUE	chrX:31284504-31285019	N_Shore	DMD;DMD;DMD;DMD;DMD;DMD;DMD;DMD;DMD;DMD;DMD;DMD;DMD;DMD;DMD;DMD;DMD;DMD	NM_004013;NM_004023;NM_004009;NM_004015;NM_004011;NM_004017;NM_004016;NM_004021;NM_004014;NM_004007;NM_004006;NM_004010;NM_004019;NM_004022;NM_004012;NM_004020;NM_000109;NM_004018	Body;Body;Body;Body;Body;Body;Body;Body;Body;Body;Body;Body;Body;Body;Body;Body;Body;Body
cg17818432	FALSE	0.000896841674847365	0.000246629995217462	0.00400079584957068	TRUE	chrX:134155996-134156602	Island	FAM127C;FAM127C	NM_001078173;NM_001078173	5'UTR;1stExon
cg17825572	FALSE	0.00145942952979784	0.000586811088536661	0.00769688761108729	TRUE	chrX:64626743-64628045	N_Shore
cg17832062	FALSE	0.000917579222226741	0.00547120700362375	0.0389019493624859	TRUE	chrX:19139937-19140629	Island	GPR64;GPR64;GPR64;GPR64	NM_005756;NM_001079858;NM_001079859;NM_001079860	5'UTR;5'UTR;5'UTR;5'UTR
cg17835180	TRUE	-0.000705515901711185	0.0039572558999183	0.0306389311755745	TRUE	chrX:12993107-12994599	S_Shore
cg17852104	TRUE	-0.00184673303794073	0.00555967621193342	0.0393596152633842	TRUE	chrX:102000689-102001558	Island	BHLHB9;BHLHB9;BHLHB9;BHLHB9;BHLHB9;BHLHB9;BHLHB9;BHLHB9	NM_001142527;NM_001142525;NM_001142526;NM_030639;NM_001142528;NM_001142530;NM_001142524;NM_001142529	5'UTR;5'UTR;5'UTR;5'UTR;5'UTR;TSS1500;5'UTR;TSS1500
cg17865482	TRUE	-0.00090277413261415	0.00218958616133623	0.0200500609427779	TRUE	chrX:24711630-24712284	Island	POLA1	NM_016937	TSS1500
cg17914927	FALSE	0.000201714843069044	0.00715610145807613	0.0473433369927278	TRUE		OpenSea	ARHGEF6	NM_004840	3'UTR
cg17959821	TRUE	-0.00126290704371377	0.000790458402751455	0.00973558977625716	TRUE		OpenSea	IQSEC2;IQSEC2;IQSEC2	NM_001111125;NM_015075;NR_024449	Body;TSS1500;TSS1500
cg18000886	FALSE	0.00237494280521409	7.10922397560948e-07	4.04977770424545e-05	TRUE	chrX:25033664-25034712	Island	ARX	NM_139058	TSS200
cg18001119	FALSE	0.000219941686263266	0.00129979745388988	0.0137531484375951	TRUE	chrX:47420402-47421099	S_Shelf	ARAF	NM_001654	Body
cg18086582	FALSE	0.0001886803307016	0.00346974654031896	0.0279577110214187	TRUE	chrX:48455942-48456594	S_Shelf	WDR13;WDR13;WDR13	NR_029427;NM_017883;NM_001166426	Body;Body;Body
cg18096738	TRUE	-0.00102769156991948	0.000107886352665726	0.00213119049076368	TRUE	chrX:153362568-153363473	S_Shore	MECP2;MECP2	NM_004992;NM_001110792	TSS1500;TSS1500
cg18102233	FALSE	0.000562384113579318	0.00234465231424304	0.021076058142159	TRUE	chrX:25033664-25034712	Island	ARX	NM_139058	TSS200
cg18103394	TRUE	-0.000503913631191606	0.00760597083418348	0.0491438903598865	TRUE	chrX:47433414-47434124	N_Shore	SYN1;SYN1	NM_006950;NM_133499	Body;Body
cg18126630	TRUE	-0.000790801621026414	0.000988963594925731	0.0113199361017317	TRUE	chrX:136134510-136135269	N_Shelf
cg18156601	FALSE	0.000424338941939966	0.000178555289464856	0.00316935638800119	TRUE	chrX:66766037-66766279	Island	AR	NM_000044	1stExon
cg18161489	FALSE	0.000606643292783891	0.00347612449263862	0.0279860869177265	TRUE	chrX:107978210-107980145	Island	IRS4	NM_003604	TSS1500
cg18164076	TRUE	-0.000888718470509268	0.00270381639689967	0.0234269254210982	TRUE	chrX:153059275-153060557	Island	IDH3G;SSR4;IDH3G;IDH3G;IDH3G	NM_004135;NM_006280;NM_174869;NM_174869;NM_004135	5'UTR;TSS200;1stExon;5'UTR;1stExon
cg18239702	FALSE	0.000380529821992317	1.82646099585112e-05	0.000517215746744199	TRUE	chrX:17393159-17395817	N_Shore	NHS	NM_198270	TSS1500
cg18273575	FALSE	0.00120360600371987	3.75816933459945e-07	2.53948573382106e-05	TRUE	chrX:37208578-37209325	Island	PRRG1;PRRG1;PRRG1;PRRG1	NM_000950;NM_001142395;NM_000950;NM_001142395	1stExon;1stExon;5'UTR;5'UTR
cg18291437	TRUE	-0.000867414182487378	0.000156231379880651	0.00283999083501042	TRUE	chrX:119444859-119445272	S_Shore	FAM70A;FAM70A;FAM70A	NM_001104545;NM_017938;NM_001104544	TSS1500;TSS1500;TSS1500
cg18336502	FALSE	0.00047376923227974	0.00433021405773489	0.0327878186535444	TRUE	chrX:11445527-11446182	S_Shore	ARHGAP6;ARHGAP6	NM_013427;NM_006125	Body;Body
cg18337321	FALSE	0.000830919858411521	7.22134395488247e-07	4.08986867456292e-05	TRUE	chrX:144899363-144900266	N_Shore	SLITRK2;SLITRK2;SLITRK2;SLITRK2	NM_001144004;NM_001144003;NM_032539;NM_001144005	TSS1500;TSS1500;TSS1500;TSS1500
cg18396832	FALSE	0.0018924081946928	1.06473213759528e-06	5.76367153820914e-05	TRUE	chrX:8698857-8700500	Island	KAL1;KAL1	NM_000216;NM_000216	1stExon;5'UTR
cg18420843	FALSE	0.000180288730810347	0.00187944500147762	0.0179454252824566	TRUE	chrX:16803879-16805429	N_Shelf
cg18422972	TRUE	-0.00127180632778454	1.95225664061026e-10	4.90466937556392e-08	TRUE	chrX:40028925-40029315	Island	BCOR;BCOR	NM_001123384;NM_001123383	5'UTR;5'UTR
cg18470455	FALSE	0.000460664323537593	0.00169305773399399	0.0167258465843053	TRUE	chrX:102000689-102001558	Island	BHLHB9;BHLHB9;BHLHB9;BHLHB9;BHLHB9;BHLHB9;BHLHB9;BHLHB9	NM_001142527;NM_001142525;NM_001142530;NM_001142526;NM_030639;NM_001142528;NM_001142529;NM_001142524	5'UTR;5'UTR;5'UTR;5'UTR;5'UTR;5'UTR;5'UTR;5'UTR
cg18478786	TRUE	-0.000342676345859139	0.00012679732506409	0.00241704317310885	TRUE	chrX:118602158-118603318	Island	SLC25A5;LOC100303728	NM_001152;NR_028443	Body;Body
cg18503052	TRUE	-0.00116960328460265	4.90304382963395e-05	0.00113895129000814	TRUE	chrX:49028091-49029111	N_Shore	PLP2	NM_002668	TSS200
cg18506674	TRUE	-0.000454029257465833	0.000704703182032417	0.00889778579581652	TRUE	chrX:15872215-15873762	Island	AP1S2	NM_003916	TSS1500
cg18511445	TRUE	-0.000766973527641453	0.00057355640521133	0.00756353386037767	TRUE		OpenSea	FUNDC1	NM_173794	TSS1500
cg18515545	FALSE	0.000504561263539364	0.00201035985618016	0.0189217155339608	TRUE		OpenSea	ASB9;ASB9;ASB9;ASB9;ASB9	NM_001168530;NM_024087;NM_001031739;NM_001168531;NM_001168531	TSS200;TSS200;TSS200;1stExon;5'UTR
cg18520280	FALSE	0.000122780634079444	0.000125385522135935	0.00239946747243729	TRUE	chrX:152710204-152710814	S_Shelf	TREX2	NM_080701	TSS1500
cg18610223	FALSE	0.00167906945709693	0.00353480874627036	0.0282957974640171	TRUE	chrX:39942756-39943419	N_Shore	BCOR;BCOR;BCOR;BCOR	NM_001123384;NM_017745;NM_001123385;NM_001123383	5'UTR;5'UTR;5'UTR;5'UTR
cg18634060	TRUE	-0.000391906746327962	0.000200876811499807	0.00342225016818473	TRUE	chrX:13752441-13753336	Island	TRAPPC2;OFD1;TRAPPC2;TRAPPC2	NM_014563;NM_003611;NM_001128835;NM_001011658	TSS200;TSS200;TSS200;TSS200
cg18665563	FALSE	0.000479495682384875	0.00222848567141992	0.0203113512637883	TRUE	chrX:150151106-150152457	Island	HMGB3	NM_005342	TSS1500
cg18731813	FALSE	0.000743537691337963	0.00110216100199158	0.0122846941788928	TRUE	chrX:100807793-100808048	N_Shelf	ARMCX1	NM_016608	5'UTR
cg18769303	FALSE	0.00147257412173506	3.52027718145887e-06	0.000141359327147271	TRUE	chrX:151806233-151806947	Island	GABRQ	NM_018558	TSS1500
cg18796341	TRUE	-0.00221510711051193	0.000105874008121373	0.00210416537844466	TRUE	chrX:153664761-153666065	Island	GDI1	NM_001493	TSS1500
cg18932686	TRUE	-0.000600412124050676	0.000970575174011831	0.0112142636261414	TRUE	chrX:153706928-153707816	Island	LAGE3;LAGE3	NM_006014;NM_006014	1stExon;5'UTR
cg18959966	FALSE	0.00110048087555424	0.000130264101496998	0.00244507215798389	TRUE	chrX:128656851-128657406	S_Shore	SMARCA1;SMARCA1	NM_003069;NM_139035	TSS1500;TSS1500
cg18971750	TRUE	-0.000476712258461592	0.00017449214259212	0.00310849820566836	TRUE		OpenSea
cg18990292	TRUE	-0.00244157870662472	7.01751426518308e-07	4.02091255966455e-05	TRUE	chrX:118708293-118709240	Island	UBE2A;UBE2A	NM_181762;NM_003336	TSS200;TSS200
cg18995182	FALSE	0.000644477544149254	0.000603061920091355	0.00784701287258313	TRUE		OpenSea	COL4A5;COL4A5;COL4A5;COL4A6;COL4A6	NM_033381;NM_033380;NM_000495;NM_033641;NM_001847	TSS1500;TSS1500;TSS1500;TSS1500;TSS200
cg19011603	TRUE	-0.000393126146499889	0.000981869612105316	0.0112873768872947	TRUE		OpenSea	UPRT;UPRT;UPRT	NM_145052;NM_145052;NR_030774	1stExon;5'UTR;Body
cg19022384	FALSE	0.00203317917516886	1.2876677640997e-07	1.07703676748724e-05	TRUE	chrX:136509276-136509813	Island
cg19039368	TRUE	-0.000525288258908864	0.00203139053716498	0.019028264324228	TRUE	chrX:128812232-128812519	Island
cg19053358	FALSE	0.000851690118540651	0.00205269590345454	0.01915458520195	TRUE	chrX:110038946-110039370	Island	CHRDL1;CHRDL1;CHRDL1;CHRDL1;CHRDL1;CHRDL1;CHRDL1	NM_001143981;NM_145234;NM_001143983;NM_001143982;NM_001143983;NM_001143982;NM_001143981	5'UTR;TSS200;1stExon;1stExon;5'UTR;5'UTR;1stExon
cg19058005	FALSE	0.000264791333055099	0.00299468438964074	0.0252078330323883	TRUE		OpenSea	STS;STS	NM_000351;NM_000351	1stExon;5'UTR
cg19114226	TRUE	-0.000531443303223928	0.00360897384634812	0.0286090014130412	TRUE		OpenSea	GPR119;GPR119	NM_178471;NM_178471	3'UTR;1stExon
cg19144013	FALSE	0.000348484771008943	0.00095614528429835	0.0111130622723075	TRUE	chrX:15511311-15511685	S_Shore	PIR;PIR	NM_001018109;NM_003662	TSS1500;TSS1500
cg19175479	TRUE	-0.00130088083851408	0.000674319764528706	0.00859962100901966	TRUE	chrX:103498706-103499843	Island	ESX1	NM_153448	Body
cg19265708	TRUE	-0.000934613115847905	0.000436557456897499	0.00614567523373807	TRUE	chrX:118602158-118603318	Island	LOC100303728;SLC25A5	NR_028443;NM_001152	Body;1stExon
cg19269918	TRUE	-0.00023573058017103	0.00249343017175957	0.0220692220622405	TRUE	chrX:47077163-47078637	Island	CDK16;CDK16;CDK16	NM_033018;NM_006201;NM_033018	1stExon;TSS200;5'UTR
cg19355212	FALSE	0.000239093106491468	0.00584383396327718	0.0408338201524121	TRUE		OpenSea	OPN1LW	NM_020061	Body
cg19355555	FALSE	0.00121898838679527	2.76214820536896e-07	2.01966627732874e-05	TRUE	chrX:114468095-114468453	S_Shore	LRCH2	NM_020871	TSS200
cg19358195	FALSE	0.00136700367445132	2.3704320910928e-08	2.60960602567722e-06	TRUE	chrX:83442396-83443335	S_Shore	RPS6KA6	NM_014496	TSS1500
cg19398192	FALSE	0.000437864820674146	0.00327569257127533	0.0268354814492941	TRUE	chrX:105855028-105855297	Island	CXorf57	NM_018015	TSS200
cg19406003	TRUE	-0.00116094442478425	1.46440572971927e-09	2.92821374281417e-07	TRUE	chrX:153032468-153033354	N_Shelf	PLXNB3;PLXNB3	NM_001163257;NM_005393	TSS1500;TSS1500
cg19406135	FALSE	0.000198859855435395	0.00746307651490182	0.0484262872841451	TRUE	chrX:67652946-67653907	Island	OPHN1	NM_002547	TSS1500
cg19407266	TRUE	-0.000218287103850847	0.00311376827241192	0.0259847364248949	TRUE	chrX:63424198-63426190	Island	FAM123B	NM_152424	5'UTR
cg19407886	TRUE	-0.000706185015022796	1.26103318417901e-05	0.000393490545814838	TRUE		OpenSea	SLC38A5	NM_033518	5'UTR
cg19481013	FALSE	0.000450915494439405	0.000982663041933295	0.0112873768872947	TRUE	chrX:139593105-139593582	Island
cg19491742	FALSE	0.000250676221055793	0.00176818800050368	0.0172548150539636	TRUE	chrX:55026359-55026985	S_Shelf	APEX2	NM_014481	Body
cg19513111	TRUE	-0.000947057230702518	0.000184444693585297	0.0032492989404144	TRUE	chrX:152909502-152910069	Island	DUSP9	NM_001395	5'UTR
cg19532714	TRUE	-0.00061067300970107	0.000128056037473926	0.00242687244713641	TRUE	chrX:38186422-38187010	Island	RPGR;RPGR	NM_000328;NM_001034853	TSS200;TSS200
cg19535369	TRUE	-0.00095533963520198	0.00420262069423251	0.0321697480953829	TRUE	chrX:15808190-15808824	Island	ZRSR2	NM_005089	Body
cg19570406	TRUE	-0.000610906877155439	0.000193152322478745	0.00334870361574353	TRUE	chrX:152686121-152687199	N_Shore	ZFP92	NM_001136273	Body
cg19572242	TRUE	-0.000271191341457209	0.00620032715405435	0.0425128099758044	TRUE	chrX:153284685-153285655	S_Shore	IRAK1;IRAK1;MIR718;IRAK1	NM_001025242;NM_001569;NR_031757;NM_001025243	TSS1500;TSS1500;TSS1500;TSS1500
cg19593957	FALSE	0.000393278344627631	0.0068105898563849	0.0456118656273816	TRUE	chrX:10588199-10588486	Island	MID1;MID1;MID1	NM_001098624;NM_000381;NM_033290	5'UTR;5'UTR;5'UTR
cg19605909	TRUE	-0.00126656235173208	5.45241893327985e-05	0.00124239071414595	TRUE	chrX:67718427-67719071	Island	YIPF6	NM_173834	TSS200
cg19618706	TRUE	-0.00106991464645201	0.0069192561938635	0.0461503554713918	TRUE		OpenSea	BGN	NM_001711	5'UTR
cg19688503	TRUE	-0.00144110946103283	5.1219266291399e-10	1.16708458400727e-07	TRUE		OpenSea	CAPN6	NM_014289	TSS200
cg19731655	TRUE	-0.0011460414520546	0.00142726660652593	0.0147839708608046	TRUE	chrX:20134203-20135350	Island	MAP7D2;MAP7D2;MAP7D2;MAP7D2	NM_001168467;NM_001168466;NM_152780;NM_001168465	TSS200;Body;Body;Body
cg19750917	FALSE	0.000579088197913034	0.0013771923286397	0.0144163786709527	TRUE	chrX:135055671-135056158	N_Shelf	MMGT1	NM_173470	Body
cg19754833	FALSE	0.000915691561443158	5.31886161498715e-06	0.000196657381523185	TRUE	chrX:110038946-110039370	Island	CHRDL1;CHRDL1;CHRDL1;CHRDL1;CHRDL1;CHRDL1;CHRDL1	NM_001143981;NM_145234;NM_001143983;NM_001143982;NM_001143983;NM_001143982;NM_001143981	5'UTR;TSS200;1stExon;1stExon;5'UTR;5'UTR;1stExon
cg19792027	TRUE	-0.000477728273082693	4.27218156426529e-06	0.000166768266799487	TRUE	chrX:118925157-118926129	N_Shelf	SNORA69;RPL39	NR_002584;NM_001000	TSS1500;Body
cg19792266	FALSE	0.000225046232386619	0.00746312449469883	0.0484262872841451	TRUE	chrX:74742765-74743117	Island	ZDHHC15;ZDHHC15;ZDHHC15;ZDHHC15;ZDHHC15;ZDHHC15	NM_001146256;NM_144969;NM_001146256;NM_001146257;NM_144969;NM_001146257	5'UTR;5'UTR;1stExon;5'UTR;1stExon;1stExon
cg19822434	TRUE	-0.000891183722366613	0.000224020420271292	0.00372025775901376	TRUE	chrX:118739709-118740515	S_Shelf
cg19834421	TRUE	-0.000835105465973495	5.82386428503934e-07	3.54423740775251e-05	TRUE	chrX:70287890-70288359	Island	SNX12;SNX12	NM_013346;NM_013346	1stExon;5'UTR
cg19839614	FALSE	0.000473669549688728	0.00723088561807997	0.0474395407690283	TRUE	chrX:50212429-50212666	N_Shore	DGKK	NM_001013742	Body
cg19840763	FALSE	0.000551672725300273	0.000223424147416043	0.00371665500234701	TRUE	chrX:99661653-99665358	Island	PCDH19;PCDH19;PCDH19;PCDH19	NM_001105243;NM_020766;NM_001105243;NM_020766	1stExon;1stExon;5'UTR;5'UTR
cg19881386	FALSE	0.000753783115687137	3.86962910592263e-05	0.0009384808410849	TRUE	chrX:30326439-30327668	Island	NR0B1	NM_000475	1stExon
cg19894148	FALSE	0.000499054638495776	0.00740185070897608	0.048252384062906	TRUE	chrX:48595526-48595997	N_Shore
cg19899539	TRUE	-0.000331628043778674	0.00227992785406037	0.0206224341279584	TRUE	chrX:150066792-150068172	Island	CD99L2;CD99L2;CD99L2;CD99L2;CD99L2;CD99L2	NM_134445;NM_134445;NM_134446;NM_031462;NM_031462;NM_134446	1stExon;5'UTR;5'UTR;5'UTR;1stExon;1stExon
cg19907419	TRUE	-0.00040025958844356	0.00131956642322979	0.0139322325590576	TRUE	chrX:153038781-153039023	Island	PLXNB3;PLXNB3	NM_001163257;NM_005393	Body;Body
cg19924862	TRUE	-0.00195885636282687	1.44101621076662e-05	0.000431776049941632	TRUE	chrX:107334420-107335139	Island	ATG4A;ATG4A;PSMD10;PSMD10	NM_178270;NM_052936;NM_170750;NM_002814	TSS1500;TSS1500;Body;Body
cg19937618	TRUE	-0.00179347796419513	2.8167231375489e-05	0.000728186102947338	TRUE	chrX:48900510-48901469	Island	TFE3	NM_006521	TSS200
cg19938385	TRUE	-0.00134304324191939	9.77704450146789e-06	0.000323139764107577	TRUE	chrX:107018606-107019611	S_Shore
cg19948991	TRUE	-0.000600014089335015	0.00582102941211189	0.0407098116915577	TRUE	chrX:135962102-135962951	N_Shore	RBMX;RBMX;RBMX;RBMX	NM_001164803;NR_028477;NM_002139;NR_028476	Body;Body;Body;Body
cg19955701	TRUE	-0.0002929244134016	0.00170756387775106	0.0167979024841415	TRUE	chrX:16803879-16805429	S_Shore	CXorf15;CXorf15	NM_001168683;NM_018360	Body;Body
cg20024850	FALSE	0.000438522819157543	0.00613445309117351	0.0421312256689241	TRUE	chrX:138773796-138774673	Island	MCF2	NM_001099855	5'UTR
cg20033444	TRUE	-0.0018552424848041	1.73618589130182e-05	0.00049740202815717	TRUE	chrX:129194007-129194703	Island
cg20065832	FALSE	0.000814070131118514	8.75109985778715e-05	0.0017863182584708	TRUE	chrX:82763571-82764462	N_Shore	POU3F4	NM_000307	1stExon
cg20104776	FALSE	0.000968765632759525	0.000702121334426538	0.00887662559317577	TRUE	chrX:140270950-140271553	Island	LDOC1	NM_012317	1stExon
cg20119635	TRUE	-0.000748824641983394	0.000495141351302654	0.00672870313462331	TRUE	chrX:37706295-37706972	S_Shore	DYNLT3	NM_006520	TSS200
cg20134820	FALSE	0.0012588332152919	0.00444761201320486	0.0334698175924587	TRUE	chrX:152782937-152783861	Island
cg20154346	TRUE	-0.000398656954557181	0.0014729665386583	0.015157255585087	TRUE		OpenSea	RAI2	NM_021785	5'UTR
cg20199120	FALSE	0.000657887643150834	0.00434583573671623	0.0328806938597264	TRUE	chrX:13587648-13588221	N_Shelf
cg20202246	FALSE	0.00149683497343022	7.51323820207256e-13	4.9076471935938e-10	TRUE	chrX:118406941-118407646	Island
cg20207784	TRUE	-0.000539027572922138	0.0010224816538732	0.0115684471647224	TRUE	chrX:71496700-71497227	N_Shelf	RPS4X	NM_001007	Body
cg20244073	TRUE	-0.000803342342483307	0.000461659435994883	0.00641608390620974	TRUE		OpenSea	MID1	NM_033290	5'UTR
cg20271300	FALSE	0.000628555131295737	4.77233435226389e-05	0.0011213269060787	TRUE	chrX:137793095-137794010	Island	FGF13;FGF13;FGF13;FGF13;FGF13;FGF13;FGF13	NM_001139500;NM_004114;NM_001139502;NM_004114;NM_001139501;NM_001139498;NM_033642	Body;1stExon;Body;5'UTR;Body;Body;Body
cg20275344	TRUE	-0.000343923784271006	0.00602589325034485	0.0416150353898267	TRUE	chrX:103087020-103087314	Island	RAB9B;RAB9B	NM_016370;NM_016370	1stExon;5'UTR
cg20291091	FALSE	0.000669326821597009	6.36220698353388e-05	0.00138404131580173	TRUE	chrX:100807793-100808048	N_Shore	ARMCX1	NM_016608	5'UTR
cg20291321	FALSE	0.00281266434172384	1.30636561766342e-10	3.48670724743484e-08	TRUE	chrX:36981567-36982119	Island
cg20302203	TRUE	-0.000453433136956278	0.0054502305925213	0.0388091274313399	TRUE	chrX:15808190-15808824	Island	ZRSR2	NM_005089	TSS200
cg20303283	FALSE	0.000599297916318855	0.000287726445666569	0.00451062994342566	TRUE	chrX:6144120-6145906	Island	NLGN4X;NLGN4X	NM_181332;NM_020742	5'UTR;5'UTR
cg20312916	FALSE	0.00215159207267468	1.52032609877692e-08	1.79471748383329e-06	TRUE	chrX:21674018-21677066	Island	KLHL34	NM_153270	TSS200
cg20346189	FALSE	0.000792922321343914	4.72130601708591e-05	0.00111200375854346	TRUE	chrX:71524832-71527299	N_Shore	CITED1;CITED1;CITED1;CITED1	NM_001144886;NM_004143;NM_001144885;NM_001144887	5'UTR;5'UTR;Body;5'UTR
cg20417134	TRUE	-0.0010702771153446	9.79511226168098e-06	0.000323139764107577	TRUE		OpenSea	TCEAL2	NM_080390	Body
cg20430101	TRUE	-0.000439069564440317	0.000278078492803706	0.00438040686895613	TRUE	chrX:47003750-47004987	N_Shore	NDUFB11;RBM10;NDUFB11;RBM10;NDUFB11;NDUFB11	NR_024234;NM_152856;NR_024235;NM_005676;NM_019056;NM_001135998	Body;TSS1500;Body;TSS1500;Body;Body
cg20430749	FALSE	0.000484352060553314	8.74490449176376e-05	0.0017863182584708	TRUE	chrX:51075272-51076331	Island	NUDT10	NM_153183	5'UTR
cg20435542	FALSE	0.00049184247759781	0.00294283996877062	0.0248782968196846	TRUE	chrX:117861214-117862177	Island	IL13RA1	NM_001560	Body
cg20448001	FALSE	0.000523619310884631	0.0015964999255487	0.0159887650615741	TRUE	chrX:38420557-38421478	S_Shelf	TSPAN7	NM_004615	Body
cg20465526	FALSE	0.000299837954233219	0.00553509210944863	0.0392422811059173	TRUE	chrX:15511311-15511685	Island	PIR;PIR	NM_001018109;NM_003662	TSS1500;TSS1500
cg20465655	TRUE	-0.000356717211480283	0.00159757103442346	0.0159887650615741	TRUE	chrX:132090363-132092617	S_Shelf	HS6ST2;HS6ST2;HS6ST2;HS6ST2	NM_001077188;NM_147175;NM_147175;NM_001077188	5'UTR;1stExon;5'UTR;1stExon
cg20469935	FALSE	0.000979788532089663	4.94083647702195e-06	0.000186912416223402	TRUE		OpenSea	LOC286467	NR_026975	TSS200
cg20470136	TRUE	-0.00144944195022592	0.000616458961664177	0.00796842335934776	TRUE		OpenSea	MAGEC1	NM_005462	Body
cg20477705	FALSE	0.00153550237030639	8.9966487728382e-05	0.00183262296624259	TRUE	chrX:11682333-11684544	N_Shore	ARHGAP6;ARHGAP6	NM_013427;NM_006125	Body;Body
cg20484507	FALSE	0.00112693151536009	4.05147930100517e-05	0.000972950838020801	TRUE	chrX:21391835-21393408	Island	CNKSR2;CNKSR2;CNKSR2;CNKSR2;CNKSR2;CNKSR2;CNKSR2;CNKSR2	NM_001168647;NM_001168648;NM_001168648;NM_014927;NM_001168647;NM_001168649;NM_014927;NM_001168649	1stExon;1stExon;5'UTR;1stExon;5'UTR;5'UTR;5'UTR;1stExon
cg20486825	FALSE	0.000969998048577946	0.0010027942085681	0.0113851421269412	TRUE	chrX:142721410-142722958	S_Shore	SLITRK4	NM_173078	TSS1500
cg20494209	FALSE	0.000226921683913309	0.00198809118229286	0.0187481399462035	TRUE	chrX:153284685-153285655	N_Shelf	IRAK1;IRAK1;IRAK1	NM_001025243;NM_001569;NM_001025242	Body;Body;Body
cg20495737	TRUE	-0.000548104729916464	0.000263832095983143	0.00421014149257791	TRUE		OpenSea	SLC38A5	NM_033518	5'UTR
cg20512370	FALSE	0.00130781166273159	6.3410348534844e-08	5.86126976362643e-06	TRUE	chrX:105066349-105067110	Island	NRK	NM_198465	TSS200
cg20569128	FALSE	0.000744663137689983	1.84793763637219e-05	0.00052178942251224	TRUE	chrX:136655909-136657085	Island
cg20585410	FALSE	0.00158379213233815	0.00228155935851265	0.0206224341279584	TRUE		OpenSea	DCX;DCX;DCX;DCX	NM_178153;NM_178152;NM_178151;NM_000555	5'UTR;5'UTR;5'UTR;TSS200
cg20622056	FALSE	0.000614242942616121	0.0018718698610363	0.0178932496570084	TRUE	chrX:70150675-70151002	S_Shore	SLC7A3;SLC7A3	NM_032803;NM_001048164	TSS200;TSS200
cg20638572	TRUE	-0.000438707221124609	0.000512831273953045	0.00694022213009936	TRUE		OpenSea	FGF16	NM_003868	TSS1500
cg20654256	TRUE	-0.000728913690827233	2.4147647611404e-09	4.18042774635977e-07	TRUE		OpenSea	GLRA4	NM_001024452	TSS1500
cg20749341	FALSE	0.000708776290485926	0.00517421444746682	0.0375255019661583	TRUE	chrX:118108502-118110559	Island	LONRF3;LONRF3	NM_024778;NM_001031855	TSS200;TSS200
cg20767845	FALSE	9.49388137436077e-05	0.000127893378236513	0.00242687244713641	TRUE		OpenSea	SASH3	NM_018990	Body
cg20795578	FALSE	0.000578322602817979	0.00326514748213451	0.0267938986850536	TRUE	chrX:136632076-136633319	Island
cg20981089	FALSE	0.000540783378210015	0.00142890594051664	0.0147839708608046	TRUE	chrX:139589970-139590480	N_Shore
cg20983329	TRUE	-0.00220871583885538	2.33737542396786e-08	2.6024550459133e-06	TRUE	chrX:70338280-70338866	Island	MED12	NM_005120	1stExon
cg21019788	TRUE	-0.000508325996318729	0.000469013494094359	0.00644515317690958	TRUE	chrX:48554969-48555563	Island	SUV39H1	NM_003173	Body
cg21035371	TRUE	-0.000136374311474101	0.00220622091406426	0.0201646945111955	TRUE	chrX:9863527-9863822	Island	SHROOM2	NM_001649	Body
cg21040569	FALSE	0.00241087048765041	1.58503055935925e-07	1.26261214801641e-05	TRUE	chrX:137793095-137794010	Island	FGF13;FGF13;FGF13;FGF13;FGF13;FGF13;FGF13	NM_001139500;NM_004114;NM_001139502;NM_004114;NM_001139501;NM_001139498;NM_033642	Body;1stExon;Body;5'UTR;Body;Body;Body
cg21045917	FALSE	0.000216413459930947	0.0074477654010237	0.0484002811773545	TRUE		OpenSea	ALAS2;ALAS2;ALAS2;ALAS2;ALAS2;ALAS2	NM_000032;NM_001037968;NM_001037968;NM_001037967;NM_000032;NM_001037967	5'UTR;1stExon;5'UTR;1stExon;1stExon;5'UTR
cg21119901	TRUE	-0.00017306217383671	0.0022604784709546	0.020545610443797	TRUE	chrX:12993107-12994599	Island	TMSL3;TMSB4X	NM_183049;NM_021109	5'UTR;5'UTR
cg21120047	FALSE	0.00021762302552251	0.00261631474292102	0.0228472832897862	TRUE		OpenSea	XPNPEP2;XPNPEP2	NM_003399;NM_003399	1stExon;5'UTR
cg21122900	TRUE	-0.000219032132433984	0.0028212044877725	0.0241416258263712	TRUE	chrX:16887742-16889250	Island	RBBP7	NM_002893	Body
cg21139772	TRUE	-0.000265753111610733	0.00180121664508942	0.0174390520638203	TRUE	chrX:19361726-19362479	Island	PDHA1;PDHA1	NM_000284;NM_000284	5'UTR;1stExon
cg21154599	FALSE	0.000855607097697763	7.98892381872204e-06	0.000276591786487062	TRUE	chrX:136509276-136509813	N_Shore
cg21179956	TRUE	-0.00129000039047389	2.10662059405645e-05	0.000580385449192232	TRUE	chrX:136113583-136114232	Island	GPR101	NM_054021	TSS200
cg21206285	TRUE	-0.00165410402001116	4.20099428804704e-05	0.00100149250691691	TRUE	chrX:48814267-48815894	Island	OTUD5;OTUD5;OTUD5;OTUD5	NM_001136159;NM_001136157;NM_001136158;NM_017602	5'UTR;TSS200;TSS200;TSS200
cg21207958	FALSE	0.000921699209528131	2.35068326308505e-07	1.77169189320826e-05	TRUE	chrX:139585867-139588578	Island	SOX3	NM_005634	1stExon
cg21253375	FALSE	0.000253768078991015	0.00765771427531337	0.0493295755881133	TRUE	chrX:20134203-20135350	N_Shelf	MAP7D2;MAP7D2;MAP7D2;MAP7D2	NM_001168466;NM_152780;NM_001168465;NM_001168467	Body;Body;Body;5'UTR
cg21284493	TRUE	-0.000879476075646307	4.13127825487093e-05	0.000987274740029888	TRUE	chrX:53123311-53123777	Island
cg21302055	FALSE	0.00128241287019621	0.00197072956617328	0.0186124834272373	TRUE		OpenSea	CD40LG	NM_000074	TSS200
cg21305413	TRUE	-0.00043317214617243	0.000607268922107821	0.00788082238253302	TRUE	chrX:48367165-48367742	S_Shore	PORCN;PORCN;PORCN;PORCN;PORCN	NM_203476;NM_203473;NM_022825;NM_203474;NM_203475	5'UTR;5'UTR;5'UTR;TSS200;TSS200
cg21306973	FALSE	0.0014310304564996	1.25877640519861e-09	2.56947733711166e-07	TRUE	chrX:139585867-139588578	N_Shore
cg21330641	TRUE	-0.000327390139855867	9.86807939976399e-05	0.00196919433724822	TRUE		OpenSea	SEPT6;MIR766;SEPT6;SEPT6;SEPT6	NM_015129;NR_030413;NM_145802;NM_145800;NM_145799	Body;TSS200;Body;Body;Body
cg21361971	TRUE	-0.000124057339465846	0.00270956767182886	0.0234526007496282	TRUE	chrX:114546353-114546645	Island
cg21365235	FALSE	0.000513063387970759	0.00201490502962253	0.0189426649866748	TRUE	chrX:128674133-128674727	S_Shore	OCRL;OCRL	NM_000276;NM_001587	Body;Body
cg21416682	FALSE	0.000637297904570894	0.000757352588434739	0.00938121448986546	TRUE	chrX:149716154-149716466	Island
cg21473514	TRUE	-0.000922800213250542	0.000909882739051719	0.0107001377853203	TRUE	chrX:103411059-103411782	Island	CXorf39	NM_207318	TSS200
cg21480420	FALSE	0.000834777776036233	1.18382155779918e-06	6.18811715921945e-05	TRUE	chrX:119444859-119445272	S_Shore	FAM70A;FAM70A;FAM70A	NM_001104544;NM_017938;NM_001104545	TSS200;TSS200;TSS200
cg21484926	FALSE	0.000430082137867146	0.00557667101916599	0.0394229600618964	TRUE	chrX:105066349-105067110	Island	NRK	NM_198465	Body
cg21500538	FALSE	0.000267366024165667	0.000829916288808592	0.0100771036413429	TRUE	chrX:152686121-152687199	N_Shelf	ZFP92	NM_001136273	TSS200
cg21537736	FALSE	0.000327949067674122	0.00438079721258047	0.0330686063858732	TRUE	chrX:149529540-149534090	Island
cg21547183	TRUE	-0.00132513039820503	0.000245295905664234	0.00399237422541223	TRUE	chrX:135962102-135962951	S_Shore	RBMX;RBMX;RBMX;RBMX	NM_001164803;NR_028476;NM_002139;NR_028477	TSS200;TSS200;TSS200;TSS200
cg21557668	TRUE	-0.00219678795065497	0.000252736417411729	0.00407288062138178	TRUE	chrX:71130679-71131820	N_Shore	NHSL2	NM_001013627	TSS1500
cg21626493	TRUE	-0.00050311942974015	0.000535673561640375	0.00717012234556337	TRUE	chrX:114468095-114468453	S_Shore	LRCH2	NM_020871	TSS1500
cg21652638	TRUE	-0.000259735305816493	0.00778045937552155	0.0499888137451542	TRUE	chrX:153068787-153070353	Island	PDZD4	NM_032512	3'UTR
cg21655480	FALSE	0.000723159182560217	3.58281616202517e-05	0.00088424263867815	TRUE	chrX:21674018-21677066	Island	KLHL34	NM_153270	TSS1500
cg21672057	FALSE	0.00179678316701533	1.00040798222669e-07	8.5982433419799e-06	TRUE	chrX:74143852-74145176	Island	KIAA2022	NM_001008537	5'UTR
cg21745079	FALSE	0.000378800284725993	0.00632191329506653	0.0430736693183966	TRUE	chrX:13956150-13957061	S_Shore	GPM6B	NM_001001994	TSS1500
cg21773962	FALSE	0.00154233924287944	8.10171845630629e-05	0.00168536385212079	TRUE	chrX:139585867-139588578	Island	SOX3	NM_005634	1stExon
cg21786233	TRUE	-0.000625966930728823	0.000817090019284475	0.00996992280068404	TRUE		OpenSea	CXorf56;CXorf56;CXorf56;CXorf56;CXorf56	NM_001170569;NM_001170570;NM_001170570;NM_022101;NM_022101	TSS200;1stExon;5'UTR;1stExon;5'UTR
cg21786852	TRUE	-0.00106339524186417	0.00130558928091771	0.0137995294222564	TRUE	chrX:100673191-100673673	N_Shore	ARMCX4	NR_028407	TSS1500
cg21864829	TRUE	-0.00118686172733259	2.451833060714e-05	0.000650940318976182	TRUE	chrX:153606334-153608237	Island	EMD	NM_000117	TSS1500
cg21900764	TRUE	-0.000223637875978655	0.00542674794842114	0.0387263484330884	TRUE	chrX:118986684-118987252	Island	UPF3B;UPF3B;UPF3B;UPF3B	NM_023010;NM_023010;NM_080632;NM_080632	1stExon;5'UTR;1stExon;5'UTR
cg21905818	FALSE	0.000364266878878572	0.00163047095610723	0.0162021850181933	TRUE	chrX:49125645-49127200	Island	PPP1R3F	NM_033215	TSS200
cg21945665	TRUE	-0.00116559370701317	0.000455189850989511	0.00634416807965181	TRUE	chrX:122993547-122994335	Island	XIAP	NM_001167	TSS1500
cg21953876	TRUE	-0.000951500237338306	0.000123681486286229	0.00237613961300485	TRUE	chrX:12809597-12810332	N_Shore	PRPS2;PRPS2	NM_002765;NM_001039091	TSS200;TSS200
cg21966410	FALSE	0.000760570460241629	4.67145290199149e-07	2.97055141737005e-05	TRUE	chrX:66766037-66766279	N_Shore	AR	NM_000044	1stExon
cg21999614	FALSE	0.000687167704725419	0.0060418731787265	0.0416889249332129	TRUE	chrX:133371069-133371718	Island	CCDC160	NM_001101357	5'UTR
cg22010317	TRUE	-0.00117676315931187	4.86141283634149e-05	0.00113409816596366	TRUE		OpenSea	CXorf36;CXorf36	NM_176819;NM_024689	TSS1500;TSS1500
cg22014878	FALSE	0.00232878041945933	0.00138469241032624	0.0144794196759622	TRUE	chrX:102565314-102566034	Island	BEX2;BEX2;BEX2;BEX2;BEX2;BEX2	NM_032621;NM_001168400;NM_032621;NM_001168401;NM_001168401;NM_001168399	1stExon;TSS200;5'UTR;1stExon;5'UTR;TSS200
cg22016571	TRUE	-0.000248220460733448	0.00116488804204178	0.0127525955708663	TRUE	chrX:131156818-131157775	Island	MST4;MST4;MST4;MST4;MST4	NM_001042453;NM_001042452;NM_001042453;NM_016542;NM_016542	5'UTR;TSS1500;1stExon;1stExon;5'UTR
cg22036814	FALSE	0.000812717273581319	7.57662086200931e-06	0.000264184096818389	TRUE	chrX:38662906-38664764	N_Shelf	MID1IP1;MID1IP1	NM_001098791;NM_001098790	TSS200;TSS200
cg22037115	TRUE	-0.000955196147461073	0.000402706683004445	0.00580279442906601	TRUE	chrX:20159421-20160283	Island	EIF1AX	NM_001412	Body
cg22069989	FALSE	0.000927190832747078	0.000635692143075033	0.00819541002348576	TRUE	chrX:31284504-31285019	Island	DMD;DMD;DMD;DMD;DMD;DMD;DMD;DMD;DMD;DMD;DMD;DMD;DMD;DMD;DMD;DMD;DMD;DMD;DMD;DMD;DMD;DMD;DMD	NM_004013;NM_004023;NM_004017;NM_004019;NM_004015;NM_004009;NM_004016;NM_004016;NM_004011;NM_004021;NM_004014;NM_004018;NM_004015;NM_004007;NM_004010;NM_004006;NM_004017;NM_004022;NM_004012;NM_004020;NM_000109;NM_004018;NM_004019	Body;Body;1stExon;5'UTR;5'UTR;Body;5'UTR;1stExon;Body;Body;Body;5'UTR;1stExon;Body;Body;Body;5'UTR;Body;Body;Body;Body;1stExon;1stExon
cg22191603	TRUE	-0.000775965085002909	0.00209826497950292	0.0194813538775965	TRUE	chrX:150151106-150152457	Island	HMGB3	NM_005342	TSS200
cg22193343	TRUE	-0.000529739426518577	1.94565106931983e-06	8.74471980605305e-05	TRUE		OpenSea	IQSEC2;IQSEC2	NM_001111125;NM_015075	3'UTR;3'UTR
cg22213614	FALSE	0.000730004890751837	0.00300831868999416	0.0252575034486399	TRUE	chrX:21857591-21858204	S_Shelf	MBTPS2	NM_015884	Body
cg22256180	TRUE	-0.00030524597774485	0.00503259192507494	0.0367491377857725	TRUE	chrX:46937631-46938149	N_Shore	RGN;RGN	NM_004683;NM_152869	TSS1500;TSS1500
cg22265142	TRUE	-0.000436976599631632	0.00585919896293473	0.0408338201524121	TRUE	chrX:47478670-47479515	Island	SYN1;SYN1	NM_006950;NM_133499	1stExon;1stExon
cg22275278	TRUE	-0.00100744252839761	0.001057212242075	0.0118519056611565	TRUE	chrX:153606334-153608237	Island	EMD	NM_000117	TSS200
cg22337136	TRUE	-0.000698838205129263	0.00126190301755743	0.0134769853744059	TRUE	chrX:48825776-48826593	S_Shelf	KCND1	NM_004979	TSS1500
cg22343001	FALSE	0.00149179979181961	1.15377570851264e-08	1.41308679900085e-06	TRUE		OpenSea	ARMCX2;ARMCX2;ARMCX2;ARMCX2	NM_177949;NM_014782;NM_177949;NM_014782	1stExon;5'UTR;5'UTR;1stExon
cg22355031	TRUE	-0.000156835981516754	9.09672740562983e-06	0.000307500532816999	TRUE	chrX:68060178-68060558	S_Shore	EFNB1	NM_004429	3'UTR
cg22363893	TRUE	-0.000357230792921536	0.000696674196548154	0.00883874000613718	TRUE		OpenSea	PAK3;PAK3;PAK3;PAK3;PAK3;PAK3	NM_001128173;NM_001128168;NM_001128172;NM_001128166;NM_002578;NM_001128167	1stExon;1stExon;1stExon;Body;Body;Body
cg22364374	TRUE	-0.00173562794339228	5.68076912343989e-08	5.49850917159894e-06	TRUE	chrX:71524832-71527299	Island	CITED1;CITED1;CITED1;CITED1;CITED1	NM_001144887;NM_001144886;NM_001144886;NM_004143;NM_001144885	TSS1500;1stExon;5'UTR;TSS200;TSS1500
cg22366395	TRUE	-0.00120866613524845	8.26647891459803e-05	0.00171236702759475	TRUE	chrX:13752441-13753336	Island	TRAPPC2;TRAPPC2;TRAPPC2;OFD1;OFD1	NM_014563;NM_001128835;NM_001011658;NM_003611;NM_003611	TSS200;TSS200;TSS200;1stExon;5'UTR
cg22366498	TRUE	-0.00128845189839205	0.00147577802406257	0.015157255585087	TRUE	chrX:49028091-49029111	N_Shore	PLP2	NM_002668	TSS1500
cg22366618	TRUE	-0.00147100630336353	3.75775734399136e-05	0.000917675161442892	TRUE	chrX:43515325-43515681	Island	MAOA	NM_000240	TSS200
cg22395236	TRUE	-0.000450411002581298	0.00422549244241376	0.0322943642361701	TRUE	chrX:120118520-120119489	S_Shelf
cg22449896	TRUE	-0.000667099936517637	0.00514454142337467	0.0373379384194259	TRUE	chrX:153402306-153402674	Island
cg22464151	FALSE	0.000487384163502835	0.000602052380512538	0.00784701287258313	TRUE	chrX:136647526-136650178	Island	ZIC3;ZIC3	NM_003413;NM_003413	5'UTR;1stExon
cg22569587	FALSE	0.00267246386502919	8.36662543700675e-10	1.82169324515094e-07	TRUE	chrX:9733154-9734064	Island	GPR143	NM_000273	Body
cg22575892	TRUE	-0.000573705484933005	0.00262572870999258	0.0229000218086749	TRUE	chrX:117629130-117629377	Island	DOCK11	NM_144658	TSS1500
cg22597771	TRUE	-0.000402180791213792	0.00165621004931655	0.0164246417643761	TRUE		OpenSea	GABRA3	NM_000808	3'UTR
cg22601215	TRUE	-0.000949766883966594	0.00312326849170325	0.026021925749752	TRUE	chrX:51486414-51487010	Island	GSPT2	NM_018094	1stExon
cg22606540	FALSE	0.00075425502904371	1.59492651487141e-05	0.000466334654070432	TRUE		OpenSea	ARMCX2;ARMCX2	NM_014782;NM_177949	5'UTR;5'UTR
cg22618086	FALSE	0.000576047866886862	0.00204967868371424	0.0191446632440726	TRUE	chrX:11445527-11446182	Island	ARHGAP6;ARHGAP6	NM_013427;NM_006125	Body;Body
cg22671388	TRUE	-0.000635780110768482	0.00612702046578688	0.0421312256689241	TRUE	chrX:38115343-38115570	S_Shelf
cg22683041	FALSE	0.000251006956182615	0.00036678699274451	0.0054204810782967	TRUE	chrX:149716154-149716466	S_Shelf
cg22693205	TRUE	-0.000232834832954927	0.00015534601815579	0.00282914551280749	TRUE	chrX:153084371-153084911	Island	PDZD4	NM_032512	Body
cg22697187	FALSE	0.000453625712846165	0.00329261358794118	0.0269290717317594	TRUE		OpenSea	RP1-177G6.2;RP1-177G6.2	NR_028345;NR_028344	TSS1500;TSS1500
cg22750044	FALSE	0.000681187866972421	0.000888583289835662	0.0105149022630553	TRUE	chrX:73642494-73642766	Island	SLC16A2	NM_006517	Body
cg22776211	FALSE	0.000971340693027463	0.00215932633827525	0.0198471664750665	TRUE	chrX:68723731-68726051	Island	FAM155B	NM_015686	TSS200
cg22799132	FALSE	0.000969736668497137	0.000751328587662343	0.00933839964173878	TRUE	chrX:111325082-111325302	S_Shore	TRPC5;ZCCHC16;TRPC5	NM_012471;NM_001004308;NM_012471	5'UTR;TSS1500;1stExon
cg22826577	TRUE	-0.000493614269374733	0.00636855566392255	0.0432426253604387	TRUE	chrX:47077163-47078637	Island	CDK16;CDK16;CDK16	NM_033018;NM_006201;NM_033018	1stExon;TSS200;5'UTR
cg22865905	TRUE	-0.000616154932494726	0.00424037276798976	0.0323576108884452	TRUE	chrX:118925157-118926129	N_Shelf	RPL39;SNORA69	NM_001000;NR_002584	Body;TSS200
cg22873145	FALSE	0.00110459881029958	3.08212382302116e-09	4.71853894030646e-07	TRUE		OpenSea	ARMCX2;ARMCX2	NM_177949;NM_014782	TSS200;TSS200
cg22896615	FALSE	0.000465746124398464	0.00701035291753598	0.0465677544989949	TRUE	chrX:100645780-100646107	N_Shore	RPL36A	NM_021029	TSS1500
cg22903370	TRUE	-0.000467596335049994	0.00449958937474388	0.0336798905223381	TRUE	chrX:153059275-153060557	N_Shore	IDH3G;IDH3G;SSR4	NM_004135;NM_174869;NM_006280	Body;Body;TSS1500
cg22934939	FALSE	0.00127255717639156	2.37601421070169e-09	4.18042774635977e-07	TRUE	chrX:136647526-136650178	Island	ZIC3	NM_003413	TSS200
cg22946377	TRUE	-0.00033317952429268	0.00332154558143838	0.0271204196724444	TRUE	chrX:48814267-48815894	N_Shelf	OTUD5;OTUD5;OTUD5;OTUD5	NM_001136158;NM_001136159;NM_017602;NM_001136157	Body;5'UTR;Body;Body
cg22951728	TRUE	-0.00146693418320274	0.000398003906860676	0.00578043604182295	TRUE	chrX:153664761-153666065	Island	GDI1	NM_001493	TSS1500
cg22970017	TRUE	-0.00121990391442004	2.94035328848381e-06	0.000122718029287969	TRUE	chrX:140270950-140271553	N_Shore	LDOC1;LDOC1	NM_012317;NM_012317	1stExon;3'UTR
cg22980351	FALSE	0.000984197381230841	0.00526582917350921	0.0379930738159376	TRUE	chrX:125685711-125686941	S_Shore	DCAF12L1	NM_178470	TSS200
cg22982510	FALSE	0.000254545459862554	0.00472140914253162	0.0350723023339839	TRUE		OpenSea	BGN	NM_001711	Body
cg22993498	TRUE	-0.00112484507305959	6.1527739129478e-05	0.00135753761412101	TRUE	chrX:133507134-133507666	N_Shore	PHF6;PHF6;PHF6	NM_001015877;NM_032458;NM_032335	TSS1500;TSS1500;TSS1500
cg23106251	FALSE	0.000663174721007451	5.97504960145313e-06	0.000215233588217051	TRUE	chrX:144899363-144900266	Island	SLITRK2;SLITRK2;SLITRK2;SLITRK2	NM_032539;NM_001144003;NM_001144005;NM_001144004	5'UTR;5'UTR;5'UTR;5'UTR
cg23129452	TRUE	-0.000239395531833205	0.00598954474531369	0.041532596896379	TRUE		OpenSea	WAS	NM_000377	TSS200
cg23140620	TRUE	-0.000714029335743985	1.63869023155456e-06	7.64566042322455e-05	TRUE		OpenSea	PAK3;PAK3;PAK3;PAK3;PAK3;PAK3	NM_001128168;NM_001128173;NM_001128172;NM_001128166;NM_002578;NM_001128167	Body;Body;Body;Body;Body;Body
cg23154024	FALSE	0.00176634751785452	1.04090079356882e-07	8.86847476120636e-06	TRUE	chrX:57021591-57022044	Island	SPIN3;SPIN3;SPIN3	NM_001010862;NM_001010862;NR_027139	5'UTR;1stExon;Body
cg23180270	TRUE	-0.00042890836219162	0.00394939914629765	0.0306140924330889	TRUE	chrX:119005251-119006217	S_Shore	RNF113A;NDUFA1	NM_006978;NM_004541	TSS1500;Body
cg23183988	FALSE	0.000714342724654236	0.00447593949221397	0.0335953781829227	TRUE	chrX:19905027-19906557	S_Shelf
cg23208903	FALSE	0.000900712181035631	2.10654741176396e-06	9.33934458844492e-05	TRUE	chrX:30326439-30327668	Island	NR0B1;NR0B1	NM_000475;NM_000475	5'UTR;1stExon
cg23210456	TRUE	-0.000435265087805445	0.000859765999724222	0.010298272940462	TRUE		OpenSea	ITIH5L	NM_198510	Body
cg23212799	FALSE	0.00203960574859753	4.8940413548641e-07	3.07383443557426e-05	TRUE	chrX:46771563-46772981	S_Shore	PHF16;PHF16	NM_001077445;NM_014735	5'UTR;5'UTR
cg23235141	TRUE	-0.00129096600896854	0.00011269972573237	0.00220846382545153	TRUE	chrX:102884436-102884677	N_Shelf
cg23238793	FALSE	0.000711885194488588	0.000181095647613561	0.00320863500057445	TRUE	chrX:25025211-25025715	Island	ARX	NM_139058	Body
cg23238851	FALSE	0.000853691348876796	2.31275766445417e-06	9.98255488824757e-05	TRUE	chrX:34674507-34675727	Island	TMEM47	NM_031442	TSS200
cg23245147	FALSE	0.00192118266215167	0.00320974824457872	0.0265169589379277	TRUE	chrX:110038946-110039370	S_Shore	CHRDL1;CHRDL1;CHRDL1;CHRDL1	NM_001143983;NM_001143981;NM_001143982;NM_145234	TSS1500;TSS1500;TSS1500;TSS1500
cg23279136	TRUE	-0.000310834356429522	0.00762387358103974	0.0491438903598865	TRUE		OpenSea	ABCB7	NM_004299	1stExon
cg23297872	FALSE	0.00112856787151812	5.55625335399735e-07	3.44558040268772e-05	TRUE	chrX:142721410-142722958	Island	SLITRK4	NM_173078	5'UTR
cg23299641	FALSE	0.000651358335555221	3.57369621404061e-05	0.000884219078413381	TRUE	chrX:108867762-108868486	Island	KCNE1L	NM_012282	1stExon
cg23317607	FALSE	0.000235144003801545	0.00313988565956782	0.0261159589918892	TRUE		OpenSea	GRIPAP1;GRIPAP1	NM_207672;NM_020137	Body;Body
cg23352597	TRUE	-0.000728919270064664	1.44653015985872e-05	0.000432106783728529	TRUE	chrX:46433054-46434902	S_Shore	CHST7	NM_019886	3'UTR
cg23391060	TRUE	-0.000350695014382246	2.86209112739852e-05	0.00073796760174344	TRUE	chrX:153032468-153033354	N_Shelf	PLXNB3;PLXNB3	NM_005393;NM_001163257	TSS200;TSS200
cg23412653	FALSE	0.00113723923593177	7.89678876656133e-05	0.0016497385146006	TRUE	chrX:118616426-118616886	Island
cg23424962	FALSE	0.000406908258731511	0.00402912676940886	0.0311090497136864	TRUE	chrX:122318752-122319149	N_Shore	GRIA3;GRIA3;GRIA3;GRIA3	NM_007325;NM_007325;NM_000828;NM_000828	5'UTR;1stExon;1stExon;5'UTR
cg23455407	TRUE	-0.000830331947332181	0.000148225161753731	0.00270953383369973	TRUE	chrX:70287890-70288359	Island	SNX12	NM_013346	TSS200
cg23473396	FALSE	0.000463697766769513	4.60780602186983e-05	0.00108796953102897	TRUE	chrX:25040878-25041362	Island
cg23476112	TRUE	-0.000305847947035909	0.00051608290670006	0.00696498666645619	TRUE		OpenSea	CXorf27	NM_012274	1stExon
cg23486379	FALSE	0.0012296181195533	0.000388281866226207	0.00568441173281377	TRUE	chrX:150863179-150864078	Island
cg23508627	TRUE	-0.00114731177752495	0.000445777755824333	0.00623071391093696	TRUE	chrX:9432830-9434520	N_Shore	TBL1X;TBL1X;TBL1X	NM_001139467;NM_001139466;NM_001139468	TSS1500;TSS1500;TSS1500
cg23534593	TRUE	-0.000546005714851972	0.00365234327573432	0.0288361477966518	TRUE	chrX:47341887-47342697	Island	ZNF41;ZNF41	NM_007130;NM_153380	TSS200;TSS200
cg23543821	TRUE	-0.000383454709298056	0.0033971448544632	0.0275768229362307	TRUE	chrX:120181326-120181970	S_Shore	GLUD2	NM_012084	1stExon
cg23547143	TRUE	-0.000536932670058716	3.46590659763949e-05	0.000866299817440604	TRUE	chrX:2825438-2825646	N_Shelf	ARSD	NM_001669	3'UTR
cg23549021	TRUE	-0.00110144278119462	5.49732318751719e-05	0.0012466640631099	TRUE		OpenSea	CXorf22	NM_152632	TSS1500
cg23556525	TRUE	-0.000444864022256547	0.00185991896196611	0.0178486640444113	TRUE	chrX:24042835-24044094	Island	KLHL15	NM_030624	5'UTR
cg23575876	FALSE	0.00154380680824444	1.9272837718375e-14	2.69764662806625e-11	TRUE	chrX:142721410-142722958	S_Shore	SLITRK4	NM_173078	TSS200
cg23644934	TRUE	-0.00046295375294117	0.00280474178749777	0.024042747186267	TRUE		OpenSea	TDGF3	NR_002718	TSS200
cg23662469	TRUE	-0.000398267496121147	0.00115580498200281	0.0126957143650937	TRUE		OpenSea	FGD1	NM_004463	3'UTR
cg23688843	TRUE	-0.000733358000575981	1.03990682358429e-05	0.000337378135638224	TRUE	chrX:50024336-50024556	S_Shelf	CCNB3;CCNB3	NM_033670;NM_033031	TSS1500;TSS1500
cg23690264	FALSE	0.00147683545456238	0.000129249999518055	0.00243536826014981	TRUE	chrX:142721410-142722958	Island	SLITRK4	NM_173078	5'UTR
cg23694557	TRUE	-0.000549683168487796	0.00708316413522056	0.0469241664617248	TRUE		OpenSea	IGSF1;IGSF1;IGSF1;IGSF1;IGSF1	NM_205833;NM_001555;NM_001170962;NM_001170963;NM_001170961	5'UTR;5'UTR;5'UTR;TSS200;5'UTR
cg23698976	TRUE	-0.000438951243623673	0.00545793262714547	0.0388357471901026	TRUE		OpenSea	MIR2114	NR_031748	TSS200
cg23709290	FALSE	0.000529167886128011	0.0028491934140418	0.0242962550659544	TRUE	chrX:21391835-21393408	S_Shore	CNKSR2;CNKSR2;CNKSR2;CNKSR2	NM_001168649;NM_001168648;NM_014927;NM_001168647	Body;Body;Body;Body
cg23722438	FALSE	0.000779802396089448	1.4728457366702e-07	1.1926398783384e-05	TRUE	chrX:99986423-99987185	Island	SYTL4;SYTL4	NM_001129896;NM_080737	TSS200;TSS1500
cg23722529	TRUE	-0.00068470166998539	0.00647509281578239	0.0438444778224159	TRUE	chrX:11445527-11446182	N_Shore	ARHGAP6;ARHGAP6	NM_013427;NM_006125	Body;Body
cg23724412	TRUE	-0.000830287490354971	0.00268998912632439	0.0234072055592597	TRUE	chrX:152676702-152677389	Island
cg23726559	FALSE	0.000872207701080933	3.74395333171171e-05	0.000917675161442892	TRUE	chrX:70287890-70288359	S_Shore	SNX12	NM_013346	TSS1500
cg23733328	TRUE	-0.000910063473956916	3.50616273965525e-05	0.000871449679920375	TRUE		OpenSea	IQSEC2;IQSEC2;IQSEC2	NM_001111125;NM_015075;NR_024449	Body;TSS1500;TSS1500
cg23737407	TRUE	-0.000837703262941094	5.57530710431828e-05	0.00125290961027776	TRUE	chrX:40028925-40029315	Island	BCOR;BCOR	NM_001123384;NM_001123383	5'UTR;5'UTR
cg23832787	FALSE	0.00085526326044355	0.000385474781207273	0.00566249161359649	TRUE	chrX:3263353-3265347	Island	MXRA5	NM_015419	TSS200
cg23892645	TRUE	-0.000543667598388553	0.000995918981180469	0.0113491902962227	TRUE	chrX:118369862-118370973	Island	PGRMC1	NM_006667	TSS200
cg23909164	FALSE	0.000935866774674169	4.07969662331785e-07	2.71924268811349e-05	TRUE	chrX:136510308-136510914	Island
cg23921534	FALSE	0.000782382490286611	0.000433662233730792	0.00611370153394863	TRUE	chrX:82763571-82764462	N_Shore	POU3F4	NM_000307	TSS200
cg23947872	TRUE	-0.00053062346871684	0.00478570277153951	0.0354312957780018	TRUE		OpenSea	MTMR1	NM_003828	Body
cg23948362	FALSE	0.000193775808644561	0.00685287447533412	0.045832398709436	TRUE		OpenSea	SLC38A5	NM_033518	3'UTR
cg23949599	TRUE	-0.000571214744210839	0.00208287868594395	0.0193992826662346	TRUE	chrX:73164003-73164247	Island	LOC554203	NR_024582	TSS200
cg23949973	FALSE	0.000932324228887999	1.28250897665366e-05	0.000396353190152291	TRUE	chrX:105066349-105067110	N_Shore	NRK	NM_198465	TSS1500
cg23955970	FALSE	0.000194199239797086	0.00345738067742009	0.0279039669500511	TRUE		OpenSea	AMOT;AMOT	NM_133265;NM_001113490	5'UTR;TSS1500
cg23992130	TRUE	-0.000676278620712053	9.17937368428695e-07	4.9966390754802e-05	TRUE	chrX:118108502-118110559	S_Shelf	LONRF3;LONRF3	NM_001031855;NM_024778	Body;Body
cg24000218	FALSE	0.000890025517395593	0.00432948704015496	0.0327878186535444	TRUE	chrX:19140869-19141094	Island	GPR64;GPR64;GPR64;GPR64	NM_005756;NM_001079859;NM_001079860;NM_001079858	TSS1500;TSS1500;TSS1500;TSS1500
cg24034992	FALSE	0.000536305556114623	0.000416861467934026	0.00593664049828137	TRUE	chrX:67718427-67719071	Island	YIPF6	NM_173834	Body
cg24046087	TRUE	-0.000697012717350373	0.00520024597198437	0.0376585440011108	TRUE	chrX:153094946-153096040	Island	PDZD4	NM_032512	Body
cg24085719	FALSE	0.000239570304520939	0.00142824769578149	0.0147839708608046	TRUE	chrX:40506176-40506982	Island	CXorf38	NM_144970	Body
cg24090339	FALSE	0.00111335619288979	4.39989453314797e-06	0.000171072089824539	TRUE	chrX:119149185-119149734	S_Shore
cg24139895	TRUE	-0.00026546161577043	0.00629158323950368	0.0429251109929623	TRUE	chrX:108780054-108780413	S_Shore	NXT2	NM_018698	Body
cg24149658	TRUE	-0.000500560295940839	0.00572760122036145	0.0401998830638263	TRUE		OpenSea	CAPN6	NM_014289	TSS200
cg24156832	TRUE	-0.000458189800208809	4.12054870099159e-05	0.000987118243821898	TRUE	chrX:152782937-152783861	N_Shelf
cg24187351	TRUE	-0.000494892562166067	0.000959090219521289	0.0111340829038739	TRUE	chrX:68525550-68525891	Island
cg24194941	TRUE	-0.00046621100083136	0.000530593200526508	0.00713134729596533	TRUE		OpenSea	VBP1	NM_003372	TSS200
cg24197116	TRUE	-0.00118829352128006	2.68168291494911e-09	4.37918820011189e-07	TRUE	chrX:68114440-68114710	N_Shelf
cg24202706	FALSE	0.00112692785968126	0.000296963531330005	0.00463319853498629	TRUE	chrX:151806233-151806947	Island	GABRQ	NM_018558	1stExon
cg24239230	FALSE	0.000312692386964866	0.000338813457443571	0.00510787816936751	TRUE	chrX:68060178-68060558	N_Shore	EFNB1	NM_004429	Body
cg24253627	TRUE	-0.000317771316743701	0.00369226256225192	0.0290598204090877	TRUE		OpenSea	STARD8;STARD8;STARD8	NM_001142503;NM_001142504;NM_014725	3'UTR;3'UTR;3'UTR
cg24268343	TRUE	-0.00100175295822899	0.00455506711985917	0.0340431332115791	TRUE	chrX:56258951-56259159	S_Shore	KLF8;KLF8	NM_001159296;NM_007250	Body;Body
cg24286301	TRUE	-0.00061994530810396	5.64283594524183e-06	0.000206300397729401	TRUE		OpenSea	GUCY2F	NM_001522	TSS1500
cg24324483	TRUE	-0.00119083519931298	3.18223232863259e-09	4.79684805476032e-07	TRUE	chrX:152875299-152876145	S_Shore
cg24324845	FALSE	0.000614954564748722	4.7833565184018e-06	0.000182750312693659	TRUE	chrX:111325082-111325302	S_Shore	TRPC5;ZCCHC16;ZCCHC16	NM_012471;NM_001004308;NM_001004308	TSS1500;5'UTR;1stExon
cg24326574	TRUE	-0.000792079966683226	1.61058890317574e-05	0.000468265580810562	TRUE	chrX:153714288-153715375	N_Shore	UBL4A	NM_014235	Body
cg24347741	TRUE	-0.000852677694268916	0.000849782391460738	0.0102175062951204	TRUE	chrX:149716154-149716466	N_Shelf
cg24399474	TRUE	-0.000790052602407701	0.00298509277152673	0.0251487007527248	TRUE		OpenSea	NXF3	NM_022052	TSS200
cg24401557	FALSE	0.00192468124057397	0.000184958665100569	0.0032492989404144	TRUE	chrX:137793095-137794010	Island	FGF13;FGF13;FGF13;FGF13;FGF13;FGF13	NM_001139500;NM_004114;NM_001139502;NM_001139501;NM_001139498;NM_033642	Body;TSS200;Body;Body;Body;Body
cg24422680	FALSE	0.000741209684067648	0.000988090695147131	0.0113199361017317	TRUE	chrX:90689602-90690119	Island	PABPC5	NM_080832	5'UTR
cg24432916	FALSE	0.000408505536254631	0.000468178264612156	0.00644515317690958	TRUE	chrX:139585867-139588578	Island	SOX3	NM_005634	TSS1500
cg24447042	FALSE	0.000939695216032822	1.42184726547819e-05	0.000429011204140106	TRUE	chrX:128656851-128657406	S_Shore	SMARCA1;SMARCA1	NM_003069;NM_139035	TSS1500;TSS1500
cg24536689	TRUE	-0.00106233488243726	2.96665360324185e-05	0.000762920525054164	TRUE	chrX:17673385-17674483	Island	NHS;NHS	NM_001136024;NM_198270	Body;Body
cg24544147	TRUE	-0.000445684174433448	0.00381544957816875	0.0298592451812279	TRUE	chrX:48684837-48686064	S_Shore	ERAS;ERAS	NM_181532;NM_181532	1stExon;5'UTR
cg24605338	TRUE	-0.00082155497339639	0.00565458679960183	0.0398224384861411	TRUE	chrX:17393159-17395817	S_Shore	NHS	NM_198270	Body
cg24654385	TRUE	-0.00047994293303361	0.00470780104710575	0.0350004466721324	TRUE	chrX:134048706-134049272	S_Shore	MOSPD1	NM_019556	TSS200
cg24663206	TRUE	-0.000912779332981044	0.00139738029159752	0.0145588201966473	TRUE	chrX:69665102-69665355	N_Shore	DLG3	NM_021120	TSS200
cg24690818	TRUE	-0.0013594066133576	0.00435223310314596	0.0329036882288766	TRUE	chrX:112083564-112084815	Island	AMOT	NM_133265	TSS200
cg24691854	FALSE	0.00223366760924803	1.39018714744078e-05	0.000423014089149836	TRUE	chrX:139593105-139593582	Island
cg24707688	TRUE	-0.000744510802662272	0.00173137539153363	0.0170072892157189	TRUE	chrX:101397305-101397514	S_Shore	TCEAL6	NM_001006938	TSS200
cg24714666	TRUE	-0.000246435879134339	0.00324783823123595	0.0267414445291175	TRUE	chrX:13752441-13753336	Island	TRAPPC2;OFD1;TRAPPC2;TRAPPC2	NM_001011658;NM_003611;NM_014563;NM_001128835	5'UTR;TSS1500;5'UTR;5'UTR
cg24735671	TRUE	-0.00116454823007883	0.00276181207624495	0.023813348328752	TRUE		OpenSea	TLR7	NM_016562	TSS1500
cg24741068	TRUE	-0.000690203401345016	0.00150924767853074	0.0153717346717715	TRUE	chrX:48432815-48433322	Island	RBM3;RBM3	NM_006743;NM_006743	1stExon;5'UTR
cg24776295	FALSE	0.000769456161240749	0.00422894337330057	0.0322955472888535	TRUE	chrX:47662546-47662776	N_Shore
cg24780240	TRUE	-0.000226169142917426	0.00148628128550181	0.0152220284284669	TRUE	chrX:68048659-68050252	S_Shelf	EFNB1	NM_004429	Body
cg24798305	TRUE	-0.000322951354330801	0.000305734287915008	0.0047174559889626	TRUE	chrX:53448968-53449772	S_Shore	RIBC1;RIBC1;RIBC1;SMC1A	NM_001031745;NM_144968;NM_144968;NM_006306	TSS200;5'UTR;1stExon;TSS1500
cg24800146	TRUE	-0.00157929280969187	1.99789908795632e-05	0.000556119751812387	TRUE	chrX:9960205-9960408	N_Shelf
cg24813163	FALSE	0.000731624718087129	0.00116632380045874	0.0127540631661772	TRUE	chrX:130192131-130192735	Island	FLJ30058;FLJ30058	NM_144967;NM_144967	1stExon;5'UTR
cg24822127	TRUE	-0.000439105724092236	0.00116184035702824	0.0127334584095779	TRUE		OpenSea	FATE1	NM_033085	TSS200
cg24823082	FALSE	0.000515525120775956	2.10789701844349e-05	0.000580385449192232	TRUE	chrX:38662906-38664764	N_Shelf	MID1IP1;MID1IP1	NM_001098791;NM_001098790	TSS200;TSS200
cg24835233	TRUE	-0.000748385515488078	0.00474245764270232	0.0351753217132455	TRUE		OpenSea	PAGE3	NM_001017931	TSS1500
cg24856797	FALSE	0.000933409959043817	0.000497260950043667	0.00674814790654826	TRUE		OpenSea	SCARNA23;POLA1	NR_003007;NM_016937	TSS1500;Body
cg24863802	TRUE	-0.000774848911505086	0.000355999038876445	0.00528879630104909	TRUE	chrX:151999149-151999751	Island	NSDHL;NSDHL;NSDHL;NSDHL;CETN2	NM_015922;NM_001129765;NM_001129765;NM_015922;NM_004344	5'UTR;1stExon;5'UTR;1stExon;TSS1500
cg24877449	TRUE	-0.000745732759957429	0.00240568480201469	0.0214086282380926	TRUE		OpenSea	MIR502;CLCN5;CLCN5	NR_030226;NM_001127898;NM_001127899	TSS1500;Body;Body
cg24882168	FALSE	0.000275632438665679	0.00228073857173135	0.0206224341279584	TRUE	chrX:123466685-123467197	S_Shore
cg24882621	TRUE	-0.000196210271198208	0.00269836657846434	0.0234269254210982	TRUE	chrX:13671086-13671606	Island	TCEANC	NM_152634	TSS200
cg24931094	TRUE	-0.00172076019090035	0.00386739567536799	0.0301453801330593	TRUE		OpenSea	MCTS1;MCTS1;MCTS1	NM_014060;NM_001137554;NM_014060	5'UTR;TSS1500;1stExon
cg24995836	FALSE	0.00100611849619937	2.04147269129294e-08	2.33558667456567e-06	TRUE		OpenSea	GABRA3	NM_000808	5'UTR
cg25052176	FALSE	0.000613951541714196	0.00235814780082415	0.021158545927175	TRUE	chrX:54383872-54385477	S_Shore	WNK3;WNK3	NM_020922;NM_001002838	TSS1500;TSS1500
cg25053900	FALSE	0.000516596808214923	0.000339532568756924	0.00511019985972402	TRUE	chrX:25033664-25034712	Island	ARX;ARX	NM_139058;NM_139058	1stExon;5'UTR
cg25073957	FALSE	0.00145190600031709	0.000492382603989273	0.00670050660262069	TRUE	chrX:105969686-105970598	Island	RNF128;RNF128;RNF128	NM_194463;NM_024539;NM_194463	1stExon;Body;5'UTR
cg25077868	FALSE	0.000685900703714816	0.00208590667371824	0.0194090347474751	TRUE	chrX:150343147-150344269	Island	GPR50	NM_004224	TSS1500
cg25084393	TRUE	-0.000696402041444892	0.00382117009036048	0.0298801472828029	TRUE	chrX:16729925-16730938	Island	CTPS2;CTPS2;CTPS2;CTPS2	NM_001144002;NM_175859;NM_001144002;NM_019857	5'UTR;5'UTR;1stExon;5'UTR
cg25125622	FALSE	0.000488022357283171	0.00680426086941895	0.0456006484258323	TRUE	chrX:144899363-144900266	S_Shore	SLITRK2;SLITRK2;SLITRK2;SLITRK2	NM_032539;NM_001144003;NM_001144005;NM_001144004	5'UTR;5'UTR;5'UTR;5'UTR
cg25127732	FALSE	0.000762994207237227	5.78554150235711e-06	0.000210731359256859	TRUE	chrX:21674018-21677066	Island	KLHL34	NM_153270	TSS1500
cg25131597	TRUE	-0.000871668580116814	7.60822655518156e-07	4.25973735929537e-05	TRUE		OpenSea	OPHN1	NM_002547	Body
cg25140188	TRUE	-0.00569279609945104	8.05112374762221e-24	3.94424552396012e-20	TRUE	chrX:31089886-31090330	N_Shelf
cg25153755	FALSE	0.000733557936639822	9.33452448583165e-06	0.000313218051069104	TRUE	chrX:47433414-47434124	Island	SYN1;SYN1	NM_006950;NM_133499	Body;Body
cg25223408	FALSE	0.00134358355886526	2.0745215766809e-12	1.19565661225409e-09	TRUE	chrX:130206913-130207455	Island	FLJ30058	NM_144967	5'UTR
cg25257360	FALSE	0.000145076912603689	0.00768913922815761	0.0494994652808727	TRUE		OpenSea	CXorf23	NM_198279	Body
cg25270089	TRUE	-0.000483243647141434	0.00098026905988102	0.0112863410678193	TRUE	chrX:153094946-153096040	S_Shelf
cg25279183	TRUE	-0.000340418238271241	0.00031860889469595	0.00486250771064006	TRUE	chrX:128977325-128977998	Island	ZDHHC9;ZDHHC9;ZDHHC9	NM_001008222;NM_016032;NM_016032	TSS1500;1stExon;5'UTR
cg25280509	TRUE	-0.000257908639148027	0.000988438399082623	0.0113199361017317	TRUE	chrX:152864043-152865260	Island	FAM58A;FAM58A	NM_001130997;NM_152274	TSS1500;TSS1500
cg25364049	TRUE	-0.000972815045721993	0.00326004975582491	0.0267938986850536	TRUE	chrX:128788003-128789195	Island	APLN;APLN	NM_017413;NM_017413	5'UTR;1stExon
cg25376316	TRUE	-0.000288992795490312	0.00178465066116669	0.0173472293433643	TRUE	chrX:15756051-15756636	S_Shore	CA5B	NM_007220	5'UTR
cg25424856	FALSE	0.00034363576789512	0.00587354958669859	0.0408438884673334	TRUE	chrX:50556224-50557179	Island	SHROOM4;SHROOM4;SHROOM4	NM_020717;NM_020717;NR_027121	5'UTR;1stExon;Body
cg25433595	FALSE	0.000808860226937299	0.000606021864102016	0.00787506926322487	TRUE	chrX:100183877-100184344	N_Shore	XKRX;XKRX	NM_212559;NM_212559	5'UTR;1stExon
cg25457696	TRUE	-0.000288796126430193	0.00155692479392526	0.0157103492594023	TRUE	chrX:71238328-71238675	Island	NHSL2	NM_001013627	Body
cg25524053	FALSE	0.000524095866293768	0.00154066252369326	0.0155783399454557	TRUE	chrX:40126360-40126744	S_Shore
cg25528646	FALSE	0.00287914698913606	1.06858746701042e-09	2.22766383016343e-07	TRUE	chrX:151142680-151143555	Island	GABRE	NM_004961	TSS200
cg25530944	FALSE	0.000831024064862729	0.00560259242465222	0.0395206627622336	TRUE		OpenSea	LOC286467	NR_026975	TSS200
cg25541754	FALSE	0.000381861812996184	0.00622599230638975	0.0425696249951199	TRUE		OpenSea	LOC100132163	NR_029379	TSS200
cg25548414	FALSE	0.00115219504540097	0.00317690543352009	0.0263121888737361	TRUE	chrX:130192131-130192735	Island	FLJ30058	NM_144967	TSS200
cg25576048	FALSE	0.000485614980380371	0.000750060253350731	0.00933839964173878	TRUE	chrX:100807793-100808048	N_Shelf	ARMCX1;ARMCX1	NM_016608;NM_016608	1stExon;5'UTR
cg25614853	FALSE	0.000864324812879728	1.48749665696767e-06	7.26673083144733e-05	TRUE	chrX:149529540-149534090	S_Shore
cg25624831	TRUE	-0.00098723057447473	0.000273972814297263	0.00432965424916869	TRUE	chrX:101966967-101967970	Island	GPRASP2;GPRASP2	NM_001004051;NM_138437	TSS200;TSS200
cg25630838	TRUE	-0.000613986396268794	0.000141373816649786	0.00260372303671918	TRUE	chrX:67913299-67914134	N_Shore	STARD8;STARD8;STARD8	NM_001142504;NM_014725;NM_001142503	TSS1500;5'UTR;Body
cg25640635	TRUE	-0.000912338074504259	0.00557650175562467	0.0394229600618964	TRUE	chrX:100740221-100740601	Island	ARMCX4	NR_028407	Body
cg25645840	FALSE	0.000698004532854527	1.04333103795042e-05	0.000337378135638224	TRUE	chrX:137793095-137794010	Island	FGF13;FGF13;FGF13;FGF13;FGF13;FGF13	NM_001139500;NM_004114;NM_001139502;NM_001139501;NM_001139498;NM_033642	Body;TSS200;Body;Body;Body;Body
cg25652053	TRUE	-0.000331892358197893	0.00312989171391257	0.0260549524323835	TRUE		OpenSea	SYN1;TIMP1;SYN1	NM_006950;NM_003254;NM_133499	Body;TSS1500;Body
cg25661164	TRUE	-0.000351032982841718	3.41471003333615e-07	2.3728602061438e-05	TRUE	chrX:103411059-103411782	Island	CXorf39;CXorf39	NM_207318;NM_207318	5'UTR;1stExon
cg25684111	FALSE	0.000649833971170191	0.000189061017973367	0.00330789259661259	TRUE	chrX:150151106-150152457	N_Shelf
cg25685838	FALSE	0.000274912825496255	8.34853569245214e-05	0.00172208321504518	TRUE		OpenSea	GDPD2;GDPD2;GDPD2;GDPD2	NM_001171193;NM_001171192;NM_017711;NM_001171191	5'UTR;5'UTR;5'UTR;5'UTR
cg25691526	FALSE	0.00105909671027423	9.68849935190004e-06	0.000322884070237811	TRUE		OpenSea	LOC286467	NR_026975	TSS200
cg25712015	FALSE	0.000558878211236248	0.00371957053686678	0.0292490787481707	TRUE	chrX:150343147-150344269	Island	GPR50	NM_004224	TSS1500
cg25852925	TRUE	-0.000259559057192161	0.00438023864531638	0.0330686063858732	TRUE	chrX:149529540-149534090	Island
cg25863147	TRUE	-0.00223757336725776	6.35581594443591e-13	4.9076471935938e-10	TRUE	chrX:24483016-24483947	S_Shore	PDK3;PDK3	NM_001142386;NM_005391	Body;Body
cg25875683	TRUE	-0.000927662321260999	0.000408334721905974	0.0058492157971268	TRUE	chrX:153032468-153033354	N_Shelf	PLXNB3;PLXNB3;PLXNB3;PLXNB3	NM_001163257;NM_005393;NM_001163257;NM_005393	5'UTR;5'UTR;1stExon;1stExon
cg25881824	TRUE	-0.0010684645065287	0.00358937112290248	0.0285029086276036	TRUE	chrX:134185563-134186337	S_Shore	FAM127B;FAM127B	NM_001078172;NM_001134321	TSS1500;TSS1500
cg25888700	FALSE	0.00176024154445167	4.66005766315423e-07	2.97055141737005e-05	TRUE	chrX:21674018-21677066	Island	KLHL34;KLHL34	NM_153270;NM_153270	5'UTR;1stExon
cg25899147	FALSE	0.000303559128321563	0.00146558076696999	0.0151155372155495	TRUE	chrX:129091066-129091628	S_Shore
cg25903474	FALSE	0.00103057750140078	2.26230393393475e-05	0.000617438828542971	TRUE	chrX:110038946-110039370	S_Shore	CHRDL1;CHRDL1;CHRDL1;CHRDL1	NM_001143982;NM_001143983;NM_001143981;NM_145234	TSS200;TSS200;TSS200;TSS1500
cg25916188	TRUE	-0.000217159665470348	0.00625601032505198	0.0427450412586188	TRUE	chrX:153084371-153084911	S_Shelf	PDZD4	NM_032512	Body
cg25923284	TRUE	-0.00169290329559956	2.68095732339099e-06	0.00011371437166487	TRUE	chrX:16729925-16730938	Island	CTPS2;CTPS2;CTPS2	NM_001144002;NM_175859;NM_019857	TSS1500;TSS200;5'UTR
cg25943872	FALSE	0.000549917963053192	8.32231351761367e-05	0.00172029594610926	TRUE	chrX:73642494-73642766	N_Shore	SLC16A2	NM_006517	Body
cg25943986	FALSE	0.000480711000485312	1.33503390919671e-05	0.000408770695072169	TRUE	chrX:83442396-83443335	Island	RPS6KA6	NM_014496	Body
cg25950739	TRUE	-0.00192864137018477	0.000356256946182119	0.00528879630104909	TRUE	chrX:101906001-101907017	S_Shore	GPRASP1;GPRASP1;GPRASP1	NM_014710;NM_001099410;NM_001099411	5'UTR;5'UTR;5'UTR
cg25987936	FALSE	0.000468772525489099	0.000965057580545078	0.0111793541601885	TRUE	chrX:66766037-66766279	N_Shore	AR	NM_000044	1stExon
cg25988710	FALSE	0.00128261452665549	6.58821933730575e-09	8.95704396528091e-07	TRUE	chrX:72667157-72667590	Island	CDX4	NM_005193	1stExon
cg26010110	FALSE	0.00131180216047737	0.000790929726668779	0.00973558977625716	TRUE	chrX:128656851-128657406	S_Shore	SMARCA1;SMARCA1	NM_003069;NM_139035	TSS1500;TSS1500
cg26039373	FALSE	0.000475931145174479	0.00125429499480949	0.0134165746278858	TRUE	chrX:38079691-38080150	N_Shore	SRPX;SRPX;SRPX;SRPX	NM_001170751;NM_006307;NM_001170750;NM_001170752	Body;Body;Body;Body
cg26071755	FALSE	0.000708550596180437	0.00501302898100968	0.0367074358862884	TRUE	chrX:113818519-113819453	N_Shore	HTR2C	NM_000868	TSS1500
cg26155828	TRUE	-0.000290308992273777	0.000111014557648498	0.00218417798361443	TRUE	chrX:38662906-38664764	Island	MID1IP1;MID1IP1;MID1IP1	NM_001098790;NM_021242;NM_001098791	Body;Body;Body
cg26157279	FALSE	0.000893277232887423	0.00070872408833818	0.00892555092228468	TRUE	chrX:83442396-83443335	Island	RPS6KA6	NM_014496	TSS1500
cg26179626	TRUE	-0.00192640113902085	0.000457549497220087	0.0063679971218216	TRUE	chrX:139013862-139015491	S_Shore
cg26222437	FALSE	0.000795441116528196	5.30622493599438e-06	0.000196657381523185	TRUE	chrX:12156604-12157274	Island	FRMPD4	NM_014728	1stExon
cg26234774	TRUE	-0.000943819557272297	0.00738169180081039	0.0482172108428934	TRUE	chrX:70752638-70752965	Island	OGT;OGT;BCYRN1	NM_181673;NM_181672;NR_001568	TSS200;TSS200;Body
cg26267038	FALSE	0.000905877638883639	1.91029127984634e-09	3.46611739998786e-07	TRUE	chrX:21391835-21393408	Island	CNKSR2;CNKSR2;CNKSR2;CNKSR2;CNKSR2;CNKSR2;CNKSR2;CNKSR2	NM_001168647;NM_001168648;NM_001168648;NM_014927;NM_001168647;NM_001168649;NM_014927;NM_001168649	1stExon;1stExon;5'UTR;1stExon;5'UTR;5'UTR;5'UTR;1stExon
cg26301245	FALSE	0.000234752738953319	0.00230852771220355	0.020827766596842	TRUE	chrX:46404634-46405165	Island	ZNF674;LOC401588;ZNF674	NM_001146291;NR_015378;NM_001039891	TSS200;Body;TSS200
cg26318441	FALSE	0.000558117325706017	0.0056249541953358	0.039649856982662	TRUE	chrX:9753566-9755101	Island	SHROOM2	NM_001649	TSS1500
cg26346636	TRUE	-0.000585460980497452	0.00142367151180231	0.0147839708608046	TRUE	chrX:41301434-41301967	Island
cg26358122	FALSE	0.000547345495117371	0.000234037865522585	0.00384104356179278	TRUE		OpenSea	ATP7A;PGAM4	NM_000052;NM_001029891	5'UTR;TSS1500
cg26363000	FALSE	0.000240918769627321	0.00533197670631085	0.0381891138658141	TRUE	chrX:140270950-140271553	S_Shelf
cg26375421	TRUE	-0.000302936446236187	0.00161820525890022	0.0160966244941161	TRUE	chrX:106242506-106243593	Island	MORC4;MORC4	NM_001085354;NM_024657	TSS200;TSS200
cg26383972	FALSE	0.00112316944523768	2.03762633778298e-05	0.000565571185767638	TRUE	chrX:113818519-113819453	N_Shore	HTR2C	NM_000868	TSS1500
cg26421947	TRUE	-0.000849510591260631	0.00400996211072121	0.0309854958681754	TRUE	chrX:48775763-48776813	Island	PIM2	NM_006875	Body
cg26439324	FALSE	0.00155544790374108	0.00261576184549007	0.0228472832897862	TRUE	chrX:149716154-149716466	Island
cg26481961	FALSE	0.00188017087086744	7.8665979297306e-08	7.13159497841785e-06	TRUE	chrX:3263353-3265347	Island	MXRA5	NM_015419	5'UTR
cg26482893	FALSE	0.00109312254964969	1.41616436534237e-06	7.19895462795091e-05	TRUE	chrX:108867762-108868486	Island	KCNE1L	NM_012282	TSS200
cg26486069	TRUE	-0.000444219637029718	0.0037527125414042	0.0294152619845427	TRUE	chrX:48432815-48433322	S_Shore	RBM3	NM_006743	Body
cg26489179	FALSE	0.000762151132859109	1.18735050615764e-06	6.18811715921945e-05	TRUE		OpenSea	BCOR;BCOR;BCOR;BCOR	NM_017745;NM_001123383;NM_001123384;NM_001123385	Body;Body;Body;Body
cg26491060	TRUE	-0.000147142929930511	0.00707781284955949	0.0469204399864573	TRUE	chrX:153218818-153219172	Island	HCFC1	NM_005334	Body
cg26551791	TRUE	-0.000621782042109936	0.000803616916473025	0.00985461645507221	TRUE		OpenSea	MIR888;MIR890	NR_030592;NR_030589	TSS1500;TSS1500
cg26623411	FALSE	0.00041186081292632	0.000298155523566876	0.00463566603948049	TRUE	chrX:113816089-113816409	Island
cg26624294	TRUE	-0.000248227500156533	0.00136063261470811	0.0142888299666775	TRUE	chrX:151999149-151999751	Island	NSDHL;NSDHL;CETN2	NM_001129765;NM_015922;NM_004344	TSS1500;TSS1500;Body
cg26628435	FALSE	0.00121536998957295	0.000827019092806684	0.0100660038153042	TRUE	chrX:102318601-102319304	Island	BEX1;BEX1	NM_018476;NM_018476	5'UTR;1stExon
cg26704637	TRUE	-0.00100277847877065	2.41082416377077e-07	1.80314924859741e-05	TRUE	chrX:12809597-12810332	S_Shore	PRPS2;PRPS2	NM_002765;NM_001039091	Body;Body
cg26751631	TRUE	-0.000893741084471196	0.000393237363160482	0.00573354119679524	TRUE	chrX:73833999-73834597	Island	RLIM;RLIM;RLIM;RLIM	NM_016120;NM_183353;NM_183353;NM_016120	5'UTR;1stExon;5'UTR;1stExon
cg26777760	FALSE	0.00121529369421801	0.0022378352737339	0.0203734920651105	TRUE	chrX:132090363-132092617	Island	HS6ST2;HS6ST2	NM_147175;NM_001077188	Body;Body
cg26805585	FALSE	0.000319170768987669	3.33196682704168e-05	0.000838832626690126	TRUE	chrX:47039345-47039571	N_Shelf	RBM10;RBM10	NM_005676;NM_152856	Body;Body
cg26806511	TRUE	-0.00124320379619345	0.000466194546468577	0.00643348474126636	TRUE	chrX:136134510-136135269	Island
cg26809968	FALSE	0.00032726203063387	0.000321735816962395	0.00490259336640365	TRUE		OpenSea	OPN1LW	NM_020061	TSS1500
cg26810336	FALSE	0.000897146068693591	0.000879055139798723	0.0104399784966641	TRUE		OpenSea	IL1RAPL1;IL1RAPL1	NM_014271;NM_014271	5'UTR;1stExon
cg26818954	TRUE	-0.000644090294293509	0.000335536819707019	0.00507344098686631	TRUE	chrX:17879219-17879702	S_Shore
cg26822438	FALSE	0.000763272698932743	0.000413336864796868	0.00589501397566188	TRUE	chrX:119133851-119134369	Island
cg26883351	FALSE	0.000492264626348605	0.000401354069223935	0.00580009907117421	TRUE	chrX:37208578-37209325	N_Shore	PRRG1;PRRG1	NM_000950;NM_001142395	TSS200;TSS200
cg26924445	FALSE	0.000470553365209743	1.74621432895076e-06	8.03258591317351e-05	TRUE	chrX:70823513-70824103	Island	ACRC;BCYRN1	NM_052957;NR_001568	Body;Body
cg26932018	TRUE	-0.000749500258173898	2.5160720697503e-05	0.000664487173569095	TRUE		OpenSea	FAAH2	NM_174912	TSS1500
cg26943822	FALSE	0.000759252620631384	0.000272412026925722	0.00431892077640489	TRUE	chrX:142721410-142722958	S_Shore	SLITRK4	NM_173078	TSS1500
cg26952671	FALSE	0.000237090547690309	0.0010940845485111	0.0122233071907774	TRUE	chrX:109245900-109246673	N_Shelf
cg27045390	TRUE	-0.000223023677783714	0.00592060502788787	0.0411419064278336	TRUE	chrX:41301434-41301967	Island
cg27072561	FALSE	0.000717424794362961	0.00388963051165287	0.0302945943983902	TRUE		OpenSea	INE1;UBA1;UBA1	NR_024616;NM_003334;NM_153280	TSS200;Body;Body
cg27076487	FALSE	0.000795865707320334	0.00117691543602345	0.0128412220959441	TRUE	chrX:140270950-140271553	Island	LDOC1	NM_012317	TSS200
cg27080287	FALSE	0.00203183448801593	2.56256907513607e-08	2.69953216361331e-06	TRUE	chrX:139593105-139593582	Island
cg27207932	FALSE	0.0015461256072256	0.00355836939620752	0.0283420242553555	TRUE		OpenSea	CD40LG	NM_000074	TSS200
cg27235557	FALSE	0.000212543192412289	0.00530175752405646	0.0381119737496003	TRUE	chrX:100603622-100603950	S_Shore	BTK;TIMM8A;TIMM8A	NM_000061;NM_001145951;NM_004085	3'UTR;TSS1500;TSS1500
cg27260927	FALSE	0.000809327355494501	7.3031122463274e-05	0.00154548366716017	TRUE	chrX:99986423-99987185	Island	SYTL4;SYTL4;SYTL4	NM_080737;NM_001129896;NM_080737	1stExon;5'UTR;5'UTR
cg27271368	FALSE	0.000297370602621361	0.00255868203042925	0.0225246779282532	TRUE	chrX:66766037-66766279	N_Shore	AR;AR	NM_000044;NM_000044	1stExon;5'UTR
cg27296664	FALSE	0.00120483148403518	1.3166785890497e-10	3.48670724743484e-08	TRUE	chrX:142721410-142722958	S_Shore	SLITRK4	NM_173078	TSS200
cg27298639	TRUE	-0.000445567289444168	0.00260408867822214	0.0228014842441649	TRUE		OpenSea	SPANXN4	NM_001009613	1stExon
cg27301033	TRUE	-0.000247332419845702	0.00447252101100185	0.0335953781829227	TRUE	chrX:30906901-30907728	S_Shore	MAP3K7IP3	NM_152787	TSS1500
cg27309392	TRUE	-0.000423238982468545	0.00503715983326112	0.0367491377857725	TRUE	chrX:39864525-39869106	N_Shore
cg27309655	FALSE	0.00120107981810921	8.48879796259033e-05	0.00174002599241548	TRUE	chrX:125299245-125300436	Island	DCAF12L2	NM_001013628	TSS200
cg27311392	TRUE	-0.000294598830356444	0.00114700889558494	0.0126274080437542	TRUE	chrX:106959378-106959914	Island	TSC22D3;TSC22D3;TSC22D3	NM_004089;NM_198057;NM_001015881	Body;Body;TSS1500
cg27326620	FALSE	0.00248244110983467	0.000228197752694411	0.00377682699476325	TRUE		OpenSea	ZC4H2	NM_018684	TSS1500
cg27348515	FALSE	0.000898483089015406	0.000351272266031236	0.00523860831442017	TRUE		OpenSea	ARMCX2;ARMCX2	NM_177949;NM_014782	TSS200;TSS200
cg27350602	FALSE	0.00103480180775165	0.00477281996277539	0.0353737443232022	TRUE	chrX:136629544-136630303	Island
cg27387615	FALSE	0.00116749179062396	2.75661996845148e-10	6.7523406127219e-08	TRUE	chrX:136629544-136630303	N_Shore
cg27395754	FALSE	0.000272119278886577	0.000445371460873223	0.00623071391093696	TRUE	chrX:53117470-53118033	N_Shore	TSPYL2	NM_022117	3'UTR
cg27424407	FALSE	0.000612441095176468	0.00123801361630848	0.013285933639201	TRUE	chrX:34674507-34675727	N_Shore	TMEM47	NM_031442	Body
cg27452062	FALSE	0.000704659652248068	0.00173579191832199	0.0170072892157189	TRUE	chrX:110038946-110039370	S_Shore	CHRDL1;CHRDL1;CHRDL1;CHRDL1	NM_001143982;NM_001143983;NM_001143981;NM_145234	TSS200;TSS200;TSS200;TSS1500
cg27453644	TRUE	-0.000821941916098466	0.000832044993452383	0.0100771036413429	TRUE	chrX:152988874-152991719	Island	BCAP31;BCAP31;ABCD1;BCAP31;BCAP31	NR_024450;NM_001139441;NM_000033;NM_001139457;NM_005745	TSS1500;TSS1500;1stExon;TSS1500;TSS1500
cg27471304	FALSE	0.000608459481414611	0.000403536578124543	0.00580279442906601	TRUE	chrX:124338904-124339940	Island
cg27474516	TRUE	-0.000498410531926049	0.0022804838078504	0.0206224341279584	TRUE	chrX:128788003-128789195	Island	APLN	NM_017413	TSS200
cg27502296	FALSE	0.000650609990098188	0.000312545378159374	0.00480740912905109	TRUE	chrX:152912491-152913719	Island	DUSP9	NM_001395	5'UTR
cg27515272	TRUE	-0.00141666145707578	0.000990395466799306	0.0113230977639435	TRUE	chrX:75648708-75649533	Island	MAGEE1	NM_020932	1stExon
cg27540791	FALSE	0.000526401347656947	0.00703118757687309	0.0466745094025762	TRUE		OpenSea	DRP2;DRP2;DRP2;DRP2	NM_001171184;NM_001939;NM_001939;NM_001171184	5'UTR;5'UTR;1stExon;1stExon
cg27551771	TRUE	-0.000364738563272358	1.10135129115181e-05	0.000352648364402137	TRUE		OpenSea	KIAA1210	NM_020721	3'UTR
cg27561732	FALSE	0.00113855636430125	0.00040294619363895	0.00580279442906601	TRUE	chrX:24042835-24044094	S_Shore	KLHL15	NM_030624	TSS200
cg27581839	FALSE	0.0010791619385431	0.000299886748767979	0.0046491936146023	TRUE	chrX:112083564-112084815	Island	AMOT	NM_133265	5'UTR
cg27584469	FALSE	0.00036417634619244	0.00142535380191355	0.0147839708608046	TRUE	chrX:144899363-144900266	Island	SLITRK2;SLITRK2;SLITRK2;SLITRK2;SLITRK2;SLITRK2;SLITRK2;SLITRK2	NM_032539;NM_001144003;NM_032539;NM_001144003;NM_001144005;NM_001144005;NM_001144004;NM_001144004	1stExon;1stExon;5'UTR;5'UTR;1stExon;5'UTR;1stExon;5'UTR
cg27586390	FALSE	0.000286224126692289	0.00221019635395412	0.0201822030531616	TRUE	chrX:105855028-105855297	Island	CXorf57;CXorf57	NM_018015;NM_018015	1stExon;5'UTR
cg27590787	TRUE	-0.00157002217232632	0.00176986008667416	0.0172548150539636	TRUE	chrX:152927589-152928165	S_Shelf
cg27592925	TRUE	-0.00069202469053486	0.00257929455335717	0.0226604013787317	TRUE	chrX:131351531-131352535	Island	RAP2C;RAP2C	NM_021183;NM_021183	5'UTR;1stExon
cg27609596	FALSE	0.00201535710065769	9.36418915759993e-08	8.19199333626465e-06	TRUE	chrX:23351142-23353639	Island	PTCHD1	NM_173495	TSS1500
cg27614967	TRUE	-8.46259949088657e-05	0.00148674716662726	0.0152220284284669	TRUE	chrX:153561035-153561361	Island
cg27647594	TRUE	-0.000758631015390781	0.00530063648736495	0.0381119737496003	TRUE		OpenSea	TCEAL2	NM_080390	TSS1500
cg27665489	FALSE	0.000774500785032762	0.000301814189859119	0.00467168314729802	TRUE	chrX:51075272-51076331	Island	NUDT10	NM_153183	5'UTR
ch.X.139786812F	TRUE	-0.000572732031861846	0.00291494281864569	0.0247278006381736	TRUE		OpenSea
ch.X.42854404F	TRUE	-0.000576798808955485	1.63957783343338e-05	0.000475283538815984	TRUE		OpenSea

## Sheet: Suppl. Table 2B
Supplementary Table 2B
Age-associated CpGs in the X chromosome in males in GSE73103
ID	Is_HYPOMETHYLATED_BY_AGE.	M2_lm_estimate_age	M2_lm_p_value_age	pval_BH.adjusted	pval_BH.adjusted.0.05	Islands_Name	Relation_to_Island	UCSC_RefGene_Name	UCSC_RefGene_Accession	UCSC_RefGene_Group
cg04598095	FALSE	0.0013494002404461	4.0630672122061e-05	0.0498081251876315	TRUE		OpenSea	SSX7	NM_173358	TSS1500
cg06016676	TRUE	-0.00249108187689841	1.4022203465711e-05	0.0391221633432015	TRUE	chrX:63263904-63264129	Island
cg11081453	TRUE	-0.00434585793676664	3.33597169311841e-05	0.0498081251876315	TRUE		OpenSea	ZNF185	NM_007150	TSS1500
cg14479037	TRUE	-0.00088936841896631	1.99460402483948e-05	0.0391221633432015	TRUE	chrX:106242506-106243593	Island	MORC4;MORC4	NM_024657;NM_001085354	Body;Body
cg18159654	TRUE	-0.00221157293608869	1.9218393128666e-05	0.0391221633432015	TRUE	chrX:17393159-17395817	Island	NHS	NM_198270	Body
cg20796646	TRUE	-0.000564858153689904	3.57456342134351e-05	0.0498081251876315	TRUE	chrX:134477583-134477999	Island	ZNF75D;ZNF449;ZNF75D	NM_007131;NM_152695;NM_007131	5'UTR;TSS1500;1stExon
cg25140188	TRUE	-0.00755341299645707	6.48673133831097e-06	0.0391221633432015	TRUE	chrX:31089886-31090330	N_Shelf
cg26489179	FALSE	0.0042946505712193	1.65532758190892e-05	0.0391221633432015	TRUE		OpenSea	BCOR;BCOR;BCOR;BCOR	NM_017745;NM_001123383;NM_001123384;NM_001123385	Body;Body;Body;Body

## Sheet: Suppl. Table 2C
Supplementary Table 2C
Age-associated CpGs in the X chromosome in males in GSE87571
ID	Is_HYPOMETHYLATED_BY_AGE.	M2_lm_estimate_age	M2_lm_p_value_age	pval_BH.adjusted_4	pval_BH.adjusted.0.05_5	Islands_Name	Relation_to_Island	UCSC_RefGene_Name	UCSC_RefGene_Accession	UCSC_RefGene_Group
cg00006815	FALSE	0.000429689	6.81E-10	1.35E-08	TRUE	chrX:103811550-103812043	N_Shore	IL1RAPL2	NM_017416	TSS200
cg00014152	TRUE	-0.000107192	0.005215062	0.019189079	TRUE	chrX:48457110-48457338	Island	WDR13;WDR13;WDR13;WDR13	NR_029427;NM_017883;NM_001166426;NM_001166426	Body;Body;5'UTR;1stExon
cg00040419	TRUE	-0.000661288	6.35E-10	1.26E-08	TRUE	chrX:13671086-13671606	N_Shore	TCEANC	NM_152634	TSS1500
cg00040455	FALSE	0.000675421	2.48E-11	6.76E-10	TRUE	chrX:30326439-30327668	Island	NR0B1	NM_000475	1stExon
cg00040923	FALSE	0.000815612	7.70E-06	6.20E-05	TRUE	chrX:100807793-100808048	N_Shore	ARMCX1	NM_016608	5'UTR
cg00098732	TRUE	-0.000504067	3.11E-07	3.36E-06	TRUE		OpenSea	HS6ST2;HS6ST2	NM_001077188;NM_147175	TSS1500;TSS1500
cg00108056	TRUE	-0.000171104	3.82E-10	7.91E-09	TRUE	chrX:153626095-153627324	Island	RPL10;RPL10;SNORA70	NM_006013;NR_026898;NR_000011	Body;Body;TSS1500
cg00113623	TRUE	-0.000221173	7.24E-08	9.38E-07	TRUE	chrX:153639734-153640675	Island	TAZ;TAZ;DNASE1L1;DNASE1L1;TAZ;TAZ;DNASE1L1;TAZ	NM_000116;NM_181312;NM_001009934;NM_001009932;NM_181313;NR_024048;NM_001009933;NM_181311	1stExon;1stExon;5'UTR;5'UTR;1stExon;Body;5'UTR;1stExon
cg00114913	FALSE	0.000617709	1.30E-06	1.23E-05	TRUE	chrX:118107469-118107949	Island	LONRF3;LONRF3	NM_024778;NM_001031855	TSS1500;TSS1500
cg00126657	TRUE	-0.000417606	0.000914037	0.00428239	TRUE		OpenSea	SSX6	NR_028366	TSS200
cg00140085	FALSE	0.00024907	0.013666302	0.042081739	TRUE		OpenSea	SLC6A8;SLC6A8;SLC6A8	NM_001142805;NM_001142806;NM_005629	1stExon;TSS1500;1stExon
cg00141845	TRUE	-0.001059156	5.02E-05	0.000334944	TRUE		OpenSea	UPRT;UPRT	NM_145052;NR_030774	TSS1500;TSS1500
cg00158454	FALSE	0.000616835	8.60E-14	3.89E-12	TRUE	chrX:136509276-136509813	Island
cg00168417	TRUE	-0.001709572	2.72E-25	1.02E-22	TRUE	chrX:118284519-118285065	S_Shore	KIAA1210	NM_020721	TSS1500
cg00191052	TRUE	-0.000411482	0.00310663	0.012268874	TRUE	chrX:46433054-46434902	N_Shore	CHST7	NM_019886	TSS1500
cg00200463	FALSE	0.001030691	2.09E-08	3.05E-07	TRUE	chrX:67913299-67914134	Island	STARD8;STARD8;STARD8;STARD8	NM_001142504;NM_001142504;NM_014725;NM_001142503	5'UTR;1stExon;5'UTR;Body
cg00202711	FALSE	0.001053392	9.99E-08	1.25E-06	TRUE	chrX:113818519-113819453	N_Shore	HTR2C	NM_000868	TSS200
cg00203568	TRUE	-0.000363013	0.000481876	0.002448329	TRUE	chrX:135849030-135850178	S_Shore	ARHGEF6	NM_004840	Body
cg00203804	TRUE	-0.00021823	0.016140019	0.048282192	TRUE	chrX:40691960-40692446	N_Shore	LOC100132831	NR_027761	Body
cg00206332	TRUE	-0.000714712	1.82E-05	0.000134164	TRUE	chrX:151142680-151143555	N_Shore	GABRE	NM_004961	Body
cg00206414	FALSE	0.001212638	1.34E-19	2.37E-17	TRUE	chrX:39949372-39949976	Island	BCOR;BCOR;BCOR;BCOR	NM_001123384;NM_017745;NM_001123385;NM_001123383	5'UTR;5'UTR;5'UTR;5'UTR
cg00221961	TRUE	-0.000526937	3.26E-05	0.000227406	TRUE	chrX:15756051-15756636	N_Shore	CA5B	NM_007220	TSS1500
cg00228620	FALSE	0.00095338	0.000242447	0.001343186	TRUE	chrX:152782937-152783861	N_Shore
cg00230685	FALSE	0.000210975	0.00038933	0.002035058	TRUE	chrX:17755053-17756648	Island	SCML1;SCML1;SCML1;SCML1	NM_001037540;NM_001037536;NM_001037535;NM_006746	5'UTR;5'UTR;5'UTR;5'UTR
cg00231549	FALSE	0.000130115	0.004264045	0.01609439	TRUE	chrX:33744430-33744951	N_Shore
cg00240113	FALSE	0.001269258	1.46E-08	2.20E-07	TRUE	chrX:136647526-136650178	Island	ZIC3	NM_003413	TSS200
cg00241296	FALSE	0.001386617	7.98E-10	1.55E-08	TRUE	chrX:103811550-103812043	N_Shore	IL1RAPL2;IL1RAPL2	NM_017416;NM_017416	5'UTR;1stExon
cg00260448	TRUE	-6.79E-05	0.006173604	0.022022089	TRUE	chrX:30906901-30907728	S_Shore	MAP3K7IP3	NM_152787	TSS1500
cg00261039	FALSE	0.000969296	1.03E-14	5.61E-13	TRUE	chrX:40005040-40007066	Island	BCOR;BCOR	NM_001123384;NM_001123383	5'UTR;5'UTR
cg00267883	FALSE	0.000241338	0.001178971	0.005310513	TRUE	chrX:129113845-129118029	N_Shelf
cg00279797	TRUE	-0.000256327	0.004038948	0.015380942	TRUE	chrX:109560703-109561534	S_Shore	AMMECR1;AMMECR1;AMMECR1	NM_001171689;NM_001025580;NM_015365	5'UTR;TSS1500;TSS1500
cg00291164	FALSE	0.001692837	1.22E-17	1.33E-15	TRUE		OpenSea	ZDHHC9;ZDHHC9	NM_001008222;NM_016032	3'UTR;3'UTR
cg00304884	TRUE	-0.000245056	0.001435413	0.006311957	TRUE	chrX:134570079-134571154	N_Shore
cg00328965	TRUE	-0.000327264	3.36E-11	8.83E-10	TRUE	chrX:129243674-129245575	N_Shore	ELF4;ELF4	NM_001421;NM_001127197	5'UTR;5'UTR
cg00331433	TRUE	-0.000270025	5.67E-05	0.000372203	TRUE	chrX:16737618-16738099	Island	SYAP1;SYAP1;SYAP1	NR_033181;NM_032796;NM_032796	Body;5'UTR;1stExon
cg00348113	TRUE	-0.000397569	0.000107467	0.000654954	TRUE	chrX:70150675-70151002	N_Shore	SLC7A3;SLC7A3	NM_001048164;NM_032803	Body;Body
cg00349460	TRUE	-0.000307489	9.53E-05	0.00058742	TRUE	chrX:153032468-153033354	N_Shore	PLXNB3;PLXNB3	NM_005393;NM_001163257	Body;5'UTR
cg00359973	TRUE	-9.22E-05	0.006277292	0.02235117	TRUE	chrX:53448968-53449772	S_Shore	RIBC1;RIBC1;RIBC1;RIBC1;SMC1A	NM_001031745;NM_144968;NM_001031745;NM_144968;NM_006306	1stExon;5'UTR;5'UTR;1stExon;TSS1500
cg00369477	FALSE	0.000347499	0.000908632	0.004259103	TRUE	chrX:113818519-113819453	Island	HTR2C;HTR2C	NM_000868;NM_000868	5'UTR;1stExon
cg00373606	TRUE	-0.000239158	0.007524734	0.026018173	TRUE	chrX:68048659-68050252	Island	EFNB1	NM_004429	TSS200
cg00378950	TRUE	-0.00011528	9.73E-05	0.000597704	TRUE		OpenSea	TGIF2LX	NM_138960	Body
cg00379371	TRUE	-9.24E-05	0.002212595	0.00908953	TRUE	chrX:48775763-48776813	N_Shore	PIM2	NM_006875	Body
cg00380985	FALSE	0.000831194	0.000102751	0.000627771	TRUE	chrX:101397305-101397514	N_Shore	TCEAL6	NM_001006938	5'UTR
cg00387056	FALSE	0.000246014	0.00172245	0.00734682	TRUE	chrX:135332893-135333726	N_Shore	MAP7D3	NM_024597	Body
cg00387940	TRUE	-0.000567519	4.95E-07	5.12E-06	TRUE		OpenSea	MTM1	NM_000252	5'UTR
cg00389552	TRUE	-0.000658406	3.92E-06	3.35E-05	TRUE	chrX:40028925-40029315	N_Shore	BCOR;BCOR	NM_001123384;NM_001123383	5'UTR;5'UTR
cg00403724	TRUE	-0.000693992	4.76E-08	6.35E-07	TRUE		OpenSea	TNMD	NM_022144	TSS1500
cg00404599	FALSE	0.000830416	7.39E-14	3.45E-12	TRUE	chrX:107018606-107019611	N_Shore	TSC22D3	NM_198057	1stExon
cg00412010	FALSE	0.000523475	0.000188267	0.001073967	TRUE	chrX:110339364-110339679	S_Shore	PAK3;PAK3;PAK3	NM_001128166;NM_001128167;NM_002578	5'UTR;5'UTR;5'UTR
cg00412368	FALSE	0.001133642	1.15E-08	1.77E-07	TRUE	chrX:138285318-138285596	Island	FGF13;FGF13;FGF13	NM_001139501;NM_001139500;NM_001139498	5'UTR;Body;Body
cg00426668	TRUE	-0.001049257	6.76E-14	3.19E-12	TRUE		OpenSea	CAPN6	NM_014289	TSS1500
cg00428012	TRUE	-0.000202241	2.71E-09	4.72E-08	TRUE	chrX:77165924-77166295	Island	ATP7A;ATP7A	NM_000052;NM_000052	1stExon;5'UTR
cg00428314	TRUE	-0.000189147	4.01E-07	4.25E-06	TRUE	chrX:118708293-118709240	Island	UBE2A;UBE2A	NM_181762;NM_003336	Body;Body
cg00433890	FALSE	0.000336303	0.016024432	0.048009649	TRUE	chrX:20284127-20286811	N_Shelf	RPS6KA3	NM_004586	Body
cg00452819	TRUE	-0.000171903	0.000386556	0.002022713	TRUE	chrX:2846195-2847511	Island	ARSD;ARSD	NM_001669;NM_009589	TSS200;TSS200
cg00458505	FALSE	0.001068565	1.35E-05	0.000101964	TRUE	chrX:17393159-17395817	Island	NHS	NM_198270	TSS200
cg00466819	TRUE	-0.000372917	0.001126047	0.005100238	TRUE	chrX:20008521-20009440	S_Shore
cg00467547	FALSE	0.000617312	5.10E-07	5.25E-06	TRUE		OpenSea	SH2D1A;SH2D1A	NM_001114937;NM_002351	1stExon;1stExon
cg00467854	FALSE	0.00015618	0.007719968	0.026524881	TRUE	chrX:25040878-25041362	N_Shore
cg00473051	FALSE	0.001444775	1.16E-14	6.24E-13	TRUE	chrX:39949372-39949976	N_Shore	BCOR;BCOR;BCOR;BCOR	NM_001123384;NM_017745;NM_001123385;NM_001123383	5'UTR;5'UTR;5'UTR;5'UTR
cg00473354	TRUE	-0.000113692	0.003930578	0.01500321	TRUE	chrX:48334229-48335036	Island	FTSJ1;FTSJ1	NM_177439;NM_012280	TSS200;TSS200
cg00478198	TRUE	-0.000708029	1.64E-06	1.52E-05	TRUE	chrX:49643906-49644501	Island	LOC158572;USP27X;USP27X	NR_026742;NM_001145073;NM_001145073	TSS1500;1stExon;5'UTR
cg00484111	TRUE	-0.000489569	5.05E-05	0.000336386	TRUE	chrX:41112818-41113139	N_Shore
cg00484940	FALSE	0.000461518	3.97E-06	3.38E-05	TRUE	chrX:85402943-85403877	Island	DACH2;DACH2	NM_001139514;NM_053281	TSS1500;TSS1500
cg00517765	TRUE	-0.000338208	0.000116373	0.000700954	TRUE		OpenSea	PPEF1;PPEF1;PPEF1	NM_152224;NM_006240;NM_152226	TSS1500;TSS1500;TSS1500
cg00524424	TRUE	-0.001343867	1.69E-20	3.77E-18	TRUE	chrX:49090327-49090955	N_Shore	CACNA1F	NM_005183	TSS200
cg00525383	FALSE	0.000859877	2.65E-15	1.64E-13	TRUE	chrX:136647526-136650178	Island	ZIC3	NM_003413	TSS1500
cg00529027	FALSE	0.000430952	0.005000729	0.018469736	TRUE	chrX:151806233-151806947	N_Shore	GABRQ	NM_018558	TSS1500
cg00538420	FALSE	0.000230203	0.007716835	0.026524881	TRUE	chrX:107978210-107980145	Island	IRS4	NM_003604	TSS1500
cg00553200	TRUE	-0.000119511	0.014706523	0.044744698	TRUE		OpenSea	RENBP	NM_002910	TSS200
cg00554969	FALSE	0.000875833	1.28E-08	1.94E-07	TRUE		OpenSea	TBX22;TBX22;TBX22	NM_001109878;NM_001109879;NM_016954	Body;5'UTR;Body
cg00573298	TRUE	-0.000145002	0.000427616	0.002206946	TRUE	chrX:40594515-40595457	Island	MED14;MED14	NM_004229;NM_004229	1stExon;5'UTR
cg00575851	FALSE	0.001091292	2.74E-07	3.02E-06	TRUE	chrX:134232431-134233126	N_Shore	NCRNA00087	NR_024493	Body
cg00578645	TRUE	-0.000532473	1.48E-07	1.76E-06	TRUE	chrX:139013862-139015491	N_Shore
cg00581583	TRUE	-0.000116487	0.002179253	0.00897135	TRUE	chrX:49047835-49048405	N_Shore	SYP	NM_003179	3'UTR
cg00583858	TRUE	-0.000349007	0.000884152	0.004153844	TRUE		OpenSea	VGLL1;MIR934	NM_016267;NR_030631	Body;TSS200
cg00584971	FALSE	0.000337477	0.00385626	0.014765514	TRUE	chrX:99666131-99666381	N_Shore	PCDH19;PCDH19	NM_001105243;NM_020766	TSS1500;TSS1500
cg00592494	TRUE	-0.000546039	0.000223549	0.00124694	TRUE	chrX:75249328-75249628	N_Shore
cg00600110	TRUE	-0.000817292	4.78E-11	1.21E-09	TRUE	chrX:8769177-8769559	Island	FAM9A;FAM9A	NM_174951;NM_001171186	TSS200;TSS200
cg00604086	TRUE	-0.000221241	3.42E-11	8.94E-10	TRUE	chrX:67718427-67719071	Island	YIPF6	NM_173834	TSS1500
cg00607036	TRUE	-0.000390867	1.47E-11	4.25E-10	TRUE	chrX:119005251-119006217	Island	NDUFA1;RNF113A	NM_004541;NM_006978	TSS1500;1stExon
cg00609239	TRUE	-0.000865394	1.22E-10	2.86E-09	TRUE	chrX:101854275-101854527	N_Shore	ARMCX5;ARMCX5;ARMCX5;ARMCX5;ARMCX5;ARMCX5	NM_001168482;NM_001168485;NM_001168478;NM_022838;NM_001168480;NM_001168479	TSS1500;TSS1500;TSS1500;TSS1500;TSS1500;TSS1500
cg00611101	FALSE	0.000772021	0.012165491	0.038482194	TRUE		OpenSea	TCEAL2	NM_080390	TSS200
cg00619443	FALSE	0.00155333	1.76E-06	1.62E-05	TRUE	chrX:110038946-110039370	S_Shore	CHRDL1;CHRDL1;CHRDL1;CHRDL1	NM_001143983;NM_001143981;NM_001143982;NM_145234	TSS1500;TSS1500;TSS1500;TSS1500
cg00622389	FALSE	0.000559377	5.22E-05	0.000346279	TRUE		OpenSea	ARMCX2;ARMCX2	NM_177949;NM_014782	TSS200;TSS200
cg00625743	TRUE	-0.000344388	0.000336114	0.001784479	TRUE		OpenSea	TFDP3	NM_016521	TSS1500
cg00625841	FALSE	0.000437725	2.81E-11	7.56E-10	TRUE	chrX:134155996-134156602	S_Shore	FAM127C	NM_001078173	TSS200
cg00627024	TRUE	-0.000111661	0.000144033	0.0008493	TRUE	chrX:23925590-23926315	Island	CXorf58;APOO;APOO;APOO;CXorf58	NM_001169574;NM_024122;NM_024122;NR_026545;NM_152761	TSS1500;1stExon;5'UTR;Body;TSS1500
cg00632130	TRUE	-0.000511865	0.002832507	0.011313873	TRUE	chrX:47930635-47931143	S_Shore	ZNF630	NM_001037735	TSS1500
cg00645049	TRUE	-0.000766453	2.17E-06	1.95E-05	TRUE	chrX:153656733-153657363	Island	ATP6AP1	NM_001183	TSS200
cg00650640	FALSE	0.001127386	0.013908894	0.042715508	TRUE	chrX:13587648-13588221	Island	EGFL6;EGFL6	NM_001167890;NM_015507	TSS200;TSS200
cg00673685	TRUE	-0.000627593	3.96E-08	5.37E-07	TRUE		OpenSea	ZCCHC16	NM_001004308	3'UTR
cg00685229	TRUE	-0.00045812	0.000362671	0.001907912	TRUE	chrX:118826452-118827731	S_Shore	SEPT6;SEPT6;SEPT6;SEPT6	NM_015129;NM_145800;NM_145802;NM_145799	TSS1500;TSS1500;TSS1500;TSS1500
cg00688681	FALSE	0.001655826	1.58E-05	0.000117999	TRUE	chrX:53029708-53030093	Island
cg00718129	TRUE	-0.000314645	0.000817408	0.003879722	TRUE	chrX:10085183-10085759	N_Shore	WWC3	NM_015691	Body
cg00719224	TRUE	-0.000617857	8.66E-06	6.86E-05	TRUE	chrX:133683174-133685463	N_Shore	MIR424;MGC16121;MIR503	NR_029946;NR_024607;NR_030228	TSS1500;TSS1500;TSS1500
cg00723997	FALSE	0.001994163	1.56E-14	8.20E-13	TRUE	chrX:48689589-48690827	Island	PCSK1N	NM_013271	Body
cg00725912	TRUE	-8.89E-05	0.008278085	0.028068776	TRUE	chrX:12809597-12810332	Island	PRPS2;PRPS2	NM_002765;NM_001039091	Body;Body
cg00729461	FALSE	0.000834166	4.22E-07	4.45E-06	TRUE	chrX:133371069-133371718	Island	CCDC160;CCDC160	NM_001101357;NM_001101357	5'UTR;1stExon
cg00735876	TRUE	-0.000253988	0.00982573	0.03226762	TRUE	chrX:135332893-135333726	S_Shore	MAP7D3	NM_024597	TSS1500
cg00735883	FALSE	0.00108079	2.02E-05	0.000146796	TRUE		OpenSea
cg00738702	FALSE	0.000209907	0.004603839	0.017211303	TRUE	chrX:48684837-48686064	N_Shore
cg00739467	TRUE	-0.000206883	0.000506033	0.002556495	TRUE	chrX:152875299-152876145	Island
cg00742240	FALSE	0.000193545	0.000630055	0.003106245	TRUE	chrX:153284685-153285655	S_Shelf	MECP2	NM_004992	3'UTR
cg00743412	FALSE	0.000943791	0.000229681	0.001278961	TRUE	chrX:130192131-130192735	N_Shore	FLJ30058	NM_144967	TSS1500
cg00744851	TRUE	-0.000222521	0.016064656	0.048073492	TRUE	chrX:153038781-153039023	Island	PLXNB3;PLXNB3	NM_001163257;NM_005393	Body;Body
cg00752874	FALSE	0.000272681	0.000558101	0.002785111	TRUE	chrX:107978210-107980145	N_Shore	IRS4	NM_003604	1stExon
cg00765885	FALSE	0.000305858	0.001581495	0.006840822	TRUE	chrX:101771337-101771673	N_Shore	TMSB15A	NM_021992	5'UTR
cg00771185	FALSE	0.000501367	0.005150753	0.01897381	TRUE	chrX:40506176-40506982	S_Shelf	MED14	NM_004229	3'UTR
cg00775115	FALSE	0.000481716	1.08E-09	2.06E-08	TRUE	chrX:47341887-47342697	S_Shore	ZNF41;ZNF41	NM_007130;NM_153380	TSS1500;TSS1500
cg00780578	TRUE	-0.000543817	9.05E-05	0.000560782	TRUE	chrX:68723731-68726051	S_Shore	FAM155B	NM_015686	Body
cg00781978	TRUE	-7.62E-05	0.007462295	0.025838723	TRUE	chrX:40506176-40506982	N_Shore	CXorf38	NM_144970	Body
cg00783137	FALSE	0.000475278	0.013012961	0.040561062	TRUE	chrX:103498706-103499843	N_Shore	ESX1	NM_153448	Body
cg00787015	TRUE	-0.000311739	3.42E-14	1.69E-12	TRUE	chrX:40506176-40506982	Island	CXorf38	NM_144970	Body
cg00788815	FALSE	0.00075726	0.010797086	0.034816255	TRUE	chrX:118107469-118107949	N_Shore
cg00790086	TRUE	-0.000143698	5.89E-06	4.84E-05	TRUE	chrX:46696141-46697075	Island	RP2;RP2	NM_006915;NM_006915	1stExon;5'UTR
cg00805116	TRUE	-0.000121602	4.86E-05	0.000325541	TRUE	chrX:46404634-46405165	Island	LOC401588;ZNF674;ZNF674;ZNF674;ZNF674	NR_015378;NM_001039891;NM_001146291;NM_001146291;NM_001039891	TSS200;1stExon;1stExon;5'UTR;5'UTR
cg00805156	TRUE	-0.001020967	0.000291288	0.001574624	TRUE	chrX:3263353-3265347	Island	MXRA5	NM_015419	5'UTR
cg00809111	FALSE	0.000578881	5.24E-07	5.37E-06	TRUE	chrX:130192131-130192735	Island	FLJ30058	NM_144967	TSS200
cg00810883	FALSE	0.000522703	3.43E-12	1.14E-10	TRUE	chrX:82763571-82764462	N_Shore	POU3F4;POU3F4	NM_000307;NM_000307	5'UTR;1stExon
cg00813142	TRUE	-0.000140084	0.000582241	0.002895263	TRUE	chrX:23685406-23686046	Island	PRDX4	NM_006406	Body
cg00815013	FALSE	0.000253389	0.00013234	0.000787931	TRUE		OpenSea	COL4A5;COL4A6;COL4A6;COL4A5;COL4A5	NM_033381;NM_033641;NM_001847;NM_033380;NM_000495	TSS1500;TSS200;Body;TSS1500;TSS1500
cg00820131	FALSE	0.000141238	0.009141208	0.030355124	TRUE	chrX:67913299-67914134	N_Shore	STARD8;STARD8;STARD8	NM_001142504;NM_014725;NM_001142503	TSS1500;5'UTR;Body
cg00832136	FALSE	0.000253327	4.17E-05	0.000285274	TRUE		OpenSea	CXorf22	NM_152632	TSS200
cg00845806	TRUE	-0.000665003	0.003301043	0.012917012	TRUE		OpenSea	VBP1	NM_003372	Body
cg00849191	FALSE	0.000826978	8.17E-06	6.53E-05	TRUE	chrX:152938634-152939544	Island	PNCK;PNCK	NM_001039582;NM_001135740	Body;TSS1500
cg00850648	FALSE	0.000895615	5.62E-15	3.24E-13	TRUE	chrX:138285888-138287622	N_Shore	FGF13;FGF13;FGF13	NM_001139501;NM_001139500;NM_001139498	5'UTR;Body;Body
cg00861899	TRUE	-0.000286645	0.006799075	0.023905246	TRUE		OpenSea	BMX	NM_203281	TSS200
cg00869298	TRUE	-0.000906004	0.000601587	0.002980881	TRUE	chrX:119005251-119006217	N_Shore	NDUFA1	NM_004541	TSS1500
cg00877056	TRUE	-0.000464122	6.32E-05	0.000407529	TRUE	chrX:107069308-107070201	S_Shore	MID2;MID2	NM_052817;NM_012216	Body;Body
cg00877150	FALSE	0.000217367	0.001087887	0.004961775	TRUE	chrX:39953434-39969247	S_Shelf	BCOR;BCOR	NM_001123384;NM_001123383	5'UTR;5'UTR
cg00878023	FALSE	0.000273872	5.30E-05	0.000351117	TRUE	chrX:21391835-21393408	Island	CNKSR2;CNKSR2;CNKSR2;CNKSR2;CNKSR2;CNKSR2;CNKSR2;CNKSR2	NM_001168647;NM_001168648;NM_001168648;NM_014927;NM_001168647;NM_001168649;NM_014927;NM_001168649	1stExon;1stExon;5'UTR;1stExon;5'UTR;5'UTR;5'UTR;1stExon
cg00901211	TRUE	-0.000238719	7.76E-10	1.52E-08	TRUE	chrX:118602158-118603318	Island	LOC100303728;SLC25A5	NR_028443;NM_001152	Body;1stExon
cg00904184	TRUE	-0.000685865	8.99E-07	8.78E-06	TRUE	chrX:63424198-63426190	Island	FAM123B	NM_152424	TSS1500
cg00920314	FALSE	0.00121387	0.000813676	0.003865749	TRUE	chrX:84189065-84189591	Island	UBE2DNL	NR_024062	Body
cg00920537	TRUE	-0.000143152	1.49E-08	2.23E-07	TRUE	chrX:133507134-133507666	Island	PHF6;PHF6;PHF6	NM_032458;NM_032335;NM_001015877	TSS200;TSS200;TSS200
cg00932276	FALSE	0.000280002	9.84E-06	7.69E-05	TRUE	chrX:13587648-13588221	Island	EGFL6;EGFL6;EGFL6;EGFL6	NM_001167890;NM_001167890;NM_015507;NM_015507	5'UTR;1stExon;5'UTR;1stExon
cg00935924	TRUE	-0.001390602	1.85E-07	2.15E-06	TRUE	chrX:118708293-118709240	Island	UBE2A;UBE2A	NM_181762;NM_003336	TSS200;TSS200
cg00936435	TRUE	-0.000355517	0.002124047	0.008773551	TRUE	chrX:55187321-55188007	Island	FAM104B;FAM104B;FAM104B;FAM104B;FAM104B;FAM104B;FAM104B;FAM104B	NM_001166700;NM_001166701;NM_138362;NR_030722;NM_001166704;NM_001166699;NM_001166702;NM_001166703	TSS1500;TSS1500;TSS1500;TSS1500;TSS1500;TSS1500;TSS1500;TSS1500
cg00937263	TRUE	-0.000159209	0.001166697	0.005261377	TRUE	chrX:74143852-74145176	Island	KIAA2022;KIAA2022	NM_001008537;NM_001008537	5'UTR;1stExon
cg00938641	TRUE	-0.000181892	4.11E-05	0.000281463	TRUE	chrX:153032468-153033354	S_Shore	PLXNB3;PLXNB3	NM_001163257;NM_005393	Body;Body
cg00940232	TRUE	-0.000297164	2.33E-18	2.90E-16	TRUE	chrX:135962102-135962951	Island	RBMX;RBMX;RBMX;RBMX;SNORD61	NR_028477;NM_002139;NM_001164803;NR_028476;NR_002735	Body;5'UTR;5'UTR;Body;TSS1500
cg00948677	TRUE	-0.00069569	2.52E-10	5.38E-09	TRUE	chrX:68114440-68114710	N_Shore
cg00958651	FALSE	0.000298039	0.003677782	0.014205421	TRUE	chrX:147581861-147582072	N_Shore	AFF2;AFF2;AFF2;AFF2;AFF2	NM_001169125;NM_001169123;NM_002025;NM_001169122;NM_001169124	TSS1500;TSS1500;TSS1500;TSS1500;TSS1500
cg00960300	TRUE	-0.000678222	2.27E-10	4.91E-09	TRUE	chrX:70887645-70887941	N_Shore	BCYRN1	NR_001568	Body
cg00960898	FALSE	0.00052836	1.20E-06	1.14E-05	TRUE	chrX:136113583-136114232	Island	GPR101	NM_054021	1stExon
cg00966524	FALSE	0.000177044	0.00135749	0.005998893	TRUE		OpenSea	VGLL1;MIR934	NM_016267;NR_030631	Body;TSS1500
cg00968771	TRUE	-0.001193999	7.48E-06	6.03E-05	TRUE	chrX:101854275-101854527	Island	ARMCX5;ARMCX5;ARMCX5;ARMCX5;ARMCX5;ARMCX5	NM_001168485;NM_022838;NM_001168478;NM_001168479;NM_001168480;NM_001168482	5'UTR;TSS200;TSS200;5'UTR;5'UTR;TSS200
cg00975326	TRUE	-0.000648756	5.43E-07	5.52E-06	TRUE		OpenSea	CXorf23	NM_198279	TSS1500
cg00981643	TRUE	-0.000635605	4.32E-08	5.83E-07	TRUE	chrX:153362568-153363473	S_Shore	MECP2;MECP2	NM_004992;NM_001110792	TSS1500;TSS1500
cg00981879	FALSE	0.001071514	0.001234603	0.005523045	TRUE	chrX:39680140-39681418	Island
cg00988678	TRUE	-0.000257546	2.15E-05	0.000155157	TRUE	chrX:119005251-119006217	Island	RNF113A;NDUFA1;RNF113A	NM_006978;NM_004541;NM_006978	5'UTR;TSS200;1stExon
cg00994038	TRUE	-0.000664801	3.67E-11	9.50E-10	TRUE	chrX:128977325-128977998	S_Shore	ZDHHC9;ZDHHC9	NM_001008222;NM_016032	TSS1500;TSS1500
cg01003197	FALSE	0.000294331	0.000674301	0.003284746	TRUE	chrX:67652946-67653907	S_Shore	OPHN1	NM_002547	TSS1500
cg01008082	FALSE	0.000199164	0.015493404	0.046675366	TRUE		OpenSea	CASK;CASK;GPR82;CASK	NM_003688;NM_001126054;NM_080817;NM_001126055	Body;Body;Body;Body
cg01008919	FALSE	0.00075408	5.59E-06	4.62E-05	TRUE		OpenSea	NLGN3;NLGN3;NLGN3	NM_001166660;NM_018977;NM_181303	TSS200;TSS200;TSS200
cg01013491	TRUE	-0.00017459	0.000132641	0.000789245	TRUE	chrX:135180417-135180783	Island
cg01037726	TRUE	-0.000854011	4.40E-13	1.70E-11	TRUE	chrX:152938634-152939544	N_Shore	PNCK;PNCK	NM_001039582;NM_001135740	Body;Body
cg01039990	FALSE	0.000225155	0.000373773	0.001963162	TRUE	chrX:136510308-136510914	Island
cg01046746	FALSE	0.001096241	4.13E-16	3.46E-14	TRUE	chrX:150863179-150864078	Island
cg01055931	TRUE	-0.000129836	0.004564019	0.017081972	TRUE	chrX:153585697-153585944	N_Shelf	FLNA;FLNA	NM_001110556;NM_001456	Body;Body
cg01056373	TRUE	-0.000931963	1.27E-07	1.54E-06	TRUE	chrX:151999149-151999751	Island	NSDHL;NSDHL;NSDHL;NSDHL;CETN2	NM_015922;NM_001129765;NM_001129765;NM_015922;NM_004344	5'UTR;1stExon;5'UTR;1stExon;TSS1500
cg01058688	FALSE	0.00023814	0.005682679	0.020592886	TRUE		OpenSea	LUZP4	NM_016383	3'UTR
cg01062269	TRUE	-0.000156952	0.009065952	0.030187003	TRUE	chrX:100603622-100603950	Island	TIMM8A;TIMM8A;TIMM8A	NM_001145951;NM_004085;NM_004085	TSS200;1stExon;5'UTR
cg01080862	TRUE	-8.93E-05	0.014777526	0.044891084	TRUE	chrX:117861214-117862177	Island	IL13RA1	NM_001560	TSS200
cg01081720	TRUE	-0.000669608	4.98E-22	1.36E-19	TRUE	chrX:68048659-68050252	N_Shore	EFNB1	NM_004429	TSS1500
cg01083397	TRUE	-0.001460321	1.46E-11	4.24E-10	TRUE	chrX:153362568-153363473	Island	MECP2;MECP2	NM_001110792;NM_004992	Body;5'UTR
cg01086868	FALSE	0.000435338	6.50E-12	2.02E-10	TRUE	chrX:66766037-66766279	N_Shore	AR;AR	NM_000044;NM_000044	1stExon;5'UTR
cg01087775	TRUE	-0.001802472	1.81E-19	3.06E-17	TRUE	chrX:77041003-77041725	S_Shore	ATRX;ATRX	NM_138270;NM_000489	TSS1500;TSS1500
cg01104810	FALSE	0.000490717	0.000286087	0.001551641	TRUE	chrX:53713068-53713794	S_Shore	HUWE1	NM_031407	TSS1500
cg01109660	TRUE	-0.000737736	9.83E-16	6.89E-14	TRUE		OpenSea	GPR64;GPR64;GPR64;GPR64	NM_005756;NM_001079859;NM_001079860;NM_001079858	3'UTR;3'UTR;3'UTR;3'UTR
cg01110418	TRUE	-0.000637512	9.50E-08	1.21E-06	TRUE		OpenSea	FLJ44635	NM_207422	TSS1500
cg01112452	FALSE	0.000266992	0.000113217	0.000684892	TRUE	chrX:117957615-117957937	S_Shore	ZCCHC12	NM_173798	5'UTR
cg01112624	FALSE	0.000720791	0.004271768	0.016116171	TRUE	chrX:47478670-47479515	N_Shore	SYN1;SYN1	NM_006950;NM_133499	Body;Body
cg01114138	TRUE	-0.000492284	7.84E-06	6.30E-05	TRUE	chrX:24167563-24168785	S_Shore	ZFX;ZFX	NM_003410;NM_003410	5'UTR;1stExon
cg01114504	FALSE	0.000157345	0.004145106	0.015718061	TRUE		OpenSea	PAGE2	NM_207339	TSS200
cg01127291	TRUE	-0.000290114	0.00712477	0.024845482	TRUE	chrX:63424198-63426190	Island	FAM123B	NM_152424	5'UTR
cg01135626	FALSE	0.00077138	0.001649943	0.007094284	TRUE	chrX:72667157-72667590	N_Shore	CDX4	NM_005193	1stExon
cg01138740	TRUE	-0.000195834	0.006011257	0.021576277	TRUE		OpenSea	FGF13;FGF13;FGF13;FGF13	NM_001139501;NM_001139500;NM_001139502;NM_001139498	5'UTR;Body;5'UTR;Body
cg01145939	FALSE	0.000279693	3.14E-06	2.74E-05	TRUE	chrX:10094050-10094406	S_Shelf	WWC3	NM_015691	Body
cg01151305	TRUE	-0.0005946	4.47E-05	0.000302274	TRUE	chrX:41332738-41334126	S_Shelf
cg01173474	FALSE	0.000287719	0.000168573	0.000977542	TRUE	chrX:133371069-133371718	N_Shore	CCDC160	NM_001101357	TSS200
cg01177972	FALSE	0.000269607	0.014718617	0.044754661	TRUE	chrX:102024034-102024255	N_Shore
cg01178063	TRUE	-0.000634908	3.32E-05	0.000230718	TRUE	chrX:69282384-69283285	Island	OTUD6A	NM_207320	1stExon
cg01203948	TRUE	-0.000793911	2.22E-13	8.99E-12	TRUE	chrX:47077163-47078637	N_Shore	CDK16	NM_033018	TSS1500
cg01207755	FALSE	0.000404763	0.008748477	0.029289028	TRUE	chrX:49687027-49687993	Island	CLCN5;CLCN5	NM_001127898;NM_001127899	TSS200;TSS200
cg01210880	FALSE	0.00014692	0.010948898	0.035247831	TRUE	chrX:122318752-122319149	Island	GRIA3;GRIA3	NM_007325;NM_000828	Body;Body
cg01222180	FALSE	0.00090814	9.41E-10	1.81E-08	TRUE	chrX:150345615-150346577	Island	GPR50	NM_004224	Body
cg01225298	TRUE	-0.000154698	0.000200329	0.001133541	TRUE	chrX:132090363-132092617	Island	HS6ST2;HS6ST2	NM_147175;NM_001077188	Body;Body
cg01231576	TRUE	-0.000733337	2.40E-06	2.15E-05	TRUE	chrX:152938634-152939544	S_Shore	PNCK	NM_001039582	TSS1500
cg01241836	TRUE	-0.000149808	1.50E-08	2.25E-07	TRUE	chrX:48900510-48901469	Island	TFE3	NM_006521	TSS1500
cg01244877	TRUE	-0.000132655	0.000167505	0.000971926	TRUE	chrX:153598874-153600604	Island	FLNA;FLNA	NM_001110556;NM_001456	Body;Body
cg01288367	TRUE	-0.000106665	0.000929354	0.004341709	TRUE	chrX:68384913-68385404	Island	PJA1;PJA1;PJA1	NM_022368;NM_001032396;NM_145119	5'UTR;5'UTR;5'UTR
cg01289637	FALSE	0.000629923	2.55E-13	1.02E-11	TRUE	chrX:114468095-114468453	S_Shore	LRCH2	NM_020871	TSS1500
cg01293271	FALSE	0.000377919	8.86E-09	1.39E-07	TRUE	chrX:139585867-139588578	N_Shore	SOX3;SOX3	NM_005634;NM_005634	3'UTR;1stExon
cg01301326	TRUE	-0.000186801	1.27E-12	4.55E-11	TRUE	chrX:40010919-40016203	Island	BCOR;BCOR	NM_001123384;NM_001123383	5'UTR;5'UTR
cg01302641	TRUE	-0.000148031	0.001650221	0.007094284	TRUE	chrX:40943673-40945728	Island	USP9X;USP9X;USP9X;USP9X	NM_001039590;NM_001039591;NM_001039590;NM_001039591	1stExon;1stExon;5'UTR;5'UTR
cg01306265	FALSE	0.001526512	8.47E-18	9.44E-16	TRUE		OpenSea	ARMCX2;ARMCX2	NM_014782;NM_177949	5'UTR;5'UTR
cg01316390	TRUE	-0.000514493	6.29E-06	5.13E-05	TRUE	chrX:118207507-118207779	N_Shelf
cg01321830	FALSE	0.001413464	4.22E-18	4.99E-16	TRUE	chrX:40005040-40007066	Island	BCOR;BCOR	NM_001123384;NM_001123383	5'UTR;5'UTR
cg01326358	TRUE	-0.000546927	1.33E-07	1.60E-06	TRUE	chrX:73755645-73756784	N_Shore
cg01337545	FALSE	0.000525466	2.07E-09	3.68E-08	TRUE	chrX:2846195-2847511	S_Shore	ARSD;ARSD	NM_001669;NM_009589	TSS200;TSS200
cg01340520	TRUE	-0.000897367	6.16E-09	1.00E-07	TRUE	chrX:40010919-40016203	Island	BCOR;BCOR	NM_001123384;NM_001123383	5'UTR;5'UTR
cg01343084	FALSE	0.000390289	9.00E-07	8.78E-06	TRUE	chrX:54521445-54522749	Island	FGD1	NM_004463	1stExon
cg01353347	TRUE	-0.000103585	0.00967373	0.031821737	TRUE	chrX:153284685-153285655	Island	IRAK1;IRAK1;IRAK1	NM_001569;NM_001025243;NM_001025242	1stExon;1stExon;1stExon
cg01353903	FALSE	0.00079159	1.78E-13	7.41E-12	TRUE	chrX:99661653-99665358	Island	PCDH19;PCDH19	NM_001105243;NM_020766	1stExon;1stExon
cg01361446	TRUE	-0.000264621	0.011356621	0.036310084	TRUE		OpenSea	IL2RG	NM_000206	1stExon
cg01370179	TRUE	-0.0004027	2.90E-09	5.01E-08	TRUE	chrX:153218818-153219172	Island	HCFC1	NM_005334	Body
cg01372992	TRUE	-0.000108219	0.008154816	0.027745902	TRUE	chrX:130036747-130037158	S_Shore	ENOX2;ENOX2;ENOX2;ENOX2	NM_006375;NM_182314;NM_006375;NM_182314	5'UTR;5'UTR;1stExon;1stExon
cg01374885	TRUE	-0.000724341	1.37E-07	1.64E-06	TRUE		OpenSea	MIR508	NR_030235	TSS1500
cg01375263	FALSE	0.001334519	1.47E-08	2.21E-07	TRUE	chrX:57163646-57163868	Island	SPIN2A;SPIN2A	NM_019003;NM_019003	5'UTR;1stExon
cg01375994	FALSE	0.000613674	0.013805242	0.042437055	TRUE	chrX:3263353-3265347	N_Shore	MXRA5	NM_015419	Body
cg01378112	TRUE	-0.00053495	1.17E-05	9.02E-05	TRUE	chrX:21874261-21874825	Island	YY2;MBTPS2	NM_206923;NM_015884	1stExon;Body
cg01383599	FALSE	0.000244167	0.011514562	0.036719284	TRUE	chrX:25020237-25024207	N_Shore
cg01397290	FALSE	0.002389785	6.80E-16	5.33E-14	TRUE	chrX:37208578-37209325	N_Shore	PRRG1;PRRG1	NM_001142395;NM_000950	TSS1500;TSS1500
cg01398912	FALSE	0.000135268	0.004401344	0.016561618	TRUE	chrX:147582276-147583283	Island	AFF2;AFF2;AFF2;AFF2;AFF2	NM_001169125;NM_001169124;NM_001169122;NM_002025;NM_001169123	Body;Body;Body;Body;Body
cg01404988	TRUE	-0.001234533	8.30E-06	6.61E-05	TRUE	chrX:53448968-53449772	Island	SMC1A;RIBC1;SMC1A;RIBC1	NM_006306;NM_144968;NM_006306;NM_001031745	1stExon;TSS1500;5'UTR;TSS1500
cg01411845	TRUE	-0.000126764	0.000458815	0.002346968	TRUE	chrX:41191974-41194398	Island	DDX3X	NM_001356	TSS1500
cg01415112	TRUE	-0.000422879	4.85E-19	7.58E-17	TRUE	chrX:103411059-103411782	Island	CXorf39	NM_207318	Body
cg01434723	TRUE	-0.000514924	0.001130971	0.005120177	TRUE	chrX:153714288-153715375	Island	UBL4A	NM_014235	TSS200
cg01460974	TRUE	-0.000336552	1.30E-06	1.23E-05	TRUE	chrX:62974713-62975218	S_Shore	ARHGEF9	NM_015185	TSS1500
cg01477427	TRUE	-0.000242911	0.000125888	0.000753636	TRUE	chrX:53461178-53461463	Island	HSD17B10;HSD17B10	NM_001037811;NM_004493	TSS200;TSS200
cg01480550	FALSE	0.000670065	7.80E-09	1.24E-07	TRUE	chrX:151142680-151143555	Island	GABRE	NM_004961	TSS1500
cg01483252	TRUE	-0.000662241	6.53E-06	5.32E-05	TRUE	chrX:46433054-46434902	Island	CHST7	NM_019886	TSS200
cg01486020	FALSE	0.000127944	0.014969545	0.045390031	TRUE	chrX:71130679-71131820	Island	NHSL2	NM_001013627	Body
cg01490258	TRUE	-0.000423958	5.30E-08	7.00E-07	TRUE	chrX:40030818-40032181	N_Shore	BCOR;BCOR	NM_001123384;NM_001123383	5'UTR;5'UTR
cg01501252	TRUE	-0.00013691	4.13E-06	3.50E-05	TRUE	chrX:40943673-40945728	Island	USP9X;USP9X	NM_001039590;NM_001039591	5'UTR;5'UTR
cg01522335	TRUE	-0.000380485	0.00104145	0.004776744	TRUE		OpenSea	LOC347376	NR_003933	TSS1500
cg01523763	FALSE	0.000750402	1.27E-07	1.54E-06	TRUE	chrX:129065619-129066259	S_Shore
cg01523865	FALSE	0.000237205	0.00533137	0.019565651	TRUE	chrX:136651178-136651656	Island	ZIC3	NM_003413	Body
cg01529679	TRUE	-0.000239099	0.004512948	0.016910337	TRUE	chrX:153072554-153072795	S_Shore	PDZD4	NM_032512	Body
cg01538344	FALSE	0.003032682	1.08E-28	5.89E-26	TRUE	chrX:100546063-100546550	Island	TAF7L;TAF7L;TAF7L	NM_001168474;NM_024885;NM_001168474	1stExon;Body;5'UTR
cg01540386	TRUE	-0.000114153	0.005946483	0.021375077	TRUE	chrX:39871532-39874766	Island
cg01543116	TRUE	-0.001210573	5.98E-06	4.91E-05	TRUE	chrX:100183877-100184344	Island	XKRX	NM_212559	TSS1500
cg01545419	TRUE	-0.000235362	0.005532289	0.020182151	TRUE	chrX:30265172-30265555	Island	MAGEB1;MAGEB1;MAGEB1	NM_177404;NM_002363;NM_177415	5'UTR;5'UTR;5'UTR
cg01564045	TRUE	-0.000271888	8.15E-05	0.000511824	TRUE	chrX:148586552-148586984	N_Shelf	IDS;IDS;IDS	NM_000202;NM_006123;NM_001166550	Body;Body;Body
cg01567000	TRUE	-0.000139193	7.41E-06	5.98E-05	TRUE	chrX:135991412-135991928	N_Shore
cg01568488	TRUE	-0.000396856	8.25E-05	0.000517499	TRUE	chrX:37765017-37765257	S_Shelf
cg01573782	TRUE	-0.000735999	5.56E-05	0.000365613	TRUE	chrX:38079691-38080150	Island	SRPX;SRPX;SRPX;SRPX	NM_001170751;NM_006307;NM_001170750;NM_001170752	Body;Body;Body;Body
cg01575816	FALSE	0.000212279	0.00069877	0.003386475	TRUE		OpenSea	COL4A5;COL4A5;COL4A6;COL4A5	NM_033381;NM_000495;NM_001847;NM_033380	1stExon;1stExon;TSS1500;1stExon
cg01577745	FALSE	0.000453656	5.61E-05	0.000368764	TRUE	chrX:102631321-102632073	N_Shore	NGFRAP1;NGFRAP1;NGFRAP1	NM_014380;NM_206915;NM_206917	TSS1500;TSS200;TSS200
cg01579322	TRUE	-0.000221446	1.12E-07	1.39E-06	TRUE	chrX:54208939-54209723	Island	FAM120C	NM_017848	1stExon
cg01589255	FALSE	0.000352358	6.39E-05	0.000411086	TRUE	chrX:73755645-73756784	Island
cg01593269	TRUE	-0.000354792	6.75E-08	8.82E-07	TRUE	chrX:152676702-152677389	Island
cg01596349	TRUE	-0.001056584	3.09E-11	8.22E-10	TRUE	chrX:153626095-153627324	S_Shore	RPL10;RPL10;SNORA70	NM_006013;NR_026898;NR_000011	Body;Body;TSS1500
cg01598357	TRUE	-0.001149393	3.78E-20	7.73E-18	TRUE	chrX:69665102-69665355	N_Shore	DLG3	NM_021120	TSS1500
cg01600263	TRUE	-0.000257782	9.05E-06	7.13E-05	TRUE	chrX:102840379-102841178	Island	TCEAL4;TCEAL4;TCEAL4;TCEAL4	NM_001006935;NM_001006937;NM_001006936;NM_024863	5'UTR;5'UTR;5'UTR;5'UTR
cg01634761	TRUE	-0.000110161	0.00549574	0.020071221	TRUE	chrX:68048659-68050252	N_Shore	EFNB1	NM_004429	TSS1500
cg01640808	FALSE	0.001307233	1.58E-12	5.56E-11	TRUE	chrX:21674018-21677066	Island	KLHL34	NM_153270	1stExon
cg01645836	TRUE	-0.000906563	0.01339213	0.041505446	TRUE		OpenSea	CXorf59	NM_173695	5'UTR
cg01647019	FALSE	0.000318193	0.000833791	0.00394602	TRUE		OpenSea	GLRA2;GLRA2;GLRA2;GLRA2;GLRA2;GLRA2	NM_001118885;NM_002063;NM_002063;NM_001118886;NM_001118886;NM_001118885	5'UTR;1stExon;5'UTR;1stExon;5'UTR;1stExon
cg01651728	TRUE	-0.000421535	0.000472297	0.002403397	TRUE		OpenSea	MIR890	NR_030589	TSS1500
cg01663055	TRUE	-0.000152126	0.007931578	0.027128376	TRUE	chrX:67652946-67653907	N_Shelf	OPHN1	NM_002547	Body
cg01668271	TRUE	-0.000213851	0.009354885	0.03095984	TRUE	chrX:47696092-47696364	Island	ZNF81;ZNF81	NM_007137;NM_007137	1stExon;5'UTR
cg01673753	TRUE	-0.000531402	2.80E-09	4.85E-08	TRUE	chrX:39547824-39548681	N_Shore
cg01674874	TRUE	-0.000718336	1.91E-11	5.35E-10	TRUE	chrX:49019048-49019334	N_Shore	MAGIX;MAGIX;MAGIX	NM_001099681;NM_024859;NM_001099682	TSS1500;TSS1500;TSS1500
cg01679167	FALSE	0.000310638	2.12E-05	0.00015308	TRUE	chrX:6144120-6145906	Island	NLGN4X;NLGN4X	NM_181332;NM_020742	5'UTR;5'UTR
cg01680245	TRUE	-0.000386752	0.003102369	0.012256983	TRUE	chrX:64771406-64772193	N_Shore
cg01714671	TRUE	-0.000154488	0.000197867	0.001122201	TRUE	chrX:71496700-71497227	Island	RPS4X	NM_001007	Body
cg01732428	TRUE	-0.000197591	1.43E-05	0.00010766	TRUE	chrX:16729925-16730938	Island	CTPS2;CTPS2;CTPS2;CTPS2	NM_001144002;NM_175859;NM_019857;NM_019857	TSS1500;TSS200;1stExon;5'UTR
cg01737010	TRUE	-0.00093451	5.39E-07	5.49E-06	TRUE	chrX:101771337-101771673	S_Shore	TMSB15A	NM_021992	TSS1500
cg01737550	TRUE	-0.000511349	0.000109854	0.00066578	TRUE	chrX:101397305-101397514	N_Shelf	TCEAL6	NM_001006938	3'UTR
cg01752030	TRUE	-0.000130819	4.57E-06	3.83E-05	TRUE	chrX:73164003-73164247	Island	LOC554203	NR_024582	Body
cg01752898	TRUE	-0.000135581	0.005842416	0.021093789	TRUE	chrX:38186422-38187010	Island	RPGR;RPGR	NM_000328;NM_001034853	TSS200;TSS200
cg01758418	FALSE	0.00031159	0.002537525	0.010239905	TRUE	chrX:70150675-70151002	S_Shore	SLC7A3;SLC7A3	NM_032803;NM_001048164	TSS1500;TSS1500
cg01759889	FALSE	0.000853075	1.27E-09	2.37E-08	TRUE	chrX:68723731-68726051	Island	FAM155B;FAM155B	NM_015686;NM_015686	1stExon;5'UTR
cg01776229	FALSE	0.000539914	3.45E-05	0.00023908	TRUE	chrX:82763571-82764462	Island	POU3F4	NM_000307	1stExon
cg01786967	FALSE	0.001775757	5.88E-17	5.82E-15	TRUE	chrX:100546063-100546550	Island	TAF7L;TAF7L	NM_024885;NM_001168474	Body;TSS200
cg01813294	FALSE	0.000544648	0.005956822	0.021396554	TRUE	chrX:17393159-17395817	Island	NHS	NM_198270	TSS200
cg01817069	TRUE	-0.000179119	5.38E-07	5.49E-06	TRUE	chrX:129086636-129087488	Island
cg01821772	FALSE	0.000281599	0.013658679	0.04207886	TRUE	chrX:47003750-47004987	S_Shelf	RBM10;RBM10	NM_005676;NM_152856	Body;Body
cg01821906	TRUE	-0.000238578	1.02E-06	9.91E-06	TRUE	chrX:103267755-103268449	Island	H2BFWT;MIR1256;H2BFWT	NM_001002916;NR_031657;NM_001002916	5'UTR;Body;1stExon
cg01823238	TRUE	-0.000195166	2.05E-05	0.000149	TRUE	chrX:7895077-7895608	S_Shore	PNPLA4;PNPLA4;PNPLA4	NM_001142389;NM_004650;NM_001142389	5'UTR;TSS1500;1stExon
cg01825872	FALSE	0.000539526	1.51E-06	1.41E-05	TRUE	chrX:67652946-67653907	Island	OPHN1	NM_002547	TSS200
cg01826283	TRUE	-0.00042756	1.41E-21	3.73E-19	TRUE	chrX:73512193-73512569	Island	NCRNA00182	NR_028379	Body
cg01828434	TRUE	-8.71E-05	0.000242743	0.001344064	TRUE	chrX:106959378-106959914	S_Shore	TSC22D3;TSC22D3;TSC22D3	NM_004089;NM_198057;NM_001015881	TSS1500;Body;TSS1500
cg01828474	FALSE	0.003212478	3.74E-29	2.16E-26	TRUE	chrX:21674018-21677066	Island	KLHL34	NM_153270	TSS200
cg01829822	FALSE	0.000385047	0.011395762	0.036396708	TRUE		OpenSea	NCRNA00182;MIR374B;MIR421	NR_028379;NR_030620;NR_030398	Body;TSS200;TSS1500
cg01831199	TRUE	-0.00057739	0.007660475	0.026366662	TRUE	chrX:106361519-106361900	S_Shore	RBM41;RBM41;RBM41;RBM41	NM_018301;NM_001171080;NM_018301;NM_001171080	5'UTR;1stExon;1stExon;5'UTR
cg01852992	TRUE	-0.000166203	0.015447616	0.04656403	TRUE	chrX:153695618-153695844	Island	PLXNA3	NM_017514	Body
cg01856640	TRUE	-0.000597179	0.001575875	0.006825544	TRUE	chrX:153199952-153200924	S_Shelf	RENBP	NM_002910	Body
cg01857704	TRUE	-0.000836601	1.51E-13	6.44E-12	TRUE		OpenSea	TMEM31;GLRA4	NM_182541;NM_001024452	TSS200;Body
cg01859586	TRUE	-0.000519115	1.08E-15	7.38E-14	TRUE	chrX:53253783-53254826	Island	KDM5C;KDM5C	NM_004187;NM_001146702	TSS1500;TSS1500
cg01864032	TRUE	-0.000198954	1.81E-08	2.68E-07	TRUE	chrX:69674799-69675305	N_Shore	DLG3;DLG3;DLG3	NM_021120;NM_001166278;NM_020730	Body;TSS1500;Body
cg01873087	TRUE	-0.000121911	0.004766792	0.017719645	TRUE	chrX:48397759-48398529	Island	TBC1D25	NM_002536	TSS1500
cg01881753	FALSE	0.000197707	0.000956568	0.004443442	TRUE	chrX:152735784-152736193	N_Shelf	HAUS7	NM_017518	Body
cg01882566	TRUE	-0.001611383	5.14E-34	5.60E-31	TRUE	chrX:38186422-38187010	S_Shore	RPGR;RPGR	NM_001034853;NM_000328	TSS1500;TSS1500
cg01886810	FALSE	0.000313817	1.05E-05	8.13E-05	TRUE	chrX:47077163-47078637	S_Shelf	CDK16;CDK16;CDK16	NM_033018;NM_006201;NM_001170460	Body;5'UTR;TSS1500
cg01887803	FALSE	0.000207268	0.000516189	0.002603779	TRUE		OpenSea	STS;STS	NM_000351;NM_000351	1stExon;5'UTR
cg01891172	FALSE	0.002264134	3.12E-16	2.66E-14	TRUE	chrX:21674018-21677066	Island	KLHL34	NM_153270	TSS200
cg01905377	TRUE	-0.000277163	5.49E-05	0.000362283	TRUE	chrX:49125645-49127200	N_Shelf	FOXP3;FOXP3	NM_014009;NM_001114377	TSS1500;TSS1500
cg01909378	TRUE	-0.000343286	0.002734074	0.010969855	TRUE		OpenSea	ZNF645	NM_152577	1stExon
cg01913196	FALSE	0.00071344	0.007468962	0.025852681	TRUE	chrX:125685711-125686941	S_Shore	DCAF12L1	NM_178470	TSS200
cg01924074	TRUE	-0.000752822	6.88E-05	0.000439331	TRUE	chrX:53710495-53711457	Island	HUWE1	NM_031407	5'UTR
cg01947226	TRUE	-0.000512654	5.47E-06	4.52E-05	TRUE	chrX:16887742-16889250	Island	RBBP7	NM_002893	TSS1500
cg01954531	FALSE	0.000430898	0.000847566	0.004007342	TRUE	chrX:38662906-38664764	N_Shelf	MID1IP1;MID1IP1	NM_001098791;NM_001098790	TSS200;TSS200
cg01970554	FALSE	0.000463341	3.13E-08	4.37E-07	TRUE	chrX:50212429-50212666	N_Shore	DGKK	NM_001013742	Body
cg01990106	TRUE	-0.000920878	3.38E-09	5.73E-08	TRUE	chrX:5811007-5811304	N_Shore	NLGN4X;NLGN4X	NM_020742;NM_181332	3'UTR;3'UTR
cg01992935	FALSE	0.001176816	7.90E-20	1.49E-17	TRUE	chrX:108867762-108868486	Island	KCNE1L;KCNE1L	NM_012282;NM_012282	1stExon;5'UTR
cg01996723	FALSE	0.000534939	7.38E-06	5.96E-05	TRUE	chrX:139593105-139593582	N_Shore
cg02004156	TRUE	-0.000523332	1.10E-05	8.50E-05	TRUE	chrX:48900510-48901469	Island	TFE3;TFE3	NM_006521;NM_006521	1stExon;5'UTR
cg02019068	FALSE	0.000192721	0.000241172	0.001337629	TRUE	chrX:48334229-48335036	S_Shelf	FTSJ1;FTSJ1;FTSJ1	NM_177439;NM_012280;NM_177434	Body;Body;Body
cg02019635	FALSE	0.000139162	0.016366617	0.048870599	TRUE		OpenSea	ZMAT1;ZMAT1	NM_032441;NM_001011657	TSS1500;Body
cg02022247	FALSE	0.000142965	0.005676427	0.020588331	TRUE	chrX:25030461-25032053	N_Shore	ARX	NM_139058	Body
cg02033323	FALSE	0.000157021	0.002123775	0.008773551	TRUE		OpenSea	FOXP3;FOXP3	NM_014009;NM_001114377	5'UTR;5'UTR
cg02035698	FALSE	0.000766232	5.82E-11	1.47E-09	TRUE	chrX:152127380-152127623	N_Shore	ZNF185	NM_007150	Body
cg02041067	TRUE	-0.000566671	2.49E-06	2.22E-05	TRUE	chrX:153774893-153776136	N_Shore	IKBKG;G6PD;G6PD;IKBKG;IKBKG;IKBKG	NM_001099857;NM_001042351;NM_000402;NM_003639;NM_001099856;NM_001145255	TSS1500;5'UTR;Body;TSS1500;Body;TSS1500
cg02042142	FALSE	0.000266873	8.22E-06	6.56E-05	TRUE	chrX:17393159-17395817	Island	NHS	NM_198270	TSS1500
cg02053896	FALSE	0.000468905	1.66E-06	1.54E-05	TRUE	chrX:70150675-70151002	S_Shore	SLC7A3;SLC7A3	NM_032803;NM_001048164	TSS200;TSS200
cg02055404	FALSE	0.000488886	8.18E-06	6.54E-05	TRUE	chrX:82765442-82765776	Island
cg02059755	TRUE	-0.000241303	0.001962509	0.008210052	TRUE		OpenSea	HEPH;HEPH;HEPH	NM_138737;NM_001130860;NM_014799	Body;TSS1500;TSS1500
cg02061213	TRUE	-0.000314565	0.006447907	0.022875607	TRUE	chrX:107069308-107070201	N_Shore	MID2;MID2	NM_052817;NM_012216	TSS1500;TSS1500
cg02077027	TRUE	-0.000424888	0.002503186	0.010126338	TRUE		OpenSea	SH3KBP1;SH3KBP1	NM_031892;NM_001024666	Body;TSS200
cg02116333	TRUE	-6.69E-05	0.012404909	0.039050575	TRUE	chrX:53461178-53461463	Island	HSD17B10;HSD17B10	NM_001037811;NM_004493	TSS200;TSS200
cg02117996	FALSE	0.000623537	1.65E-09	3.04E-08	TRUE	chrX:38662906-38664764	N_Shelf	MID1IP1;MID1IP1	NM_001098791;NM_001098790	TSS200;TSS200
cg02120013	FALSE	0.000249693	0.006954868	0.024374352	TRUE	chrX:50214459-50214677	N_Shore	DGKK	NM_001013742	TSS1500
cg02120046	FALSE	0.000589554	2.33E-08	3.36E-07	TRUE	chrX:132090363-132092617	Island	HS6ST2;HS6ST2	NM_147175;NM_001077188	Body;Body
cg02121672	FALSE	0.000414586	1.89E-05	0.000138171	TRUE		OpenSea	PCYT1B;PCYT1B;PCYT1B	NM_001163264;NM_004845;NM_001163265	Body;TSS1500;TSS1500
cg02124059	TRUE	-0.000969865	1.64E-07	1.93E-06	TRUE	chrX:47341887-47342697	Island	ZNF41;ZNF41;ZNF41	NM_007130;NM_153380;NM_007130	5'UTR;5'UTR;1stExon
cg02124085	FALSE	0.000204994	2.93E-05	0.000206427	TRUE		OpenSea	GDPD2;GDPD2;GDPD2;GDPD2	NM_001171192;NM_017711;NM_001171193;NM_001171191	TSS1500;TSS1500;TSS1500;TSS1500
cg02148711	TRUE	-0.000145199	0.000243558	0.001347818	TRUE	chrX:77041003-77041725	Island	ATRX;ATRX;ATRX;ATRX	NM_000489;NM_138270;NM_138270;NM_000489	1stExon;5'UTR;1stExon;5'UTR
cg02156712	FALSE	0.000249864	0.004716583	0.017559155	TRUE	chrX:8698857-8700500	Island	KAL1	NM_000216	TSS200
cg02157475	TRUE	-0.000593701	1.47E-07	1.75E-06	TRUE	chrX:72782945-72783165	N_Shore	LOC139201;CHIC1	NR_029423;NM_001039840	Body;TSS200
cg02166322	FALSE	0.000115838	0.004807035	0.01784846	TRUE	chrX:37430706-37431784	Island	LANCL3;LANCL3	NM_198511;NM_001170331	TSS200;TSS200
cg02167358	TRUE	-0.00084818	4.01E-09	6.73E-08	TRUE	chrX:15872215-15873762	N_Shore	AP1S2	NM_003916	5'UTR
cg02188048	FALSE	0.000509466	0.000425822	0.002200003	TRUE	chrX:39871532-39874766	Island
cg02193580	FALSE	0.000292044	0.003604876	0.013972101	TRUE		OpenSea	FHL1;FHL1;FHL1;FHL1;FHL1;FHL1;FHL1	NM_001159704;NR_027621;NM_001449;NM_001167819;NM_001159703;NM_001159702;NM_001159700	TSS200;Body;5'UTR;TSS1500;5'UTR;5'UTR;5'UTR
cg02198544	FALSE	0.001375162	1.92E-10	4.26E-09	TRUE	chrX:152710204-152710814	S_Shore	TREX2;TREX2	NM_080701;NM_080701	1stExon;5'UTR
cg02200373	TRUE	-0.000573168	1.23E-16	1.15E-14	TRUE		OpenSea	SASH3	NM_018990	TSS1500
cg02201836	TRUE	-0.000188624	0.015260392	0.046139528	TRUE	chrX:129039750-129040152	Island	UTP14A;UTP14A	NM_001166221;NM_006649	TSS1500;TSS1500
cg02210067	TRUE	-0.000656837	0.000267231	0.001462315	TRUE	chrX:11775784-11776936	S_Shore	MSL3;MSL3;MSL3;MSL3	NM_078628;NM_006800;NM_078629;NM_078630	Body;TSS200;Body;Body
cg02211869	FALSE	0.000139877	0.00840241	0.028353074	TRUE	chrX:134477583-134477999	S_Shelf	ZNF449	NM_152695	Body
cg02223323	TRUE	-0.000755567	8.95E-05	0.000555754	TRUE	chrX:20134203-20135350	Island	MAP7D2;MAP7D2;MAP7D2;MAP7D2	NM_001168466;NM_152780;NM_001168465;NM_001168467	Body;Body;Body;5'UTR
cg02232922	TRUE	-0.000148217	0.005585977	0.020334984	TRUE	chrX:118533163-118533787	N_Shore	SLC25A43	NM_145305	TSS1500
cg02233493	FALSE	0.000694802	7.16E-06	5.79E-05	TRUE	chrX:130216330-130216902	S_Shore	FLJ30058	NM_144967	Body
cg02261899	FALSE	0.001115265	3.95E-05	0.000270996	TRUE	chrX:125685711-125686941	Island	DCAF12L1	NM_178470	TSS200
cg02263204	FALSE	0.00050429	0.011059002	0.035511834	TRUE	chrX:47518015-47518850	S_Shelf
cg02266197	FALSE	0.000468331	0.0003497	0.001846917	TRUE	chrX:133371069-133371718	N_Shore	CCDC160	NM_001101357	TSS200
cg02268650	TRUE	-0.001536131	4.45E-07	4.67E-06	TRUE	chrX:68348399-68348775	Island
cg02274705	TRUE	-0.001080984	2.03E-12	7.02E-11	TRUE	chrX:119763737-119764230	Island	C1GALT1C1;C1GALT1C1;C1GALT1C1;C1GALT1C1	NM_001011551;NM_152692;NM_001011551;NM_152692	1stExon;1stExon;5'UTR;5'UTR
cg02275924	FALSE	0.000775946	0.00321658	0.01263187	TRUE		OpenSea	MID1	NM_033290	TSS200
cg02279464	FALSE	0.000581527	2.48E-06	2.21E-05	TRUE		OpenSea	GABRA3	NM_000808	TSS200
cg02283535	FALSE	0.001105092	5.82E-10	1.16E-08	TRUE	chrX:103811550-103812043	Island	IL1RAPL2;IL1RAPL2	NM_017416;NM_017416	5'UTR;1stExon
cg02285579	FALSE	0.001169234	0.000927015	0.00433396	TRUE	chrX:106515698-106516368	Island
cg02288667	TRUE	-0.000440227	0.000483789	0.002455505	TRUE	chrX:135991412-135991928	Island
cg02293258	TRUE	-0.000248065	0.007487685	0.025899204	TRUE	chrX:57147679-57147997	Island	SPIN2B;SPIN2B;SPIN2B;SPIN2B;SPIN2B;SPIN2B	NM_001006682;NM_001006683;NM_001006681;NM_001006683;NM_001006681;NM_001006682	5'UTR;1stExon;1stExon;5'UTR;5'UTR;1stExon
cg02295369	FALSE	0.001063186	2.41E-09	4.24E-08	TRUE	chrX:117957615-117957937	S_Shore	ZCCHC12	NM_173798	Body
cg02301364	TRUE	-0.000132228	4.95E-07	5.12E-06	TRUE	chrX:106871621-106871827	Island	PRPS1;PRPS1	NM_002764;NM_002764	1stExon;5'UTR
cg02327549	FALSE	0.001357676	6.35E-07	6.36E-06	TRUE	chrX:105066349-105067110	N_Shore	NRK	NM_198465	TSS1500
cg02329520	FALSE	0.000759885	2.01E-10	4.40E-09	TRUE	chrX:153744211-153744831	N_Shelf	FAM3A;FAM3A;FAM3A;FAM3A;FAM3A	NM_021806;NM_001171134;NR_033237;NM_001171133;NM_001171132	Body;Body;Body;Body;Body
cg02330362	TRUE	-0.000349742	0.009966983	0.032665856	TRUE	chrX:70401862-70402213	Island
cg02362246	TRUE	-9.59E-05	0.001892904	0.00796257	TRUE		OpenSea
cg02379437	TRUE	-0.000386145	0.002138221	0.008822515	TRUE		OpenSea	NAP1L2	NM_021963	TSS1500
cg02402307	FALSE	0.000148405	0.000933046	0.004356879	TRUE	chrX:15511311-15511685	Island	PIR;PIR	NM_001018109;NM_003662	TSS1500;TSS1500
cg02417823	TRUE	-0.000492255	0.000484121	0.002455919	TRUE	chrX:21958611-21959701	Island	SMS	NM_004595	TSS200
cg02438576	TRUE	-0.000299883	0.001894245	0.00796257	TRUE	chrX:153695618-153695844	S_Shore	PLXNA3	NM_017514	Body
cg02447370	FALSE	0.000788532	5.65E-08	7.43E-07	TRUE	chrX:132090363-132092617	S_Shore	HS6ST2;HS6ST2	NM_001077188;NM_147175	5'UTR;5'UTR
cg02454309	TRUE	-6.95E-05	0.016051357	0.048060949	TRUE	chrX:103401400-103401778	N_Shore	MCART6	NM_001012755	5'UTR
cg02459704	TRUE	-0.000359464	0.002835731	0.011322141	TRUE	chrX:153084371-153084911	Island	PDZD4	NM_032512	Body
cg02469604	FALSE	0.000520055	0.00039649	0.002066973	TRUE		OpenSea	TKTL1;TKTL1;TKTL1	NM_001145934;NM_012253;NM_001145933	TSS200;Body;Body
cg02471578	FALSE	0.000274272	0.011568725	0.036851391	TRUE		OpenSea	NLGN3;NLGN3;NLGN3	NM_001166660;NM_018977;NM_181303	TSS200;TSS200;TSS200
cg02480419	TRUE	-0.000160718	0.003584173	0.013897351	TRUE	chrX:48814267-48815894	Island	OTUD5;OTUD5;OTUD5;OTUD5	NM_017602;NM_001136159;NM_001136158;NM_001136157	TSS1500;TSS1500;TSS1500;TSS1500
cg02492445	FALSE	0.000759914	2.81E-11	7.56E-10	TRUE	chrX:136632076-136633319	N_Shore
cg02495057	TRUE	-0.000414216	1.21E-07	1.49E-06	TRUE	chrX:70444046-70444270	N_Shore	BCYRN1;GJB1;GJB1	NR_001568;NM_000166;NM_001097642	Body;TSS1500;5'UTR
cg02495445	TRUE	-0.00031155	0.007107259	0.024802058	TRUE	chrX:34405907-34406376	Island
cg02498747	TRUE	-0.000708637	5.02E-06	4.19E-05	TRUE	chrX:153402306-153402674	N_Shore
cg02501924	FALSE	0.000540664	1.23E-06	1.17E-05	TRUE	chrX:99891299-99891794	S_Shore	TSPAN6	NM_003270	TSS200
cg02504617	TRUE	-0.000274246	0.005504106	0.02008681	TRUE		OpenSea	MAGEC1	NM_005462	5'UTR
cg02505036	TRUE	-0.000419031	2.09E-08	3.05E-07	TRUE	chrX:133678595-133679201	N_Shelf	MIR450A1;MIR450B;MIR542;MIR450A2	NR_029962;NR_030587;NR_030399;NR_030227	TSS1500;TSS1500;Body;TSS1500
cg02537091	TRUE	-0.000355397	5.33E-05	0.000352665	TRUE	chrX:100546063-100546550	S_Shore	TAF7L	NM_024885	1stExon
cg02537612	TRUE	-0.000851044	1.16E-08	1.78E-07	TRUE	chrX:144712421-144713318	Island
cg02543363	TRUE	-0.000690066	9.07E-11	2.16E-09	TRUE	chrX:129254555-129255097	N_Shore
cg02547167	FALSE	0.000955143	0.000555335	0.002772716	TRUE	chrX:8751285-8751608	S_Shore
cg02547323	FALSE	0.000936403	5.01E-05	0.000334345	TRUE	chrX:103087020-103087314	S_Shore	RAB9B	NM_016370	TSS200
cg02549418	FALSE	0.00018761	0.011398561	0.036396708	TRUE		OpenSea	MBNL3;MBNL3;MBNL3	NM_001170704;NM_018388;NM_133486	5'UTR;1stExon;1stExon
cg02575859	TRUE	-0.000135671	0.015716868	0.047276755	TRUE	chrX:71496700-71497227	S_Shore	RPS4X	NM_001007	TSS200
cg02579620	TRUE	-0.000124178	0.001814687	0.007690071	TRUE	chrX:152988874-152991719	N_Shore	BCAP31;BCAP31;BCAP31;BCAP31	NR_024450;NM_005745;NM_001139441;NM_001139457	Body;Body;Body;Body
cg02580986	FALSE	0.000678366	0.000126208	0.00075509	TRUE		OpenSea	MUM1L1	NM_152423	5'UTR
cg02583883	FALSE	0.000594118	1.56E-05	0.000116553	TRUE	chrX:112083564-112084815	N_Shore	AMOT	NM_133265	5'UTR
cg02589074	TRUE	-0.000695824	1.26E-11	3.68E-10	TRUE	chrX:148586552-148586984	Island	IDS;IDS;IDS	NM_006123;NM_000202;NM_001166550	TSS200;TSS200;TSS200
cg02590710	FALSE	0.000534874	1.86E-06	1.69E-05	TRUE	chrX:56258951-56259159	N_Shore	KLF8;KLF8	NM_001159296;NM_007250	TSS1500;TSS1500
cg02602182	FALSE	0.001284285	3.88E-06	3.32E-05	TRUE	chrX:40026592-40028376	Island	BCOR;BCOR	NM_001123384;NM_001123383	5'UTR;5'UTR
cg02602300	TRUE	-0.001477675	8.48E-24	2.87E-21	TRUE	chrX:153199952-153200924	N_Shore	NAA10	NM_003491	Body
cg02602528	TRUE	-0.000234637	0.000550162	0.002749688	TRUE	chrX:49028091-49029111	Island	PLP2	NM_002668	TSS200
cg02603022	TRUE	-0.000393463	0.000360377	0.001897883	TRUE	chrX:39547824-39548681	Island
cg02604836	TRUE	-0.000415608	5.66E-05	0.000371256	TRUE	chrX:154033366-154033935	N_Shore	MPP1;MPP1;MPP1;MPP1	NM_001166462;NM_002436;NM_001166461;NM_001166460	5'UTR;Body;Body;Body
cg02626719	FALSE	0.001493678	2.71E-22	7.75E-20	TRUE		OpenSea	ARMCX2;ARMCX2;ARMCX2;ARMCX2	NM_177949;NM_014782;NM_177949;NM_014782	1stExon;5'UTR;5'UTR;1stExon
cg02634141	TRUE	-0.000788714	4.36E-10	8.97E-09	TRUE		OpenSea	MIR507;MIR506	NR_030234;NR_030233	TSS1500;TSS1500
cg02634916	TRUE	-7.68E-05	0.010412603	0.033776377	TRUE	chrX:122866199-122867097	Island	THOC2	NM_001081550	Body
cg02639793	FALSE	0.000548345	0.000109415	0.000663525	TRUE	chrX:70273009-70273255	Island
cg02649608	TRUE	-7.25E-05	0.016065351	0.048073492	TRUE	chrX:119384369-119385058	Island	ZBTB33;ZBTB33	NM_006777;NM_006777	5'UTR;1stExon
cg02684842	TRUE	-0.000323535	8.31E-05	0.000520433	TRUE	chrX:153626095-153627324	S_Shore	RPL10;RPL10;SNORA70	NM_006013;NR_026898;NR_000011	Body;Body;Body
cg02685544	TRUE	-0.000876843	3.08E-07	3.35E-06	TRUE	chrX:39953434-39969247	Island	BCOR;BCOR;BCOR;BCOR	NM_001123385;NM_001123384;NM_017745;NM_001123383	TSS200;5'UTR;TSS200;5'UTR
cg02698615	TRUE	-9.39E-05	0.001684368	0.007212628	TRUE	chrX:135579001-135580099	Island	HTATSF1;HTATSF1	NM_014500;NM_001163280	Body;Body
cg02699127	TRUE	-0.000238003	0.000490361	0.002481157	TRUE	chrX:129065619-129066259	N_Shore
cg02712399	TRUE	-0.000559453	1.99E-10	4.38E-09	TRUE	chrX:53024599-53024966	N_Shore
cg02714202	TRUE	-0.000618459	4.07E-06	3.45E-05	TRUE	chrX:55515067-55515544	Island	USP51	NM_201286	Body
cg02714492	FALSE	0.000269304	0.006539857	0.0231429	TRUE	chrX:68835648-68837063	Island	EDA;EDA;EDA;EDA;EDA;EDA;EDA	NM_001005611;NM_001005612;NM_001399;NM_001005609;NM_001005611;NM_001005615;NM_001005610	3'UTR;Body;Body;Body;1stExon;Body;Body
cg02723311	TRUE	-0.000748002	1.73E-11	4.90E-10	TRUE	chrX:13707055-13707555	Island	RAB9A	NM_004251	TSS1500
cg02725485	TRUE	-0.000254411	0.004244492	0.016033177	TRUE		OpenSea	CXorf21	NM_025159	3'UTR
cg02725692	TRUE	-0.000842977	3.19E-09	5.46E-08	TRUE	chrX:48367165-48367742	S_Shore	PORCN;PORCN;PORCN;PORCN;PORCN	NM_203476;NM_203473;NM_022825;NM_203474;NM_203475	5'UTR;5'UTR;5'UTR;TSS1500;TSS1500
cg02733659	FALSE	0.0007847	0.000460925	0.002351626	TRUE	chrX:103498706-103499843	S_Shore	ESX1	NM_153448	TSS1500
cg02742918	TRUE	-0.000852037	8.82E-08	1.13E-06	TRUE	chrX:153284685-153285655	N_Shore	IRAK1;IRAK1;IRAK1	NM_001025243;NM_001569;NM_001025242	Body;Body;Body
cg02743552	TRUE	-0.000225104	0.002886858	0.011494944	TRUE	chrX:148552551-148552755	N_Shore
cg02752267	TRUE	-0.000570244	0.001302271	0.005780926	TRUE	chrX:69674799-69675305	N_Shelf	DLG3;DLG3	NM_020730;NM_021120	TSS1500;Body
cg02769235	TRUE	-0.000670615	1.13E-11	3.36E-10	TRUE	chrX:70444046-70444270	Island	GJB1;BCYRN1;GJB1	NM_000166;NR_001568;NM_001097642	Body;Body;Body
cg02770794	TRUE	-0.000125268	9.95E-06	7.76E-05	TRUE	chrX:39871532-39874766	Island
cg02779592	TRUE	-0.001058073	6.19E-11	1.55E-09	TRUE		OpenSea	SRPX2	NM_014467	TSS200
cg02779729	TRUE	-0.000270781	0.009970325	0.032665888	TRUE		OpenSea	SMARCA1;SMARCA1	NM_139035;NM_003069	Body;Body
cg02804757	FALSE	0.000955449	1.32E-15	8.94E-14	TRUE	chrX:138285888-138287622	N_Shore	FGF13;FGF13;FGF13	NM_001139501;NM_001139500;NM_001139498	5'UTR;Body;Body
cg02814558	TRUE	-0.00025884	0.007293583	0.025326088	TRUE	chrX:150863179-150864078	S_Shelf	PRRG3	NM_024082	Body
cg02817683	TRUE	-0.000321583	0.011038463	0.035489562	TRUE	chrX:133930787-133931355	N_Shore	FAM122B;FAM122C;FAM122B;FAM122B;FAM122B;FAM122B;FAM122B;FAM122B;FAM122B	NM_001166600;NM_001170780;NM_145284;NM_001166599;NM_001170757;NM_145284;NM_001166599;NM_001170756;NM_001170756	5'UTR;TSS200;1stExon;1stExon;5'UTR;5'UTR;5'UTR;1stExon;5'UTR
cg02817946	TRUE	-0.001067863	0.000246939	0.001362679	TRUE	chrX:24167563-24168785	Island
cg02818322	TRUE	-0.000427259	1.34E-05	0.000101675	TRUE		OpenSea	MAGEC3	NM_138702	Body
cg02830187	TRUE	-0.000286266	2.62E-05	0.000186298	TRUE	chrX:152907595-152908323	N_Shore	DUSP9	NM_001395	TSS1500
cg02836821	TRUE	-0.000538268	1.10E-05	8.52E-05	TRUE	chrX:132090363-132092617	S_Shelf	HS6ST2;HS6ST2;HS6ST2;HS6ST2	NM_001077188;NM_147175;NM_147175;NM_001077188	5'UTR;1stExon;5'UTR;1stExon
cg02847500	FALSE	0.000777995	2.07E-09	3.69E-08	TRUE	chrX:139585867-139588578	Island	SOX3	NM_005634	1stExon
cg02858817	TRUE	-0.000561298	0.001906574	0.008010224	TRUE		OpenSea	MAGEB18	NM_173699	TSS1500
cg02864732	FALSE	0.001423552	4.22E-11	1.08E-09	TRUE	chrX:130192131-130192735	Island	FLJ30058;FLJ30058	NM_144967;NM_144967	1stExon;5'UTR
cg02875834	TRUE	-0.000114557	0.007607282	0.026251714	TRUE	chrX:95939630-95940366	Island	DIAPH2;DIAPH2;DIAPH2;DIAPH2	NM_006729;NM_006729;NM_007309;NM_007309	5'UTR;1stExon;5'UTR;1stExon
cg02879659	TRUE	-0.000390703	0.000312716	0.001674112	TRUE		OpenSea	GABRQ	NM_018558	Body
cg02892589	TRUE	-0.000276896	1.25E-08	1.90E-07	TRUE	chrX:41191974-41194398	Island	DDX3X	NM_001356	TSS200
cg02893780	TRUE	-0.000309235	0.003350094	0.013082846	TRUE	chrX:153656733-153657363	N_Shore	ATP6AP1	NM_001183	TSS1500
cg02896496	FALSE	0.000147734	2.44E-05	0.00017441	TRUE	chrX:54383872-54385477	Island	WNK3;WNK3	NM_020922;NM_001002838	TSS1500;TSS1500
cg02904184	TRUE	-0.000122066	0.000660948	0.003229327	TRUE	chrX:40126360-40126744	N_Shore
cg02909397	TRUE	-0.000444553	9.83E-05	0.000603051	TRUE	chrX:20284127-20286811	Island	RPS6KA3	NM_004586	1stExon
cg02910451	TRUE	-0.000756454	2.54E-08	3.61E-07	TRUE		OpenSea
cg02912158	FALSE	0.00033208	3.67E-06	3.15E-05	TRUE	chrX:136647526-136650178	Island	ZIC3	NM_003413	1stExon
cg02915422	FALSE	0.00048374	4.87E-10	9.91E-09	TRUE	chrX:150863179-150864078	Island
cg02918903	FALSE	0.00038976	0.012726388	0.039832416	TRUE		OpenSea	HTR2C	NM_000868	Body
cg02921294	FALSE	0.000390366	1.35E-07	1.62E-06	TRUE	chrX:103217140-103217713	N_Shore	MIR1256;TMSB15B	NR_031657;NM_194324	Body;TSS200
cg02923300	TRUE	-0.000465184	1.88E-07	2.17E-06	TRUE	chrX:68758191-68758647	S_Shore
cg02936290	TRUE	-0.001319337	3.96E-06	3.37E-05	TRUE	chrX:135962102-135962951	Island	RBMX;RBMX;RBMX;RBMX;SNORD61	NR_028477;NM_002139;NM_001164803;NR_028476;NR_002735	Body;5'UTR;5'UTR;Body;TSS1500
cg02937293	TRUE	-0.000441919	0.00013402	0.000796485	TRUE	chrX:49687027-49687993	Island	CLCN5;CLCN5	NM_001127899;NM_001127898	5'UTR;5'UTR
cg02938958	FALSE	0.000470424	4.85E-09	8.03E-08	TRUE	chrX:25020237-25024207	Island	ARX	NM_139058	Body
cg02940221	TRUE	-0.000329894	1.27E-10	2.94E-09	TRUE		OpenSea	TKTL1;TKTL1;TKTL1	NM_001145934;NM_012253;NM_001145933	Body;Body;Body
cg02952681	TRUE	-0.000237944	0.012920042	0.040335541	TRUE		OpenSea
cg02952729	FALSE	0.000568374	2.67E-10	5.68E-09	TRUE		OpenSea	CFP;CFP	NM_002621;NM_001145252	5'UTR;TSS200
cg02973734	FALSE	0.000174303	0.003162353	0.01245383	TRUE	chrX:153218818-153219172	S_Shore	HCFC1	NM_005334	Body
cg02973971	TRUE	-0.000109508	0.001132722	0.005125737	TRUE	chrX:149106113-149106682	Island	LOC100272228;CXorf40B;CXorf40B	NR_027456;NM_001013845;NM_001013845	TSS1500;1stExon;5'UTR
cg02994237	TRUE	-0.00059687	2.32E-06	2.08E-05	TRUE		OpenSea	FGF13;FGF13;FGF13;FGF13;FGF13;MIR504;FGF13	NM_001139500;NM_004114;NM_001139502;NM_001139501;NM_001139498;NR_030229;NM_033642	Body;Body;Body;Body;Body;TSS1500;Body
cg02994943	FALSE	0.001025336	3.95E-06	3.37E-05	TRUE	chrX:154033366-154033935	Island	MPP1;MPP1;MPP1;MPP1	NM_001166462;NM_002436;NM_001166461;NM_001166460	5'UTR;Body;Body;Body
cg02997061	TRUE	-0.000632857	1.36E-07	1.63E-06	TRUE	chrX:40126360-40126744	Island
cg03003060	FALSE	0.000166418	7.64E-05	0.000483304	TRUE	chrX:13956150-13957061	Island	GPM6B	NM_001001994	Body
cg03019024	TRUE	-0.000191568	0.007262027	0.025252283	TRUE		OpenSea	CXorf26;CXorf26	NM_016500;NM_016500	5'UTR;1stExon
cg03020597	FALSE	0.000104272	0.015657123	0.047139621	TRUE	chrX:144899363-144900266	N_Shore	SLITRK2;SLITRK2;SLITRK2;SLITRK2	NM_001144004;NM_001144003;NM_032539;NM_001144005	TSS1500;TSS1500;TSS1500;TSS1500
cg03025466	TRUE	-0.000630469	1.65E-07	1.93E-06	TRUE		OpenSea	SLC6A8;SLC6A8;SLC6A8	NM_001142805;NM_005629;NM_001142806	3'UTR;3'UTR;3'UTR
cg03031520	TRUE	-0.000271012	1.77E-05	0.000130742	TRUE		OpenSea	PLP1;PLP1;PLP1	NM_001128834;NM_199478;NM_000533	TSS200;TSS1500;TSS1500
cg03035653	FALSE	0.001356404	2.16E-20	4.71E-18	TRUE	chrX:99661653-99665358	Island	PCDH19;PCDH19	NM_001105243;NM_020766	1stExon;1stExon
cg03039483	FALSE	0.000281673	0.007079064	0.024724456	TRUE		OpenSea	HDX	NM_144657	TSS200
cg03046946	TRUE	-8.49E-05	0.008941669	0.02983396	TRUE	chrX:152735784-152736193	N_Shore	HAUS7	NM_017518	Body
cg03056321	TRUE	-0.000664812	2.36E-07	2.65E-06	TRUE	chrX:71350941-71352137	Island	NHSL2;RGAG4	NM_001013627;NM_001024455	Body;TSS1500
cg03057808	TRUE	-0.000185326	4.13E-08	5.58E-07	TRUE	chrX:105855028-105855297	Island	CXorf57;CXorf57	NM_018015;NM_018015	1stExon;5'UTR
cg03088756	FALSE	0.000653895	8.03E-08	1.04E-06	TRUE	chrX:40010919-40016203	Island	BCOR;BCOR	NM_001123384;NM_001123383	5'UTR;5'UTR
cg03094405	TRUE	-0.000488147	1.05E-06	1.02E-05	TRUE		OpenSea	ARHGAP6;ARHGAP6;ARHGAP6	NM_013427;NM_013423;NM_006125	Body;TSS1500;Body
cg03096488	FALSE	0.000276556	2.15E-08	3.12E-07	TRUE	chrX:66766037-66766279	N_Shore	AR	NM_000044	1stExon
cg03100923	FALSE	0.000936541	4.12E-10	8.53E-09	TRUE	chrX:138285888-138287622	Island	FGF13;FGF13;FGF13	NM_001139501;NM_001139500;NM_001139498	5'UTR;Body;Body
cg03102848	TRUE	-0.000312268	1.70E-06	1.57E-05	TRUE	chrX:41191974-41194398	Island	DDX3X	NM_001356	TSS200
cg03104298	TRUE	-0.001236887	9.86E-06	7.70E-05	TRUE	chrX:135579001-135580099	Island	HTATSF1;HTATSF1	NM_014500;NM_001163280	TSS1500;TSS200
cg03120461	TRUE	-0.000415826	1.73E-05	0.000127537	TRUE	chrX:12993107-12994599	Island	TMSB4X;TMSL3	NM_021109;NM_183049	TSS200;TSS200
cg03121419	TRUE	-0.000407287	8.14E-05	0.000511824	TRUE	chrX:125685711-125686941	S_Shore	DCAF12L1	NM_178470	TSS1500
cg03149049	TRUE	-0.000126673	0.00461698	0.017253853	TRUE	chrX:47053103-47053605	N_Shore	UBA1;UBA1	NM_003334;NM_153280	TSS200;5'UTR
cg03157806	TRUE	-0.000117827	1.87E-05	0.000136888	TRUE	chrX:148712839-148713679	Island	TMEM185A;TMEM185A	NM_032508;NM_032508	5'UTR;1stExon
cg03159767	FALSE	0.00040421	0.012902795	0.040294523	TRUE	chrX:70273009-70273255	N_Shore
cg03159836	TRUE	-7.42E-05	0.0064226	0.022802321	TRUE	chrX:24167563-24168785	S_Shore	ZFX	NM_003410	TSS1500
cg03164831	TRUE	-0.000168641	0.000323632	0.001723811	TRUE	chrX:80064923-80065136	S_Shore	BRWD3	NM_153252	TSS1500
cg03169432	TRUE	-0.000121095	0.000485576	0.002462024	TRUE	chrX:40506176-40506982	Island	CXorf38	NM_144970	TSS200
cg03171708	TRUE	-0.000320914	6.28E-09	1.02E-07	TRUE	chrX:16887742-16889250	Island	RBBP7	NM_002893	TSS1500
cg03174501	FALSE	0.000272043	0.000239653	0.001329957	TRUE	chrX:40064743-40064993	S_Shore
cg03176466	FALSE	0.000648477	8.53E-13	3.13E-11	TRUE		OpenSea	CXorf22	NM_152632	TSS200
cg03177323	TRUE	-0.000634333	6.28E-05	0.000405583	TRUE	chrX:153236071-153238480	Island	HCFC1;HCFC1;TMEM187	NM_005334;NM_005334;NM_003492	1stExon;5'UTR;TSS1500
cg03181214	TRUE	-0.000128019	0.006718964	0.02368302	TRUE	chrX:100645780-100646107	S_Shore	RPL36A	NM_021029	Body
cg03183094	FALSE	0.000155543	0.009080575	0.030225432	TRUE		OpenSea	CLIC2	NM_001289	Body
cg03188519	FALSE	0.001076444	0.0001691	0.000980022	TRUE		OpenSea	MID1	NM_033290	TSS200
cg03189022	TRUE	-0.001151266	4.14E-14	2.01E-12	TRUE	chrX:153236071-153238480	Island	TMEM187;HCFC1	NM_003492;NM_005334	TSS1500;TSS1500
cg03191149	TRUE	-0.000329122	0.000148473	0.000871814	TRUE		OpenSea	CLDN2;CLDN2	NM_001171092;NM_001171095	5'UTR;5'UTR
cg03198117	FALSE	0.000613968	8.48E-06	6.74E-05	TRUE	chrX:152938634-152939544	S_Shore	PNCK;PNCK	NM_001135740;NM_001039582	TSS1500;TSS200
cg03201658	TRUE	-0.000984563	1.53E-14	8.06E-13	TRUE		OpenSea	SH3KBP1;SH3KBP1	NM_031892;NM_001024666	3'UTR;3'UTR
cg03202526	FALSE	0.000907813	9.98E-08	1.25E-06	TRUE	chrX:139585867-139588578	Island	SOX3	NM_005634	TSS200
cg03210912	TRUE	-0.00017428	3.73E-07	4.01E-06	TRUE	chrX:153718654-153719455	Island	SLC10A3;SLC10A3;SLC10A3	NM_001142391;NM_001142392;NM_019848	TSS200;TSS200;TSS200
cg03212133	TRUE	-0.001264754	4.75E-12	1.53E-10	TRUE	chrX:135055671-135056158	S_Shore	MMGT1	NM_173470	TSS1500
cg03219705	TRUE	-0.000402479	0.001937252	0.008120281	TRUE	chrX:38420557-38421478	Island	TSPAN7	NM_004615	TSS200
cg03250346	TRUE	-0.00017942	0.002251756	0.009227214	TRUE	chrX:24042835-24044094	Island	KLHL15	NM_030624	5'UTR
cg03266942	TRUE	-0.000116005	0.01284772	0.040160901	TRUE	chrX:24711630-24712284	Island	POLA1	NM_016937	Body
cg03273615	TRUE	-0.000833989	4.34E-07	4.57E-06	TRUE	chrX:106361519-106361900	S_Shore	RBM41;RBM41	NM_018301;NM_001171080	TSS1500;TSS1500
cg03274069	TRUE	-0.00076486	2.28E-05	0.000163453	TRUE		OpenSea	AVPR2;AVPR2;AVPR2	NM_001146151;NR_027419;NM_000054	Body;Body;Body
cg03278754	TRUE	-0.000407009	3.28E-05	0.00022844	TRUE	chrX:50556224-50557179	N_Shelf	SHROOM4;SHROOM4	NM_020717;NR_027121	Body;Body
cg03305185	FALSE	0.000690539	0.001995538	0.008330458	TRUE	chrX:134429630-134429854	Island	ZNF75D	NM_007131	5'UTR
cg03310203	FALSE	0.000343755	0.000731166	0.003517634	TRUE	chrX:151806233-151806947	Island	GABRQ	NM_018558	Body
cg03321558	FALSE	0.000185985	0.009036996	0.030111037	TRUE	chrX:148712839-148713679	N_Shelf	TMEM185A	NM_032508	Body
cg03323437	TRUE	-0.000513354	0.001891414	0.00796257	TRUE	chrX:54835220-54835525	Island	MAGED2;MAGED2;MAGED2	NM_177433;NM_201222;NM_014599	5'UTR;TSS200;5'UTR
cg03325532	FALSE	0.000158214	0.007161286	0.024963944	TRUE		OpenSea	GPR173	NM_018969	Body
cg03350932	TRUE	-0.000935437	2.51E-13	1.01E-11	TRUE	chrX:153084371-153084911	S_Shore	PDZD4	NM_032512	Body
cg03351894	FALSE	0.00115565	9.13E-21	2.08E-18	TRUE	chrX:48684837-48686064	S_Shore	ERAS	NM_181532	TSS1500
cg03353482	FALSE	0.00076473	3.28E-14	1.62E-12	TRUE	chrX:74742765-74743117	S_Shore	ZDHHC15;ZDHHC15;ZDHHC15	NM_144969;NM_001146257;NM_001146256	TSS200;TSS200;TSS200
cg03363535	FALSE	0.000443098	0.001964404	0.008212238	TRUE	chrX:101771337-101771673	Island	TMSB15A	NM_021992	5'UTR
cg03369029	TRUE	-0.000437205	0.01138926	0.036395861	TRUE		OpenSea	XAGE5	NM_130775	3'UTR
cg03370193	FALSE	0.000762762	1.06E-05	8.21E-05	TRUE	chrX:31284504-31285019	Island	DMD;DMD;DMD;DMD;DMD;DMD;DMD;DMD;DMD;DMD;DMD;DMD;DMD;DMD;DMD;DMD;DMD;DMD	NM_004013;NM_004023;NM_004009;NM_004015;NM_004011;NM_004017;NM_004016;NM_004021;NM_004014;NM_004007;NM_004006;NM_004010;NM_004019;NM_004022;NM_004012;NM_004020;NM_000109;NM_004018	Body;Body;Body;Body;Body;Body;Body;Body;Body;Body;Body;Body;Body;Body;Body;Body;Body;Body
cg03382925	TRUE	-0.000134927	0.002008054	0.008368458	TRUE	chrX:53349666-53350613	Island	IQSEC2	NM_001111125	1stExon
cg03424637	TRUE	-9.60E-05	0.006259882	0.022297277	TRUE	chrX:147582276-147583283	Island	AFF2;AFF2;AFF2;AFF2;AFF2	NM_001169125;NM_001169124;NM_001169122;NM_002025;NM_001169123	Body;Body;Body;Body;Body
cg03426344	TRUE	-0.000670627	0.000166171	0.000964757	TRUE	chrX:16964603-16965472	N_Shore	REPS2;REPS2	NM_004726;NM_001080975	TSS1500;TSS1500
cg03435878	FALSE	0.001121174	1.20E-07	1.48E-06	TRUE	chrX:103809794-103810167	N_Shore	IL1RAPL2	NM_017416	TSS1500
cg03440485	TRUE	-0.000887995	0.000126853	0.000758488	TRUE	chrX:107179230-107179632	Island
cg03447800	FALSE	0.00062861	1.55E-10	3.51E-09	TRUE	chrX:103498706-103499843	Island	ESX1;ESX1	NM_153448;NM_153448	5'UTR;1stExon
cg03455762	FALSE	0.000447272	0.000431236	0.002222123	TRUE		OpenSea	XPNPEP2	NM_003399	Body
cg03460558	FALSE	0.00040237	2.40E-07	2.69E-06	TRUE	chrX:128656851-128657406	S_Shore	SMARCA1;SMARCA1	NM_003069;NM_139035	TSS200;TSS200
cg03465847	TRUE	-8.07E-05	0.000279822	0.001522715	TRUE	chrX:40594515-40595457	Island	MED14	NM_004229	TSS200
cg03469514	TRUE	-0.000599093	0.007184699	0.025036658	TRUE	chrX:84189065-84189591	Island	UBE2DNL	NR_024062	TSS200
cg03506684	FALSE	0.000263469	0.000151238	0.000885399	TRUE	chrX:2746553-2748235	Island	GYG2;GYG2	NM_003918;NM_001079855	TSS200;TSS200
cg03509565	FALSE	0.000195602	0.008303758	0.028146094	TRUE	chrX:38079691-38080150	S_Shore	SRPX;SRPX;SRPX;SRPX	NM_001170752;NM_006307;NM_001170751;NM_001170750	TSS1500;TSS1500;TSS1500;TSS1500
cg03512369	TRUE	-0.000423236	0.00087443	0.004118471	TRUE		OpenSea	PLS3;PLS3	NM_005032;NM_001136025	5'UTR;TSS1500
cg03517379	TRUE	-0.000299758	0.000113763	0.000687346	TRUE	chrX:118739709-118740515	Island	NKRF	NM_017544	TSS1500
cg03527511	FALSE	0.000725267	1.25E-10	2.91E-09	TRUE	chrX:40005040-40007066	Island	BCOR;BCOR	NM_001123384;NM_001123383	5'UTR;5'UTR
cg03544771	TRUE	-0.000641392	0.00981106	0.032230236	TRUE	chrX:38662906-38664764	N_Shore	MID1IP1;MID1IP1	NM_001098790;NM_001098791	5'UTR;5'UTR
cg03575468	TRUE	-0.000224869	0.000870596	0.004104357	TRUE	chrX:19361726-19362479	S_Shore	PDHA1	NM_000284	Body
cg03601619	TRUE	-0.000163646	3.32E-05	0.000230684	TRUE	chrX:120008631-120009630	Island	CT47B1	NM_001145718	Body
cg03604216	TRUE	-0.000195066	0.006040741	0.021666241	TRUE	chrX:9960205-9960408	Island
cg03605858	TRUE	-0.000595109	4.00E-06	3.41E-05	TRUE	chrX:51149661-51150911	Island	CXorf67	NM_203407	1stExon
cg03660541	TRUE	-0.000634339	1.58E-11	4.53E-10	TRUE	chrX:48367165-48367742	S_Shore	PORCN;PORCN;PORCN;PORCN;PORCN	NM_203476;NM_203473;NM_022825;NM_203474;NM_203475	5'UTR;5'UTR;5'UTR;TSS200;TSS200
cg03660876	TRUE	-0.002253506	2.28E-26	9.70E-24	TRUE		OpenSea	ARHGAP6;ARHGAP6;ARHGAP6;ARHGAP6	NM_013423;NM_013427;NM_013423;NM_006125	5'UTR;Body;1stExon;Body
cg03662494	TRUE	-0.000557318	2.19E-07	2.48E-06	TRUE	chrX:39953434-39969247	Island	BCOR;BCOR	NM_001123384;NM_001123383	5'UTR;5'UTR
cg03670113	TRUE	-0.000402876	1.18E-05	9.08E-05	TRUE	chrX:153639734-153640675	Island	TAZ;TAZ;TAZ;TAZ;DNASE1L1;DNASE1L1;TAZ;DNASE1L1	NM_181311;NM_181312;NM_000116;NM_181313;NM_001009933;NM_001009934;NR_024048;NM_001009932	Body;Body;Body;Body;TSS200;TSS200;Body;TSS200
cg03670355	TRUE	-0.000788394	0.000535215	0.00268456	TRUE	chrX:10126320-10126882	Island	CLCN4	NM_001830	5'UTR
cg03671371	FALSE	0.001448657	1.80E-22	5.52E-20	TRUE	chrX:36975505-36976349	Island
cg03672021	TRUE	-0.000228027	8.10E-08	1.04E-06	TRUE	chrX:153602720-153603269	N_Shore	FLNA;FLNA	NM_001456;NM_001110556	5'UTR;5'UTR
cg03675615	TRUE	-0.00063916	5.34E-26	2.18E-23	TRUE		OpenSea	PAGE4	NM_007003	TSS200
cg03682444	TRUE	-0.000327914	9.06E-05	0.000560944	TRUE		OpenSea	L1CAM;L1CAM;L1CAM	NM_001143963;NM_024003;NM_000425	Body;Body;Body
cg03692134	TRUE	-0.000455767	1.51E-16	1.40E-14	TRUE	chrX:129113845-129118029	Island	BCORL1	NM_021946	5'UTR
cg03697809	FALSE	0.000665452	0.002819611	0.011276146	TRUE	chrX:106749879-106750862	Island
cg03706022	FALSE	0.000732642	9.75E-08	1.23E-06	TRUE	chrX:38662906-38664764	N_Shelf	MID1IP1;MID1IP1;MID1IP1;MID1IP1	NM_001098790;NM_001098790;NM_001098791;NM_001098791	5'UTR;1stExon;1stExon;5'UTR
cg03709474	FALSE	0.000692423	2.82E-09	4.88E-08	TRUE	chrX:153247498-153248052	S_Shore	TMEM187	NM_003492	3'UTR
cg03711046	TRUE	-0.000579174	1.47E-10	3.37E-09	TRUE	chrX:48814267-48815894	N_Shore	OTUD5;OTUD5;OTUD5;OTUD5	NM_001136158;NM_001136159;NM_017602;NM_001136157	Body;5'UTR;Body;Body
cg03714991	TRUE	-0.000521814	2.16E-06	1.95E-05	TRUE		OpenSea	DRP2;DRP2	NM_001171184;NM_001939	TSS200;TSS200
cg03716231	TRUE	-0.00051499	0.0109555	0.035257509	TRUE	chrX:23685406-23686046	N_Shore	PRDX4	NM_006406	TSS1500
cg03717424	TRUE	-0.000783459	1.91E-12	6.61E-11	TRUE	chrX:67652946-67653907	N_Shore	OPHN1	NM_002547	Body
cg03718079	FALSE	0.002036963	1.18E-11	3.48E-10	TRUE	chrX:149716154-149716466	Island
cg03718309	TRUE	-0.000384307	6.92E-11	1.71E-09	TRUE	chrX:153362568-153363473	Island	MECP2;MECP2	NM_004992;NM_001110792	TSS1500;TSS1500
cg03723938	FALSE	0.000336261	0.003309484	0.012939714	TRUE	chrX:8698857-8700500	Island	KAL1	NM_000216	TSS200
cg03738247	FALSE	0.000495929	1.18E-10	2.76E-09	TRUE	chrX:119133851-119134369	S_Shore
cg03741419	FALSE	0.000877459	0.004824864	0.017897739	TRUE		OpenSea	LOC92249	NR_015353	TSS1500
cg03744357	TRUE	-0.001508895	2.74E-18	3.32E-16	TRUE	chrX:99194334-99194598	S_Shore	LOC442459	NR_024608	TSS1500
cg03748372	TRUE	-0.000371234	0.01306369	0.040706242	TRUE	chrX:49125645-49127200	Island	PPP1R3F	NM_033215	TSS200
cg03748429	FALSE	0.000844949	2.33E-13	9.37E-12	TRUE	chrX:103498706-103499843	S_Shore	ESX1	NM_153448	TSS1500
cg03753611	TRUE	-0.000550734	1.41E-06	1.33E-05	TRUE	chrX:152988874-152991719	Island	BCAP31;BCAP31;ABCD1;BCAP31;BCAP31	NR_024450;NM_001139441;NM_000033;NM_001139457;NM_005745	TSS1500;TSS1500;1stExon;TSS1500;TSS1500
cg03769817	TRUE	-0.000412778	0.016714795	0.049698386	TRUE	chrX:99666131-99666381	Island	PCDH19;PCDH19	NM_001105243;NM_020766	TSS1500;TSS1500
cg03787796	TRUE	-0.000103533	0.010034915	0.032866524	TRUE		OpenSea	CHM;CHM	NM_001145414;NM_000390	1stExon;1stExon
cg03789606	TRUE	-0.001016995	1.37E-07	1.64E-06	TRUE		OpenSea	LOC442459	NR_024608	Body
cg03791917	FALSE	0.000266511	0.000585411	0.002906602	TRUE		OpenSea	BTK	NM_000061	TSS200
cg03800724	TRUE	-0.00070442	1.95E-10	4.32E-09	TRUE	chrX:53253783-53254826	N_Shore	KDM5C;KDM5C	NM_001146702;NM_004187	Body;Body
cg03802424	FALSE	0.000439809	0.000951134	0.004422387	TRUE	chrX:85402943-85403877	Island	DACH2;DACH2	NM_001139514;NM_053281	TSS200;TSS200
cg03805048	TRUE	-0.000107912	0.008312875	0.02815753	TRUE	chrX:75648708-75649533	N_Shore	MAGEE1	NM_020932	TSS200
cg03810479	TRUE	-0.000333255	0.006306239	0.022437947	TRUE	chrX:38662906-38664764	S_Shore
cg03811055	TRUE	-0.000351322	0.012180351	0.03850436	TRUE	chrX:16887742-16889250	Island	RBBP7;RBBP7	NM_002893;NM_002893	1stExon;5'UTR
cg03817616	TRUE	-0.000104912	0.010967306	0.035272352	TRUE	chrX:63614957-63615423	S_Shore	MTMR8	NM_017677	TSS200
cg03823092	FALSE	0.000450408	6.01E-06	4.93E-05	TRUE	chrX:99891299-99891794	Island	TSPAN6;TSPAN6	NM_003270;NM_003270	5'UTR;1stExon
cg03823149	TRUE	-0.000103719	0.008339883	0.028210037	TRUE	chrX:53468578-53469023	Island
cg03825574	TRUE	-0.00067188	6.39E-12	2.00E-10	TRUE	chrX:129113845-129118029	Island	BCORL1	NM_021946	TSS200
cg03829491	FALSE	0.00023534	0.00024563	0.001356982	TRUE	chrX:151999149-151999751	S_Shelf	NSDHL;NSDHL	NM_015922;NM_001129765	5'UTR;5'UTR
cg03838168	TRUE	-0.000841514	9.07E-11	2.16E-09	TRUE	chrX:48432815-48433322	S_Shore	RBM3	NM_006743	Body
cg03840091	FALSE	0.000206096	0.001321105	0.005859229	TRUE		OpenSea	WWC3	NM_015691	3'UTR
cg03842291	FALSE	0.000340661	1.65E-06	1.53E-05	TRUE	chrX:34674507-34675727	S_Shore	TMEM47	NM_031442	TSS1500
cg03850976	TRUE	-0.000522603	0.010578641	0.034190558	TRUE		OpenSea	SERPINA7	NM_000354	Body
cg03858262	TRUE	-0.000222185	1.26E-09	2.35E-08	TRUE	chrX:70473812-70474287	Island	ZMYM3;ZMYM3;BCYRN1;ZMYM3;ZMYM3;ZMYM3	NM_001171163;NM_201599;NR_001568;NM_201599;NM_005096;NM_001171162	5'UTR;1stExon;Body;5'UTR;5'UTR;5'UTR
cg03887682	TRUE	-0.000421755	0.002509052	0.01014588	TRUE		OpenSea	PCYT1B;PCYT1B;PCYT1B	NM_001163264;NM_001163265;NM_004845	3'UTR;3'UTR;3'UTR
cg03897851	FALSE	0.000499284	0.011673835	0.037118556	TRUE		OpenSea	LOC442454;LOC550643	NR_002308;NR_015367	TSS1500;Body
cg03934360	TRUE	-0.000245011	0.006285112	0.022370893	TRUE	chrX:117861214-117862177	N_Shore
cg03937594	FALSE	0.000158775	0.000457234	0.002340105	TRUE	chrX:71524832-71527299	N_Shore	CITED1;CITED1;CITED1;CITED1	NM_001144886;NM_004143;NM_001144885;NM_001144887	5'UTR;5'UTR;Body;5'UTR
cg03941517	FALSE	0.000134317	0.015103775	0.045712228	TRUE	chrX:134048706-134049272	N_Shore	MOSPD1	NM_019556	5'UTR
cg03944921	TRUE	-0.000298898	0.003244192	0.012724352	TRUE	chrX:117479565-117480488	Island	WDR44	NM_019045	TSS200
cg03949008	FALSE	0.000748926	1.84E-05	0.000135174	TRUE	chrX:2846195-2847511	Island	ARSD;ARSD	NM_001669;NM_009589	Body;Body
cg03950785	FALSE	0.000373334	7.52E-06	6.06E-05	TRUE	chrX:136632076-136633319	N_Shore
cg03959273	TRUE	-0.001156623	0.000107995	0.00065695	TRUE	chrX:135579001-135580099	Island	HTATSF1;HTATSF1	NM_014500;NM_001163280	TSS1500;TSS1500
cg03971283	TRUE	-0.000176405	0.015310245	0.046237223	TRUE		OpenSea	L1CAM;L1CAM;L1CAM	NM_001143963;NM_000425;NM_024003	TSS200;TSS200;TSS200
cg03972560	FALSE	0.001169487	1.34E-06	1.26E-05	TRUE	chrX:17878441-17878888	N_Shore	RAI2	NM_021785	5'UTR
cg03978312	TRUE	-0.000579166	0.001711222	0.007309787	TRUE	chrX:103401400-103401778	Island	MCART6	NM_001012755	TSS200
cg03989304	FALSE	0.000588426	0.004334181	0.016333967	TRUE	chrX:117973316-117973706	Island
cg03990195	TRUE	-0.00042672	0.005906871	0.021269138	TRUE	chrX:113624950-113625153	Island
cg03991766	FALSE	0.000210586	0.011390873	0.036395861	TRUE	chrX:9753566-9755101	Island	SHROOM2	NM_001649	Body
cg03992069	TRUE	-0.000114266	0.000424342	0.002195829	TRUE	chrX:70473812-70474287	S_Shore	ZMYM3;ZMYM3;BCYRN1;ZMYM3;ZMYM3;ZMYM3	NM_201599;NM_001171162;NR_001568;NM_001171163;NM_005096;NM_001171162	TSS1500;1stExon;Body;TSS1500;TSS1500;5'UTR
cg03992092	TRUE	-0.000581896	0.010388624	0.033750568	TRUE	chrX:139173387-139173767	N_Shelf
cg03995238	TRUE	-0.000401101	2.37E-11	6.48E-10	TRUE	chrX:47077163-47078637	S_Shore	CDK16;CDK16	NM_033018;NM_006201	Body;5'UTR
cg03996447	FALSE	0.000140327	0.004597639	0.017194678	TRUE	chrX:19533003-19533551	S_Shore	MAP3K15	NM_001001671	TSS200
cg04010032	TRUE	-0.000212673	0.007206164	0.025084715	TRUE	chrX:129243674-129245575	Island	ELF4;ELF4;ELF4	NM_001421;NM_001127197;NM_001127197	TSS200;1stExon;5'UTR
cg04012614	FALSE	0.000559174	9.34E-05	0.000576779	TRUE	chrX:49022407-49023072	N_Shore	MAGIX;MAGIX;MAGIX;MAGIX;MAGIX	NM_001099681;NM_001099680;NM_001099682;NM_024859;NM_001099680	Body;1stExon;Body;Body;5'UTR
cg04023829	TRUE	-0.000627061	5.37E-12	1.71E-10	TRUE	chrX:152584949-152585278	N_Shore
cg04027312	TRUE	-0.000166937	0.011834024	0.03759133	TRUE	chrX:46618013-46618969	Island	SLC9A7	NM_032591	TSS200
cg04027940	TRUE	-0.000894567	1.11E-11	3.31E-10	TRUE	chrX:62974713-62975218	S_Shore	ARHGEF9	NM_015185	TSS1500
cg04032096	TRUE	-0.000409125	2.16E-07	2.45E-06	TRUE	chrX:13956150-13957061	N_Shore	GPM6B	NM_001001994	Body
cg04039555	FALSE	0.000767048	0.001677764	0.007187484	TRUE	chrX:102000689-102001558	Island	BHLHB9;BHLHB9;BHLHB9;BHLHB9;BHLHB9;BHLHB9;BHLHB9;BHLHB9	NM_001142530;NM_001142527;NM_001142525;NM_001142526;NM_030639;NM_001142528;NM_001142524;NM_001142529	TSS200;5'UTR;5'UTR;5'UTR;5'UTR;5'UTR;5'UTR;TSS200
cg04051266	FALSE	0.000460943	1.74E-09	3.18E-08	TRUE	chrX:34674507-34675727	Island	TMEM47	NM_031442	TSS200
cg04064672	TRUE	-0.000252178	0.015526264	0.046759994	TRUE		OpenSea	MAGEC2	NM_016249	3'UTR
cg04065558	TRUE	-0.000358422	0.000341185	0.001808465	TRUE	chrX:3630732-3631962	Island	PRKX;PRKX	NM_005044;NM_005044	1stExon;5'UTR
cg04065832	FALSE	0.000966838	6.65E-05	0.000426399	TRUE	chrX:72667157-72667590	Island	CDX4	NM_005193	1stExon
cg04069374	TRUE	-0.000178039	0.000436069	0.002243488	TRUE	chrX:119444859-119445272	Island	FAM70A;FAM70A;FAM70A	NM_017938;NM_001104544;NM_001104545	Body;Body;Body
cg04070122	TRUE	-0.000167983	0.000147581	0.000867615	TRUE	chrX:154493303-154493907	N_Shore	RAB39B	NM_171998	Body
cg04071644	TRUE	-0.000361944	0.000699616	0.003386877	TRUE		OpenSea	MAMLD1	NM_005491	TSS200
cg04077363	FALSE	0.000496944	2.04E-11	5.63E-10	TRUE		OpenSea	TCEAL5	NM_001012979	TSS200
cg04084455	FALSE	0.000308849	7.63E-05	0.000482782	TRUE	chrX:8698857-8700500	Island	KAL1	NM_000216	TSS200
cg04096096	TRUE	-0.000548973	4.05E-07	4.29E-06	TRUE	chrX:13752441-13753336	Island	TRAPPC2;TRAPPC2;TRAPPC2;OFD1;OFD1	NM_014563;NM_001128835;NM_001011658;NM_003611;NM_003611	TSS200;TSS200;TSS200;1stExon;5'UTR
cg04109661	TRUE	-0.000347239	0.000304313	0.001635121	TRUE	chrX:133680248-133680689	Island	MGC16121	NR_024607	Body
cg04118889	FALSE	0.000318898	0.006134701	0.0219173	TRUE	chrX:25020237-25024207	Island	ARX	NM_139058	3'UTR
cg04128303	FALSE	0.000393425	2.74E-05	0.000193671	TRUE	chrX:122318752-122319149	Island	GRIA3;GRIA3	NM_007325;NM_000828	Body;Body
cg04143870	TRUE	-0.001034362	1.99E-10	4.38E-09	TRUE	chrX:132547567-132550284	N_Shelf	GPC4	NM_001448	Body
cg04144603	FALSE	0.000586802	6.52E-11	1.62E-09	TRUE		OpenSea	CFP;CFP;CFP	NM_002621;NM_001145252;NM_002621	5'UTR;TSS200;1stExon
cg04149024	TRUE	-0.000227662	0.009685392	0.031849414	TRUE	chrX:153656733-153657363	Island	ATP6AP1	NM_001183	TSS200
cg04166210	TRUE	-0.00019304	0.001288305	0.005731907	TRUE	chrX:103087020-103087314	Island	RAB9B;RAB9B	NM_016370;NM_016370	1stExon;5'UTR
cg04174234	TRUE	-0.000499126	0.00185231	0.007822459	TRUE		OpenSea	FIGF	NM_004469	3'UTR
cg04177426	FALSE	0.000772135	0.006128765	0.021909833	TRUE	chrX:150863179-150864078	Island
cg04184316	TRUE	-0.001008492	1.69E-05	0.000124877	TRUE	chrX:118986684-118987252	Island	UPF3B;UPF3B	NM_023010;NM_080632	TSS200;TSS200
cg04190662	FALSE	0.001792032	1.17E-13	5.10E-12	TRUE	chrX:115085035-115085397	Island
cg04211807	TRUE	-0.000440262	7.64E-05	0.000483304	TRUE	chrX:73523919-73524125	Island	ZCCHC13	NM_203303	TSS200
cg04217946	FALSE	0.000273436	0.000620253	0.00306408	TRUE	chrX:31284504-31285019	Island	DMD;DMD;DMD;DMD;DMD;DMD;DMD;DMD;DMD;DMD;DMD;DMD;DMD;DMD;DMD;DMD;DMD;DMD;DMD;DMD;DMD;DMD;DMD	NM_004013;NM_004023;NM_004017;NM_004019;NM_004015;NM_004009;NM_004016;NM_004016;NM_004011;NM_004021;NM_004014;NM_004018;NM_004015;NM_004007;NM_004010;NM_004006;NM_004017;NM_004022;NM_004012;NM_004020;NM_000109;NM_004018;NM_004019	Body;Body;1stExon;5'UTR;5'UTR;Body;5'UTR;1stExon;Body;Body;Body;5'UTR;1stExon;Body;Body;Body;5'UTR;Body;Body;Body;Body;1stExon;1stExon
cg04227026	TRUE	-0.000531905	1.07E-08	1.66E-07	TRUE		OpenSea	FATE1	NM_033085	1stExon
cg04227631	TRUE	-0.000622431	1.73E-07	2.02E-06	TRUE		OpenSea	GABRA3;MIR767;MIR105-1	NM_000808;NR_030409;NR_029521	5'UTR;TSS1500;TSS1500
cg04227643	TRUE	-0.000382508	4.46E-05	0.000301577	TRUE	chrX:50556224-50557179	S_Shelf
cg04238575	TRUE	-0.000292008	0.001394851	0.00615014	TRUE	chrX:51486414-51487010	Island	GSPT2;GSPT2	NM_018094;NM_018094	5'UTR;1stExon
cg04240856	TRUE	-0.00024647	0.008698559	0.029161732	TRUE		OpenSea	F9	NM_000133	3'UTR
cg04241572	TRUE	-7.73E-05	0.00795501	0.027191659	TRUE	chrX:53461178-53461463	Island	HSD17B10;HSD17B10	NM_001037811;NM_004493	Body;Body
cg04287686	TRUE	-0.001003671	4.76E-10	9.71E-09	TRUE		OpenSea	GATA1	NM_002049	TSS200
cg04289416	TRUE	-7.30E-05	0.000533465	0.002677153	TRUE	chrX:31089886-31090330	N_Shore	FTHL17;FTHL17	NM_031894;NM_031894	1stExon;3'UTR
cg04290766	FALSE	0.00095071	9.46E-09	1.47E-07	TRUE	chrX:152710204-152710814	S_Shore	TREX2	NM_080701	TSS200
cg04297522	FALSE	0.00018203	0.006886199	0.024168242	TRUE	chrX:153706928-153707816	N_Shelf
cg04300278	FALSE	0.000961062	8.45E-11	2.04E-09	TRUE	chrX:122318752-122319149	Island	GRIA3;GRIA3	NM_007325;NM_000828	Body;Body
cg04301343	TRUE	-0.00037877	0.0060798	0.021753838	TRUE	chrX:19140869-19141094	N_Shore	GPR64;GPR64;GPR64;GPR64;GPR64;GPR64;GPR64;GPR64	NM_005756;NM_001079858;NM_005756;NM_001079860;NM_001079859;NM_001079860;NM_001079859;NM_001079858	5'UTR;5'UTR;1stExon;5'UTR;1stExon;1stExon;5'UTR;1stExon
cg04302192	TRUE	-0.000142904	0.000879465	0.004136228	TRUE	chrX:47341887-47342697	N_Shore	ZNF41;ZNF41	NM_007130;NM_153380	5'UTR;5'UTR
cg04302300	FALSE	0.000972535	0.00548012	0.020029619	TRUE	chrX:107179230-107179632	Island
cg04312965	FALSE	0.00015905	0.00765209	0.026356302	TRUE	chrX:119249439-119249809	S_Shore	RHOXF1	NM_139282	TSS1500
cg04327763	TRUE	-0.000461153	2.43E-08	3.48E-07	TRUE	chrX:118925157-118926129	Island	RPL39	NM_001000	TSS200
cg04331647	TRUE	-0.00036901	2.28E-05	0.000163332	TRUE	chrX:30265172-30265555	S_Shelf	MAGEB1;MAGEB1;MAGEB1	NM_177415;NM_002363;NM_177404	Body;Body;Body
cg04334684	TRUE	-0.00024833	1.89E-10	4.20E-09	TRUE	chrX:153656733-153657363	Island	ATP6AP1	NM_001183	Body
cg04371001	TRUE	-0.000963765	2.69E-16	2.32E-14	TRUE	chrX:153714288-153715375	Island	UBL4A	NM_014235	TSS1500
cg04376185	FALSE	0.000973309	1.11E-09	2.10E-08	TRUE	chrX:17755053-17756648	Island	SCML1;SCML1;SCML1;SCML1	NM_001037540;NM_001037536;NM_006746;NM_001037535	TSS1500;TSS1500;TSS1500;TSS1500
cg04381324	TRUE	-0.00049356	0.009601813	0.031638231	TRUE	chrX:15808190-15808824	Island	ZRSR2	NM_005089	TSS1500
cg04388383	TRUE	-0.000573448	0.004076585	0.015507235	TRUE	chrX:64754316-64754805	S_Shore	LAS1L;LAS1L;LAS1L	NM_001170649;NM_031206;NM_001170650	TSS1500;TSS1500;TSS1500
cg04392694	TRUE	-0.000873016	1.51E-09	2.79E-08	TRUE	chrX:49019048-49019334	Island	MAGIX;MAGIX;MAGIX;MAGIX	NM_001099682;NM_001099680;NM_024859;NM_001099681	TSS200;TSS1500;TSS200;TSS200
cg04393989	TRUE	-7.25E-05	0.012490895	0.039265278	TRUE	chrX:153688592-153688860	Island	PLXNA3	NM_017514	Body
cg04402798	FALSE	0.000855458	1.04E-15	7.20E-14	TRUE	chrX:37003510-37004547	Island
cg04406445	TRUE	-0.000209217	0.006402486	0.022747384	TRUE	chrX:43515325-43515681	Island	MAOA;MAOA	NM_000240;NM_000240	1stExon;5'UTR
cg04412186	FALSE	0.000532983	2.53E-06	2.24E-05	TRUE		OpenSea	HDX	NM_144657	TSS200
cg04413754	TRUE	-0.000721624	0.005057845	0.018659603	TRUE	chrX:39953434-39969247	Island	BCOR;BCOR;BCOR;BCOR;BCOR;BCOR	NM_001123384;NM_017745;NM_001123385;NM_001123385;NM_017745;NM_001123383	5'UTR;5'UTR;1stExon;5'UTR;1stExon;5'UTR
cg04419618	TRUE	-0.000641535	3.07E-06	2.69E-05	TRUE	chrX:135962102-135962951	Island	RBMX;RBMX;RBMX;RBMX	NM_001164803;NR_028476;NM_002139;NR_028477	TSS200;TSS200;TSS200;TSS200
cg04474375	FALSE	0.000547378	7.48E-12	2.31E-10	TRUE	chrX:137793095-137794010	Island	FGF13;FGF13;FGF13;FGF13;FGF13;FGF13;FGF13	NM_001139500;NM_004114;NM_001139502;NM_004114;NM_001139501;NM_001139498;NM_033642	Body;1stExon;Body;5'UTR;Body;Body;Body
cg04481865	FALSE	0.000392357	0.000123569	0.000741565	TRUE	chrX:139585867-139588578	N_Shore
cg04488527	FALSE	0.001171233	3.22E-15	1.94E-13	TRUE	chrX:21674018-21677066	Island	KLHL34	NM_153270	1stExon
cg04491396	TRUE	-0.000115606	0.000464371	0.002367882	TRUE	chrX:107018606-107019611	Island	TSC22D3	NM_198057	TSS200
cg04492048	FALSE	0.001814321	8.47E-14	3.85E-12	TRUE	chrX:48684837-48686064	S_Shore	ERAS	NM_181532	TSS1500
cg04499381	TRUE	-0.000408671	6.86E-08	8.94E-07	TRUE		OpenSea	SASH3	NM_018990	TSS1500
cg04514385	TRUE	-0.001351694	0.00812528	0.027703928	TRUE	chrX:134655102-134655750	N_Shore	DDX26B	NM_182540	TSS1500
cg04515986	TRUE	-0.000425433	0.000424698	0.002196513	TRUE	chrX:31089886-31090330	N_Shore	FTHL17	NM_031894	1stExon
cg04522721	TRUE	-0.000716623	1.16E-13	5.07E-12	TRUE	chrX:2825438-2825646	N_Shore	ARSD	NM_001669	3'UTR
cg04529406	TRUE	-0.000977806	0.003861864	0.014775435	TRUE	chrX:118891923-118893527	S_Shelf
cg04532200	TRUE	-0.001640013	1.23E-33	1.20E-30	TRUE	chrX:153032468-153033354	S_Shore	PLXNB3;PLXNB3	NM_001163257;NM_005393	Body;Body
cg04544498	TRUE	-0.001338343	7.58E-17	7.43E-15	TRUE	chrX:75648708-75649533	N_Shore	MAGEE1	NM_020932	TSS1500
cg04569165	TRUE	-0.00032872	0.007836749	0.026841483	TRUE	chrX:153688592-153688860	Island	PLXNA3	NM_017514	Body
cg04584307	FALSE	0.000223813	0.000698983	0.003386475	TRUE	chrX:153686094-153687124	N_Shore
cg04593531	TRUE	-0.00060279	2.31E-05	0.000165275	TRUE		OpenSea	LOC158696	NR_026935	TSS1500
cg04598328	FALSE	0.000233757	6.30E-05	0.000406588	TRUE	chrX:134166067-134166985	S_Shelf
cg04602218	TRUE	-0.000113669	0.009549405	0.031507895	TRUE	chrX:118533163-118533787	Island	SLC25A43	NM_145305	Body
cg04613080	TRUE	-0.000763042	2.67E-15	1.65E-13	TRUE		OpenSea	CNGA2	NM_005140	TSS200
cg04626171	TRUE	-0.000344873	0.006629081	0.023416704	TRUE	chrX:47509592-47510508	Island	ELK1;ELK1	NM_005229;NM_001114123	TSS1500;TSS1500
cg04636194	FALSE	0.000262599	0.000368194	0.001934895	TRUE		OpenSea	PAGE4	NM_007003	5'UTR
cg04642759	FALSE	0.000380011	9.49E-09	1.48E-07	TRUE	chrX:144899363-144900266	N_Shore	SLITRK2;SLITRK2;SLITRK2;SLITRK2	NM_001144004;NM_001144003;NM_032539;NM_001144005	TSS1500;TSS1500;TSS1500;TSS1500
cg04675919	TRUE	-0.000237409	0.002477552	0.010039203	TRUE	chrX:49042676-49043059	Island	PRICKLE3	NM_006150	TSS200
cg04677508	TRUE	-0.000200799	0.003650327	0.014120359	TRUE	chrX:40594515-40595457	S_Shore	MED14	NM_004229	TSS1500
cg04688815	FALSE	0.000472122	1.61E-06	1.50E-05	TRUE		OpenSea	LOC100132163	NR_029379	TSS200
cg04696059	TRUE	-0.00085643	0.000409515	0.002129217	TRUE	chrX:37430706-37431784	S_Shore	LANCL3;LANCL3	NM_198511;NM_001170331	Body;Body
cg04700811	FALSE	0.000185304	0.001333061	0.005906912	TRUE		OpenSea	SLC38A5	NM_033518	3'UTR
cg04702045	FALSE	0.000279348	0.000878516	0.004133746	TRUE	chrX:67652946-67653907	Island	OPHN1	NM_002547	TSS1500
cg04704683	TRUE	-0.000744114	2.33E-08	3.36E-07	TRUE		OpenSea	POF1B	NM_024921	Body
cg04712194	TRUE	-0.000352489	0.00069426	0.003368586	TRUE	chrX:153639734-153640675	Island	TAZ;DNASE1L1;DNASE1L1;TAZ;TAZ;TAZ;TAZ;DNASE1L1	NM_181311;NM_001009934;NM_001009932;NM_181312;NM_181313;NM_000116;NR_024048;NM_001009933	TSS200;5'UTR;5'UTR;TSS200;TSS200;TSS200;TSS200;5'UTR
cg04716051	TRUE	-0.00024193	2.59E-07	2.88E-06	TRUE	chrX:18443120-18444426	Island	CDKL5	NM_003159	TSS1500
cg04721883	FALSE	0.000358857	6.72E-07	6.70E-06	TRUE	chrX:103498706-103499843	Island	ESX1;ESX1	NM_153448;NM_153448	5'UTR;1stExon
cg04730443	TRUE	-0.000436034	1.92E-14	1.00E-12	TRUE		OpenSea	MAGEB6	NM_173523	TSS200
cg04734394	TRUE	-0.000249378	5.75E-06	4.74E-05	TRUE	chrX:48910926-48911514	Island
cg04768312	TRUE	-0.000193177	0.013334926	0.04138047	TRUE	chrX:70338280-70338866	N_Shore	MED12	NM_005120	TSS1500
cg04769268	TRUE	-0.000162036	0.000731436	0.003517634	TRUE	chrX:48754500-48755329	S_Shore	PQBP1;TIMM17B;PQBP1;PQBP1;PQBP1;PQBP1;TIMM17B;PQBP1;PQBP1;PQBP1;PQBP1;PQBP1	NM_001032384;NM_001167947;NM_001167989;NM_001167992;NM_005710;NM_005710;NM_005834;NM_001167990;NM_001032383;NM_001032381;NM_144495;NM_001032382	5'UTR;TSS1500;5'UTR;TSS200;5'UTR;1stExon;TSS1500;5'UTR;5'UTR;5'UTR;5'UTR;5'UTR
cg04774951	TRUE	-0.001355833	8.64E-10	1.67E-08	TRUE		OpenSea	IL1RAPL2;TEX13A	NM_017416;NM_031274	Body;TSS1500
cg04787237	TRUE	-8.98E-05	0.001477579	0.006471256	TRUE	chrX:153059275-153060557	Island	IDH3G;IDH3G;SSR4	NM_174869;NM_004135;NM_006280	TSS1500;TSS1500;Body
cg04790148	FALSE	0.001116847	4.08E-20	8.16E-18	TRUE		OpenSea	CXorf22	NM_152632	TSS200
cg04791287	FALSE	0.00020021	6.05E-05	0.000392837	TRUE	chrX:23351142-23353639	Island
cg04812084	TRUE	-0.000332077	0.000642387	0.003154711	TRUE		OpenSea	SH3KBP1;SH3KBP1	NM_001024666;NM_031892	TSS1500;Body
cg04812249	FALSE	0.00016962	0.005682179	0.020592886	TRUE		OpenSea	CLDN2;CLDN2;CLDN2	NM_001171092;NM_001171095;NM_020384	Body;Body;Body
cg04814085	FALSE	0.000196142	0.008696145	0.029161732	TRUE	chrX:70473812-70474287	S_Shore	ZMYM3;BCYRN1;ZMYM3;ZMYM3;ZMYM3	NM_201599;NR_001568;NM_001171163;NM_005096;NM_001171162	TSS1500;Body;TSS1500;TSS1500;TSS1500
cg04817724	TRUE	-0.000354871	0.011178921	0.035798858	TRUE	chrX:103809794-103810167	Island	IL1RAPL2	NM_017416	TSS1500
cg04823894	TRUE	-0.000628041	2.25E-13	9.07E-12	TRUE	chrX:39864525-39869106	Island
cg04836978	TRUE	-0.000888502	2.13E-06	1.92E-05	TRUE	chrX:72782945-72783165	Island	LOC139201;CHIC1	NR_029423;NM_001039840	TSS1500;1stExon
cg04843066	TRUE	-0.000970711	0.002904635	0.011550222	TRUE	chrX:134655102-134655750	N_Shore	DDX26B	NM_182540	TSS1500
cg04854285	FALSE	0.000249097	6.78E-05	0.0004332	TRUE		OpenSea	TCEAL5	NM_001012979	TSS200
cg04867253	FALSE	0.000965286	0.000547072	0.00273564	TRUE	chrX:70473812-70474287	N_Shore	ZMYM3;ZMYM3;BCYRN1;ZMYM3;ZMYM3	NM_001171162;NM_201599;NR_001568;NM_001171163;NM_005096	Body;Body;Body;Body;Body
cg04875162	FALSE	0.001125458	3.88E-12	1.28E-10	TRUE	chrX:90689602-90690119	Island	PABPC5;PABPC5	NM_080832;NM_080832	5'UTR;1stExon
cg04882894	FALSE	0.000246317	3.28E-05	0.000228745	TRUE		OpenSea	IGSF1;IGSF1;IGSF1;IGSF1;IGSF1;IGSF1;IGSF1;IGSF1;IGSF1	NM_205833;NM_001170962;NM_001555;NM_001170963;NM_001170961;NM_205833;NM_001170962;NM_001555;NM_001170961	5'UTR;1stExon;5'UTR;TSS1500;1stExon;1stExon;5'UTR;1stExon;5'UTR
cg04886514	FALSE	0.000355203	1.64E-06	1.52E-05	TRUE	chrX:66766037-66766279	N_Shore	AR;AR	NM_000044;NM_000044	1stExon;5'UTR
cg04886769	TRUE	-0.001187564	1.30E-18	1.85E-16	TRUE		OpenSea	BCYRN1;GJB1	NR_001568;NM_001097642	Body;TSS200
cg04924696	TRUE	-0.000106242	0.007272416	0.025266419	TRUE	chrX:23925590-23926315	Island	CXorf58;APOO;APOO;CXorf58	NM_001169574;NM_024122;NR_026545;NM_152761	TSS1500;Body;Body;TSS1500
cg04927540	FALSE	0.00029719	0.002452583	0.009954482	TRUE	chrX:16887742-16889250	S_Shelf
cg04927657	TRUE	-0.000678122	9.76E-08	1.23E-06	TRUE	chrX:53253783-53254826	Island	KDM5C;KDM5C	NM_001146702;NM_004187	1stExon;1stExon
cg04929015	TRUE	-0.000529491	8.32E-09	1.31E-07	TRUE		OpenSea	RAI2	NM_021785	Body
cg04929865	TRUE	-0.000448403	1.14E-06	1.09E-05	TRUE		OpenSea	BGN	NM_001711	TSS1500
cg04931939	TRUE	-0.000946897	0.000241428	0.001338296	TRUE	chrX:15693104-15694073	Island	CA5BP	NR_026551	Body
cg04941611	FALSE	0.0001786	0.006159837	0.021996853	TRUE		OpenSea	PASD1	NM_173493	TSS200
cg04944936	TRUE	-8.07E-05	0.001759947	0.007483972	TRUE	chrX:54208939-54209723	Island	FAM120C	NM_017848	1stExon
cg04985372	FALSE	0.000288748	0.000823669	0.003905656	TRUE		OpenSea	LOC100132163	NR_029379	TSS1500
cg05012785	TRUE	-0.00012328	0.00052854	0.002660494	TRUE	chrX:15808190-15808824	S_Shore	ZRSR2	NM_005089	Body
cg05016192	FALSE	0.000180843	0.000760801	0.003641004	TRUE	chrX:124337265-124338204	N_Shore
cg05019001	FALSE	0.000619351	3.79E-09	6.38E-08	TRUE	chrX:66766037-66766279	S_Shore	AR	NM_000044	1stExon
cg05032098	TRUE	-0.001568194	9.48E-13	3.46E-11	TRUE	chrX:102840379-102841178	Island	TCEAL4;TCEAL4;TCEAL4;TCEAL4	NM_001006935;NM_001006937;NM_001006936;NM_024863	5'UTR;5'UTR;5'UTR;5'UTR
cg05032353	TRUE	-0.00039164	0.004244557	0.016033177	TRUE	chrX:128674133-128674727	Island	OCRL;OCRL	NM_001587;NM_000276	TSS200;TSS200
cg05032903	FALSE	0.001835178	1.96E-13	8.10E-12	TRUE	chrX:99666131-99666381	N_Shore	PCDH19;PCDH19	NM_001105243;NM_020766	TSS1500;TSS1500
cg05040675	TRUE	-0.000493895	0.000123477	0.000741466	TRUE	chrX:49028091-49029111	N_Shore	PLP2	NM_002668	TSS1500
cg05047411	TRUE	-0.000232366	0.002462905	0.009983981	TRUE		OpenSea	MAGEA8;MAGEA8;MAGEA8	NM_005364;NM_001166400;NM_001166401	TSS200;TSS200;TSS200
cg05052243	TRUE	-0.000378321	0.001226233	0.005497871	TRUE		OpenSea	SAGE1	NM_018666	TSS1500
cg05059994	TRUE	-0.000211033	0.004793937	0.01781332	TRUE	chrX:15756051-15756636	N_Shore	CA5B	NM_007220	TSS1500
cg05061650	TRUE	-0.000573946	3.81E-07	4.08E-06	TRUE	chrX:129091066-129091628	S_Shore
cg05064925	FALSE	0.000442236	0.012247758	0.038692498	TRUE		OpenSea	COL4A6;COL4A6;COL4A6	NM_033641;NM_001847;NM_033641	1stExon;Body;5'UTR
cg05066631	FALSE	0.000466575	0.001369979	0.006051356	TRUE	chrX:40017372-40017884	S_Shore	BCOR;BCOR	NM_001123384;NM_001123383	5'UTR;5'UTR
cg05070565	FALSE	0.000213488	0.002441472	0.009913487	TRUE		OpenSea	WAS	NM_000377	Body
cg05074623	TRUE	-0.000337051	6.27E-15	3.55E-13	TRUE	chrX:151999149-151999751	Island	NSDHL;NSDHL;CETN2	NM_015922;NM_001129765;NM_004344	5'UTR;5'UTR;TSS1500
cg05078775	FALSE	0.000580386	4.97E-07	5.14E-06	TRUE	chrX:34674507-34675727	Island	TMEM47	NM_031442	Body
cg05083020	TRUE	-0.000110829	0.003778594	0.014513471	TRUE	chrX:48693328-48694090	Island	PCSK1N	NM_013271	TSS200
cg05085049	TRUE	-0.000152117	0.000390314	0.002039118	TRUE	chrX:152909502-152910069	Island	DUSP9	NM_001395	5'UTR
cg05086798	FALSE	0.000329263	0.005918106	0.021296495	TRUE	chrX:23350284-23350596	Island
cg05091491	TRUE	-0.000438459	0.002978663	0.011806292	TRUE	chrX:114423906-114427195	Island	RBMXL3;LRCH2	NM_001145346;NM_020871	TSS200;Body
cg05091873	TRUE	-0.000191867	0.000207853	0.001171435	TRUE	chrX:150066792-150068172	Island	CD99L2;CD99L2;CD99L2	NM_031462;NM_134446;NM_134445	TSS1500;TSS1500;TSS1500
cg05093999	FALSE	0.000683105	0.007399988	0.025659225	TRUE		OpenSea	MID1;MID1	NM_033290;NM_033290	1stExon;5'UTR
cg05096731	FALSE	0.000688638	1.51E-05	0.000112968	TRUE	chrX:9753566-9755101	Island	SHROOM2	NM_001649	1stExon
cg05100268	TRUE	-0.000166951	0.002551068	0.010290323	TRUE	chrX:153639734-153640675	S_Shore	DNASE1L1;DNASE1L1;TAZ;TAZ;TAZ;TAZ;TAZ;DNASE1L1	NM_001009933;NM_001009932;NM_181311;NM_181312;NM_000116;NM_181313;NR_024048;NM_001009934	TSS1500;TSS1500;Body;Body;Body;Body;Body;TSS1500
cg05100479	FALSE	0.000174233	0.005402935	0.019806047	TRUE	chrX:113818519-113819453	Island	HTR2C	NM_000868	5'UTR
cg05103731	TRUE	-0.000194496	3.26E-10	6.83E-09	TRUE	chrX:153236071-153238480	Island	TMEM187;HCFC1	NM_003492;NM_005334	TSS1500;TSS1500
cg05106463	TRUE	-8.84E-05	0.002355679	0.009616897	TRUE	chrX:15872215-15873762	Island	AP1S2	NM_003916	TSS1500
cg05106824	FALSE	0.000416807	3.35E-05	0.000232158	TRUE	chrX:120181326-120181970	N_Shore	GLUD2	NM_012084	TSS200
cg05109619	TRUE	-0.000142466	0.006135324	0.0219173	TRUE	chrX:69509644-69509962	Island	PDZD11;KIF4A	NM_016484;NM_012310	TSS200;TSS200
cg05113908	FALSE	0.000583827	0.003687315	0.014235359	TRUE	chrX:2746553-2748235	Island	GYG2;GYG2	NM_001079855;NM_003918	5'UTR;5'UTR
cg05116966	FALSE	0.000418862	2.56E-07	2.84E-06	TRUE	chrX:105969686-105970598	N_Shore	RNF128;RNF128	NM_194463;NM_024539	TSS1500;Body
cg05121989	TRUE	-0.000687572	0.002912107	0.011575243	TRUE	chrX:68048659-68050252	N_Shore	EFNB1	NM_004429	TSS1500
cg05134041	FALSE	0.000775041	5.81E-15	3.33E-13	TRUE	chrX:82763571-82764462	N_Shore	POU3F4	NM_000307	TSS200
cg05135729	FALSE	0.000318385	0.004430449	0.016663108	TRUE	chrX:118406941-118407646	Island
cg05135828	FALSE	0.001789005	4.00E-07	4.25E-06	TRUE	chrX:142721410-142722958	N_Shore	SLITRK4	NM_173078	5'UTR
cg05137263	FALSE	0.002266254	4.40E-13	1.70E-11	TRUE	chrX:30326439-30327668	Island	NR0B1	NM_000475	TSS200
cg05152051	FALSE	0.00016758	0.000366622	0.001927666	TRUE	chrX:8698857-8700500	Island	KAL1	NM_000216	Body
cg05152459	FALSE	0.000713033	0.008337514	0.028210037	TRUE		OpenSea	MAGEE2	NM_138703	TSS200
cg05152874	FALSE	0.00038144	2.33E-07	2.62E-06	TRUE	chrX:50556224-50557179	Island	SHROOM4;SHROOM4	NR_027121;NM_020717	TSS200;TSS200
cg05155058	TRUE	-0.000578061	0.000339396	0.001800839	TRUE	chrX:21958611-21959701	S_Shelf	SMS	NM_004595	Body
cg05158109	FALSE	0.000465487	0.000303407	0.001631148	TRUE	chrX:40594515-40595457	N_Shore	MED14	NM_004229	Body
cg05159604	TRUE	-0.000308209	0.016505786	0.049183681	TRUE	chrX:153626095-153627324	S_Shore	RPL10;RPL10;SNORA70	NM_006013;NR_026898;NR_000011	Body;Body;TSS1500
cg05162528	TRUE	-0.000894085	1.77E-18	2.29E-16	TRUE	chrX:153236071-153238480	S_Shore	TMEM187	NM_003492	5'UTR
cg05169062	FALSE	0.000830864	0.000124042	0.000743946	TRUE	chrX:152710204-152710814	S_Shore	TREX2	NM_080701	TSS1500
cg05175213	FALSE	0.000189019	0.0003543	0.001868888	TRUE		OpenSea	MIR888	NR_030592	TSS1500
cg05181110	TRUE	-0.000131859	9.46E-07	9.21E-06	TRUE	chrX:40943673-40945728	Island	USP9X;USP9X	NM_001039591;NM_001039590	TSS1500;TSS1500
cg05185776	TRUE	-0.00051616	1.44E-05	0.000108394	TRUE	chrX:55187321-55188007	Island	FAM104B;FAM104B;FAM104B;FAM104B;FAM104B;FAM104B;FAM104B;FAM104B	NR_030722;NM_001166704;NM_138362;NM_001166701;NM_001166702;NM_001166700;NM_001166703;NM_001166699	Body;1stExon;1stExon;1stExon;TSS200;1stExon;TSS200;1stExon
cg05190516	FALSE	0.001393862	1.67E-07	1.96E-06	TRUE	chrX:99891299-99891794	Island	TSPAN6	NM_003270	Body
cg05190630	TRUE	-0.000808463	2.91E-05	0.000204638	TRUE		OpenSea	POF1B	NM_024921	Body
cg05193067	TRUE	-0.000827888	6.50E-14	3.08E-12	TRUE		OpenSea
cg05196026	FALSE	0.000604266	3.47E-10	7.24E-09	TRUE	chrX:137793095-137794010	Island	FGF13;FGF13;FGF13;FGF13;FGF13;FGF13	NM_001139500;NM_004114;NM_001139502;NM_001139501;NM_001139498;NM_033642	Body;1stExon;Body;Body;Body;Body
cg05254049	FALSE	0.000652924	0.001418069	0.006238488	TRUE	chrX:47478670-47479515	S_Shore	SYN1;SYN1	NM_133499;NM_006950	TSS1500;TSS1500
cg05257947	TRUE	-0.000249039	1.99E-05	0.000144527	TRUE	chrX:11775784-11776936	Island	MSL3;MSL3;MSL3;MSL3;MSL3	NM_078630;NM_078629;NM_078628;NM_078630;NM_006800	1stExon;1stExon;1stExon;5'UTR;TSS1500
cg05259868	FALSE	0.000495568	6.51E-08	8.51E-07	TRUE	chrX:150343147-150344269	Island	GPR50	NM_004224	TSS1500
cg05260949	TRUE	-0.000101502	0.008157397	0.027745902	TRUE		OpenSea	CTAG2;CTAG2	NM_020994;NM_172377	Body;Body
cg05264033	TRUE	-0.000306651	0.010372213	0.033745828	TRUE		OpenSea	MAGEE2	NM_138703	TSS1500
cg05279113	FALSE	0.000120579	0.001101882	0.005006977	TRUE	chrX:71458560-71459202	Island	ERCC6L;PIN4	NM_017669;NM_001170747	TSS1500;Body
cg05292991	TRUE	-0.000152071	0.006641736	0.023452959	TRUE	chrX:47077163-47078637	Island	CDK16;CDK16	NM_006201;NM_033018	TSS1500;TSS200
cg05295197	FALSE	0.000245842	0.000290642	0.00157287	TRUE	chrX:152938634-152939544	N_Shelf	PNCK;PNCK	NM_001039582;NM_001135740	3'UTR;3'UTR
cg05313317	FALSE	0.000529687	5.06E-05	0.000337025	TRUE		OpenSea	NDP	NM_000266	TSS200
cg05356800	FALSE	0.000100677	0.015962521	0.047908807	TRUE		OpenSea	BCYRN1;CXCR3;CXCR3	NR_001568;NM_001504;NM_001142797	Body;Body;Body
cg05375065	TRUE	-0.00022844	0.016439697	0.049039013	TRUE		OpenSea	LOC92249	NR_015353	Body
cg05385216	FALSE	0.000774278	0.003052139	0.012087754	TRUE		OpenSea	ATP11C;ATP11C	NM_001010986;NM_173694	TSS1500;TSS1500
cg05392989	TRUE	-0.000104647	0.0092961	0.03078607	TRUE	chrX:48748397-48749372	Island
cg05393376	FALSE	0.000814728	0.010215384	0.033312956	TRUE	chrX:53468578-53469023	N_Shore
cg05418443	TRUE	-0.000121016	0.000293662	0.001585709	TRUE	chrX:118369862-118370973	Island	PGRMC1	NM_006667	1stExon
cg05427163	TRUE	-0.000146787	0.007461097	0.025838723	TRUE	chrX:48397759-48398529	Island	TBC1D25	NM_002536	TSS200
cg05437059	FALSE	0.000171246	0.007542919	0.026071858	TRUE	chrX:108867762-108868486	S_Shore	KCNE1L	NM_012282	TSS1500
cg05438092	TRUE	-0.000326687	0.003579552	0.013884924	TRUE	chrX:153602720-153603269	Island	FLNA;FLNA	NM_001456;NM_001110556	TSS200;TSS200
cg05444994	FALSE	0.000418865	1.21E-08	1.84E-07	TRUE	chrX:21391835-21393408	Island	CNKSR2;CNKSR2;CNKSR2;CNKSR2	NM_001168647;NM_001168649;NM_014927;NM_001168648	TSS1500;TSS1500;TSS1500;TSS1500
cg05445331	FALSE	0.000274906	6.72E-06	5.46E-05	TRUE	chrX:133118960-133119990	Island	GPC3;GPC3;GPC3;GPC3	NM_001164617;NM_001164618;NM_001164619;NM_004484	Body;Body;Body;Body
cg05445588	TRUE	-0.000595874	3.50E-06	3.01E-05	TRUE		OpenSea	SH3KBP1;SH3KBP1	NM_001024666;NM_031892	TSS1500;Body
cg05448962	FALSE	0.000424646	0.010256793	0.033436872	TRUE	chrX:64626743-64628045	S_Shore
cg05453618	FALSE	0.000364916	5.31E-05	0.00035165	TRUE		OpenSea	MIR98;HUWE1;MIRLET7F2	NR_029513;NM_031407;NR_029484	TSS1500;Body;Body
cg05455393	FALSE	0.000517699	0.01401094	0.042955087	TRUE	chrX:135228947-135230049	N_Shore	FHL1;FHL1;FHL1;FHL1	NM_001159702;NM_001449;NM_001159703;NR_027621	TSS1500;TSS1500;TSS1500;TSS1500
cg05463948	TRUE	-0.000612076	4.75E-05	0.000319027	TRUE		OpenSea	BMP15	NM_005448	TSS1500
cg05464374	TRUE	-9.14E-05	0.001203092	0.005407169	TRUE	chrX:71524832-71527299	Island	CITED1;CITED1;CITED1;CITED1	NM_001144886;NM_001144887;NM_004143;NM_001144885	5'UTR;TSS200;5'UTR;TSS200
cg05467600	FALSE	0.000303592	0.006779332	0.023861496	TRUE	chrX:103498706-103499843	Island	ESX1	NM_153448	TSS200
cg05476522	FALSE	0.001482358	2.29E-10	4.92E-09	TRUE	chrX:54521445-54522749	Island	FGD1	NM_004463	1stExon
cg05478253	TRUE	-0.000720953	8.66E-10	1.67E-08	TRUE	chrX:117250233-117250754	S_Shore	KLHL13	NM_001168301	TSS1500
cg05479376	FALSE	0.000278595	0.000290311	0.001571946	TRUE	chrX:2846195-2847511	Island	ARSD;ARSD	NM_001669;NM_009589	TSS200;TSS200
cg05483199	TRUE	-0.000839034	1.25E-08	1.90E-07	TRUE		OpenSea	LOC100132963	NM_001162936	Body
cg05491276	FALSE	0.000159614	0.00166926	0.007163572	TRUE	chrX:68835648-68837063	Island	EDA;EDA;EDA;EDA;EDA;EDA;EDA	NM_001005611;NM_001005612;NM_001399;NM_001005609;NM_001005611;NM_001005615;NM_001005610	3'UTR;Body;Body;Body;1stExon;Body;Body
cg05494459	TRUE	-0.000131334	1.16E-05	8.94E-05	TRUE	chrX:48334229-48335036	Island	FTSJ1;FTSJ1	NM_012280;NM_177439	TSS1500;TSS1500
cg05508067	FALSE	0.000116398	0.010045463	0.03287754	TRUE	chrX:7895077-7895608	Island	PNPLA4;PNPLA4	NM_004650;NM_001142389	TSS200;5'UTR
cg05511138	FALSE	0.000158688	0.004491464	0.016855453	TRUE	chrX:11682333-11684544	Island	ARHGAP6;ARHGAP6	NM_006125;NM_013427	1stExon;1stExon
cg05545272	FALSE	0.000260079	0.012843084	0.040159211	TRUE	chrX:43741299-43741827	Island	MAOB	NM_000898	Body
cg05547600	FALSE	0.000674993	0.000658176	0.003218988	TRUE		OpenSea	CT45A1	NM_001017417	TSS200
cg05551025	TRUE	-0.000353657	0.013348406	0.041398742	TRUE	chrX:110924384-110925275	N_Shore	ALG13;ALG13;ALG13;ALG13;ALG13;ALG13;ALG13;ALG13;ALG13;ALG13;ALG13;ALG13;ALG13;ALG13;ALG13;ALG13	NR_033132;NR_033134;NM_018466;NM_001168385;NR_033129;NM_001039210;NR_033128;NR_033125;NM_018466;NM_001099922;NM_001099922;NM_001168385;NR_033131;NR_033127;NR_033124;NM_001039210	TSS1500;TSS200;1stExon;5'UTR;TSS200;1stExon;TSS200;Body;5'UTR;1stExon;5'UTR;1stExon;TSS200;TSS200;Body;5'UTR
cg05559881	FALSE	0.000377139	0.000263254	0.001443774	TRUE	chrX:136651178-136651656	Island	ZIC3	NM_003413	Body
cg05560472	TRUE	-0.000734349	1.81E-07	2.10E-06	TRUE	chrX:99986423-99987185	N_Shore	SYTL4;SYTL4	NM_001129896;NM_080737	5'UTR;5'UTR
cg05570609	TRUE	-0.0005489	5.41E-05	0.000357271	TRUE	chrX:135849030-135850178	S_Shelf	ARHGEF6	NM_004840	Body
cg05573563	TRUE	-0.000346139	6.75E-05	0.000431785	TRUE	chrX:13752441-13753336	N_Shore	TRAPPC2;OFD1;TRAPPC2;TRAPPC2	NM_001011658;NM_003611;NM_014563;NM_001128835	5'UTR;TSS1500;5'UTR;5'UTR
cg05585317	FALSE	0.000725341	3.72E-05	0.000256378	TRUE	chrX:53117470-53118033	Island	TSPYL2	NM_022117	3'UTR
cg05592527	TRUE	-0.000159167	5.12E-05	0.000340394	TRUE		OpenSea	ARMCX6;ARMCX6;ARMCX6;ARMCX6	NM_001009584;NM_019007;NM_019007;NM_001009584	1stExon;1stExon;5'UTR;5'UTR
cg05600804	FALSE	0.000186642	0.006791763	0.023896674	TRUE	chrX:153626095-153627324	N_Shelf
cg05605944	TRUE	-0.000367814	0.001176832	0.005303318	TRUE	chrX:43741299-43741827	S_Shore	MAOB	NM_000898	TSS1500
cg05666266	FALSE	0.00046466	1.84E-15	1.19E-13	TRUE	chrX:68723731-68726051	Island	FAM155B	NM_015686	1stExon
cg05673346	TRUE	-0.000531943	9.63E-12	2.91E-10	TRUE	chrX:38662906-38664764	N_Shore	MID1IP1;MID1IP1;MID1IP1	NM_001098790;NM_001098791;NM_021242	5'UTR;5'UTR;TSS1500
cg05680973	FALSE	0.000463442	0.007079979	0.024724456	TRUE	chrX:132090363-132092617	N_Shore	HS6ST2;HS6ST2	NM_147175;NM_001077188	Body;Body
cg05695951	TRUE	-0.000536179	1.37E-09	2.54E-08	TRUE	chrX:46433054-46434902	S_Shelf	CHST7	NM_019886	3'UTR
cg05695959	TRUE	-0.000391097	0.009024837	0.030080746	TRUE	chrX:39864525-39869106	Island
cg05699139	TRUE	-0.000331862	4.62E-12	1.50E-10	TRUE	chrX:95939630-95940366	Island	DIAPH2;DIAPH2	NM_006729;NM_007309	1stExon;1stExon
cg05704524	TRUE	-0.000371756	0.001587546	0.006863967	TRUE	chrX:119378646-119379039	N_Shore	CXorf42	NR_027131	Body
cg05735850	FALSE	0.000378333	0.004588205	0.017165944	TRUE	chrX:142721410-142722958	N_Shore	SLITRK4	NM_173078	5'UTR
cg05740522	TRUE	-0.000186914	2.99E-06	2.63E-05	TRUE	chrX:130036747-130037158	Island	ENOX2;ENOX2	NM_006375;NM_182314	5'UTR;5'UTR
cg05772663	FALSE	0.000906919	1.50E-08	2.25E-07	TRUE	chrX:113818519-113819453	N_Shore	HTR2C	NM_000868	TSS200
cg05777666	FALSE	0.0001251	0.014945777	0.045346005	TRUE	chrX:103498706-103499843	Island	ESX1	NM_153448	TSS200
cg05782106	FALSE	0.000621132	0.000743366	0.003562834	TRUE	chrX:9753566-9755101	Island	SHROOM2	NM_001649	Body
cg05784594	FALSE	0.000269938	0.000335915	0.001784391	TRUE		OpenSea	GAGE10	NM_001098413	TSS200
cg05785376	FALSE	0.000487531	0.006672934	0.023537693	TRUE	chrX:133371069-133371718	N_Shore	CCDC160	NM_001101357	TSS1500
cg05786601	FALSE	0.000248474	3.18E-06	2.77E-05	TRUE	chrX:66766037-66766279	N_Shore	AR;AR	NM_000044;NM_000044	1stExon;5'UTR
cg05788681	FALSE	0.001530154	4.37E-16	3.63E-14	TRUE	chrX:103498706-103499843	Island	ESX1;ESX1	NM_153448;NM_153448	5'UTR;1stExon
cg05789980	FALSE	0.000584557	4.45E-05	0.000301258	TRUE	chrX:119444859-119445272	N_Shelf	FAM70A;FAM70A;FAM70A	NM_017938;NM_001104544;NM_001104545	Body;Body;Body
cg05801573	FALSE	0.000547908	1.75E-09	3.19E-08	TRUE	chrX:142721410-142722958	Island	SLITRK4;SLITRK4	NM_173078;NM_173078	5'UTR;1stExon
cg05802072	FALSE	0.000343257	0.014160032	0.043337477	TRUE		OpenSea	CXorf21	NM_025159	TSS1500
cg05803942	TRUE	-0.00019985	0.000450969	0.002311658	TRUE	chrX:67906111-67906475	S_Shore	STARD8;STARD8	NM_014725;NM_001142503	5'UTR;Body
cg05826817	TRUE	-0.000764126	9.74E-07	9.44E-06	TRUE	chrX:23761070-23761610	N_Shore	ACOT9;ACOT9	NM_001037171;NM_001033583	Body;Body
cg05829338	FALSE	0.001343104	0.000381447	0.001999184	TRUE	chrX:106749879-106750862	Island
cg05836475	TRUE	-0.00050589	4.10E-05	0.000280725	TRUE	chrX:73164003-73164247	N_Shore	LOC554203	NR_024582	TSS1500
cg05837244	FALSE	0.000151752	0.016448023	0.049039013	TRUE	chrX:135180417-135180783	N_Shore
cg05849875	FALSE	0.000890282	5.12E-09	8.39E-08	TRUE	chrX:151806233-151806947	Island	GABRQ	NM_018558	TSS200
cg05856884	FALSE	0.000853665	7.15E-13	2.66E-11	TRUE		OpenSea	SMPX	NM_014332	TSS200
cg05867448	FALSE	0.00061828	3.58E-08	4.92E-07	TRUE	chrX:130192131-130192735	Island	FLJ30058	NM_144967	5'UTR
cg05876899	TRUE	-6.17E-05	0.003692897	0.014247897	TRUE	chrX:153072554-153072795	Island	PDZD4	NM_032512	Body
cg05880897	TRUE	-0.000529675	1.16E-08	1.78E-07	TRUE		OpenSea	GABRE;MIR452	NM_004961;NR_029973	Body;TSS1500
cg05889642	TRUE	-0.000200121	3.81E-08	5.18E-07	TRUE	chrX:133930787-133931355	Island	FAM122B;FAM122B;FAM122C;FAM122B;FAM122B;FAM122B;FAM122B;FAM122B;FAM122B	NM_001166600;NM_001166599;NM_001170780;NM_001170757;NM_001166600;NM_001166599;NM_001170757;NM_001170756;NM_145284	5'UTR;1stExon;5'UTR;5'UTR;1stExon;5'UTR;1stExon;TSS1500;TSS1500
cg05893072	FALSE	0.000428905	4.61E-07	4.81E-06	TRUE	chrX:107978210-107980145	Island	IRS4	NM_003604	TSS200
cg05897571	TRUE	-0.000479781	0.000543785	0.00272198	TRUE	chrX:51149661-51150911	N_Shore	CXorf67	NM_203407	TSS1500
cg05902740	TRUE	-0.000334395	1.01E-05	7.89E-05	TRUE		OpenSea	RGAG1	NM_020769	3'UTR
cg05906362	TRUE	-0.000150608	0.000150776	0.000883218	TRUE	chrX:153193513-153194074	N_Shore	ARHGAP4;ARHGAP4	NM_001666;NM_001164741	TSS1500;TSS1500
cg05911704	TRUE	-0.000136784	0.007900198	0.027030475	TRUE	chrX:129304946-129306427	N_Shore	RAB33A	NM_004794	TSS1500
cg05914696	TRUE	-0.001526908	4.36E-08	5.86E-07	TRUE	chrX:68114440-68114710	Island
cg05915658	TRUE	-0.000919746	2.22E-07	2.50E-06	TRUE	chrX:132547567-132550284	S_Shelf
cg05921207	FALSE	0.000357746	0.000882384	0.004147969	TRUE	chrX:110038946-110039370	N_Shore	CHRDL1;CHRDL1;CHRDL1;CHRDL1	NM_001143981;NM_001143983;NM_001143982;NM_145234	5'UTR;5'UTR;5'UTR;5'UTR
cg05922253	FALSE	0.001085157	2.81E-11	7.56E-10	TRUE	chrX:50213658-50213983	Island	DGKK	NM_001013742	TSS1500
cg05929502	TRUE	-0.000299758	0.004932629	0.018245704	TRUE	chrX:48397759-48398529	N_Shelf
cg05929865	TRUE	-0.00049916	3.12E-08	4.36E-07	TRUE		OpenSea	TEX11;TEX11	NM_001003811;NM_031276	5'UTR;5'UTR
cg05941375	TRUE	-0.000971085	1.08E-10	2.54E-09	TRUE	chrX:154299062-154299795	Island	BRCC3;BRCC3;BRCC3;MTCP1NB;MTCP1;BRCC3	NM_001018055;NM_024332;NM_024332;NM_001018024;NM_001018025;NM_001018055	5'UTR;1stExon;5'UTR;TSS200;TSS200;1stExon
cg05946161	FALSE	0.000495005	0.009741602	0.032012785	TRUE	chrX:40005040-40007066	Island	BCOR;BCOR	NM_001123384;NM_001123383	5'UTR;5'UTR
cg05947181	FALSE	0.001495366	1.02E-07	1.28E-06	TRUE	chrX:50556224-50557179	S_Shore	SHROOM4;SHROOM4	NM_020717;NR_027121	TSS1500;TSS1500
cg05975021	TRUE	-0.000234804	0.003426661	0.013344652	TRUE		OpenSea	ARHGAP6;AMELX;AMELX;AMELX;ARHGAP6	NM_013427;NM_001142;NM_182681;NM_182680;NM_006125	Body;TSS1500;TSS1500;TSS1500;Body
cg05987154	FALSE	0.000790581	8.01E-12	2.46E-10	TRUE	chrX:3263353-3265347	Island	MXRA5	NM_015419	TSS200
cg05999377	FALSE	0.000598772	5.82E-05	0.000380068	TRUE	chrX:152710204-152710814	S_Shore	TREX2	NM_080701	TSS200
cg06008640	FALSE	0.000691502	0.003797675	0.014569641	TRUE	chrX:39864525-39869106	N_Shore
cg06010380	FALSE	0.001605142	2.01E-08	2.95E-07	TRUE	chrX:40010919-40016203	Island	BCOR;BCOR	NM_001123384;NM_001123383	5'UTR;5'UTR
cg06015784	TRUE	-0.000600076	0.000184423	0.001053877	TRUE	chrX:3630406-3630620	S_Shore	PRKX	NM_005044	TSS1500
cg06016684	FALSE	0.000371857	0.001743063	0.007421829	TRUE	chrX:20134203-20135350	Island	MAP7D2;MAP7D2;MAP7D2;MAP7D2	NM_001168466;NM_152780;NM_001168465;NM_001168467	Body;Body;Body;5'UTR
cg06019215	TRUE	-6.04E-05	0.003934267	0.01501145	TRUE	chrX:24167563-24168785	Island
cg06042004	TRUE	-0.00015985	0.014501217	0.044243601	TRUE	chrX:153706928-153707816	Island	LAGE3	NM_006014	TSS200
cg06055478	TRUE	-0.000356851	0.005863463	0.021161986	TRUE	chrX:62974713-62975218	Island	ARHGEF9;ARHGEF9	NM_015185;NM_015185	1stExon;5'UTR
cg06068111	FALSE	0.000397367	0.012319905	0.038832848	TRUE	chrX:48979844-48980266	S_Shelf
cg06069823	TRUE	-0.000329393	0.010381257	0.033750568	TRUE	chrX:153615218-153615440	N_Shelf
cg06079646	TRUE	-0.000730903	3.99E-07	4.24E-06	TRUE	chrX:24711630-24712284	N_Shore	POLA1	NM_016937	TSS1500
cg06084034	FALSE	0.000490026	0.000148091	0.000870091	TRUE	chrX:153639734-153640675	N_Shore	DNASE1L1;DNASE1L1;DNASE1L1;DNASE1L1	NM_001009934;NM_001009932;NM_006730;NM_001009933	5'UTR;5'UTR;TSS1500;5'UTR
cg06097615	FALSE	0.00016069	0.00123264	0.00551678	TRUE	chrX:68723731-68726051	Island	FAM155B	NM_015686	TSS1500
cg06098232	TRUE	-0.000123062	0.012301407	0.038827099	TRUE	chrX:149106113-149106682	S_Shore	LOC100272228;CXorf40B;CXorf40B	NR_027456;NM_001013845;NM_001013845	TSS200;1stExon;5'UTR
cg06102971	FALSE	0.000161139	0.004080825	0.015516312	TRUE	chrX:17878441-17878888	Island	RAI2	NM_021785	5'UTR
cg06104959	FALSE	0.000458585	2.44E-05	0.000173971	TRUE	chrX:67913299-67914134	Island	STARD8;STARD8;STARD8	NM_001142504;NM_014725;NM_001142503	TSS200;5'UTR;Body
cg06116593	FALSE	0.000287116	0.00546008	0.019970738	TRUE		OpenSea	FAM9C	NM_174901	Body
cg06116594	TRUE	-0.001313252	5.28E-12	1.70E-10	TRUE		OpenSea
cg06124711	TRUE	-0.000147665	0.016724279	0.049711512	TRUE	chrX:153639734-153640675	Island	TAZ;DNASE1L1;DNASE1L1;TAZ;TAZ;TAZ;DNASE1L1;TAZ;TAZ;TAZ;TAZ;TAZ	NM_181313;NM_001009934;NM_001009932;NM_181312;NM_181313;NM_000116;NM_001009933;NM_181311;NM_000116;NM_181312;NR_024048;NM_181311	5'UTR;5'UTR;5'UTR;5'UTR;1stExon;5'UTR;5'UTR;1stExon;1stExon;1stExon;Body;5'UTR
cg06126323	FALSE	0.000271357	0.000134013	0.000796485	TRUE	chrX:68835648-68837063	Island	EDA;EDA;EDA;EDA;EDA;EDA	NM_001005612;NM_001399;NM_001005609;NM_001005611;NM_001005615;NM_001005610	Body;Body;Body;1stExon;Body;Body
cg06128881	TRUE	-0.000496191	0.000640119	0.003147947	TRUE	chrX:46618013-46618969	N_Shore	SLC9A7	NM_032591	Body
cg06129596	FALSE	0.000391996	8.98E-06	7.09E-05	TRUE		OpenSea	HTR2C;MIR448	NM_000868;NR_029955	Body;TSS200
cg06134608	FALSE	0.000883655	1.11E-07	1.38E-06	TRUE	chrX:70273009-70273255	Island
cg06135529	TRUE	-0.000791305	2.07E-07	2.36E-06	TRUE	chrX:118986684-118987252	Island	UPF3B;UPF3B	NM_023010;NM_080632	Body;Body
cg06137672	TRUE	-0.00028164	8.04E-06	6.43E-05	TRUE	chrX:153059275-153060557	Island	IDH3G;SSR4;IDH3G	NM_174869;NM_006280;NM_004135	TSS200;TSS200;TSS200
cg06138173	FALSE	0.000455005	0.010377144	0.033750568	TRUE		OpenSea	CTPS2;S100G;CTPS2;CTPS2	NM_019857;NM_004057;NM_001144002;NM_175859	Body;5'UTR;Body;Body
cg06139288	FALSE	0.000828424	2.12E-07	2.42E-06	TRUE	chrX:11682333-11684544	Island	ARHGAP6;ARHGAP6;ARHGAP6;ARHGAP6	NM_006125;NM_013427;NM_006125;NM_013427	1stExon;1stExon;5'UTR;5'UTR
cg06140460	FALSE	0.000233421	0.000818303	0.003882088	TRUE	chrX:48825776-48826593	S_Shore	KCND1	NM_004979	TSS200
cg06143713	TRUE	-0.000514221	1.59E-07	1.88E-06	TRUE		OpenSea	ARHGEF9	NM_015185	3'UTR
cg06144608	TRUE	-8.10E-05	0.00201411	0.008386566	TRUE	chrX:149736720-149737756	Island	MTM1	NM_000252	5'UTR
cg06148972	TRUE	-0.001347066	1.99E-09	3.56E-08	TRUE	chrX:149736720-149737756	Island	MTM1	NM_000252	TSS1500
cg06152434	FALSE	0.000562016	5.36E-06	4.44E-05	TRUE	chrX:139585867-139588578	N_Shore	SOX3;SOX3	NM_005634;NM_005634	3'UTR;1stExon
cg06159667	TRUE	-0.000554822	1.52E-05	0.000113793	TRUE	chrX:103267755-103268449	Island	H2BFWT;MIR1256	NM_001002916;NR_031657	TSS200;Body
cg06164717	FALSE	0.000187715	0.004708206	0.017541286	TRUE	chrX:136113583-136114232	Island	GPR101	NM_054021	TSS200
cg06170215	FALSE	0.000173967	0.001846431	0.007805731	TRUE	chrX:71524832-71527299	Island	CITED1;CITED1;CITED1;CITED1	NM_001144886;NM_004143;NM_001144885;NM_001144887	5'UTR;5'UTR;Body;5'UTR
cg06180047	TRUE	-0.000656903	2.81E-07	3.10E-06	TRUE	chrX:153151016-153152219	N_Shelf
cg06185870	TRUE	-0.000241688	6.95E-05	0.000443163	TRUE	chrX:54665781-54666274	S_Shore
cg06187102	TRUE	-0.000579716	0.014299609	0.04371009	TRUE	chrX:15693104-15694073	N_Shore	CA5BP	NR_026551	TSS1500
cg06190216	TRUE	-0.000186718	0.016378788	0.048892054	TRUE		OpenSea	BGN	NM_001711	Body
cg06206449	TRUE	-0.000516123	0.000181538	0.001039209	TRUE	chrX:118708293-118709240	Island	UBE2A;UBE2A	NM_181762;NM_003336	TSS200;TSS200
cg06208111	FALSE	0.000223764	0.001151674	0.005204294	TRUE		OpenSea	ITM2A;ITM2A	NM_001171581;NM_004867	TSS1500;TSS1500
cg06228453	TRUE	-0.000690089	0.001055315	0.004828078	TRUE	chrX:106242506-106243593	Island	MORC4;MORC4	NM_024657;NM_001085354	Body;Body
cg06231618	TRUE	-0.001256329	3.31E-32	2.32E-29	TRUE	chrX:40506176-40506982	N_Shelf	CXorf38	NM_144970	Body
cg06242330	FALSE	0.000305976	4.36E-07	4.58E-06	TRUE		OpenSea	UBA1;UBA1;INE1	NM_003334;NM_153280;NR_024616	Body;Body;TSS1500
cg06267144	FALSE	0.000853562	1.59E-18	2.11E-16	TRUE	chrX:136647526-136650178	Island	ZIC3	NM_003413	TSS1500
cg06268269	TRUE	-0.000646551	8.31E-07	8.16E-06	TRUE	chrX:135055671-135056158	S_Shelf
cg06269080	TRUE	-0.000108452	8.64E-06	6.86E-05	TRUE	chrX:19002003-19003244	Island	PHKA2	NM_000292	TSS1500
cg06277838	TRUE	-0.000176976	0.003369242	0.013147151	TRUE	chrX:73641647-73642011	N_Shore	SLC16A2	NM_006517	1stExon
cg06282524	FALSE	0.001481203	2.08E-14	1.06E-12	TRUE	chrX:139593105-139593582	Island
cg06298361	TRUE	-0.000142197	0.000678001	0.003298082	TRUE	chrX:49091934-49092233	N_Shore	CCDC22	NM_014008	TSS200
cg06302025	FALSE	0.000542133	2.26E-05	0.000162384	TRUE	chrX:102000689-102001558	Island	BHLHB9;BHLHB9;BHLHB9;BHLHB9;BHLHB9;BHLHB9;BHLHB9;BHLHB9	NM_001142530;NM_001142527;NM_001142525;NM_001142526;NM_030639;NM_001142528;NM_001142524;NM_001142529	TSS200;5'UTR;5'UTR;5'UTR;5'UTR;5'UTR;5'UTR;TSS200
cg06307153	FALSE	0.000921033	0.00022329	0.001246206	TRUE	chrX:134429630-134429854	Island	ZNF75D	NM_007131	5'UTR
cg06308972	TRUE	-0.000465688	1.07E-05	8.31E-05	TRUE		OpenSea	PLS3;PLS3	NM_005032;NM_001136025	3'UTR;3'UTR
cg06340713	FALSE	0.000938309	0.002138601	0.008822515	TRUE		OpenSea	CHM;CHM	NM_000390;NM_001145414	TSS1500;TSS1500
cg06376033	TRUE	-0.000253823	0.00823046	0.027955625	TRUE	chrX:102884436-102884677	N_Shore	TCEAL1;TCEAL1;TCEAL1;TCEAL1;TCEAL1	NM_004780;NM_004780;NM_001006639;NM_001006639;NM_001006640	1stExon;5'UTR;5'UTR;1stExon;5'UTR
cg06380355	TRUE	-0.0007168	7.63E-07	7.56E-06	TRUE	chrX:51238706-51240104	Island	NUDT11	NM_018159	TSS200
cg06384623	FALSE	0.000173149	0.001480216	0.00647991	TRUE	chrX:133118960-133119990	Island	GPC3;GPC3;GPC3;GPC3	NM_001164619;NM_001164617;NM_001164618;NM_004484	1stExon;1stExon;1stExon;1stExon
cg06408301	FALSE	0.001790579	8.12E-16	6.03E-14	TRUE	chrX:37208578-37209325	Island	PRRG1;PRRG1;PRRG1;PRRG1	NM_000950;NM_001142395;NM_000950;NM_001142395	1stExon;1stExon;5'UTR;5'UTR
cg06416685	FALSE	0.000439188	3.96E-07	4.21E-06	TRUE	chrX:99891299-99891794	Island	TSPAN6;TSPAN6	NM_003270;NM_003270	5'UTR;1stExon
cg06427226	FALSE	0.000156803	0.014308724	0.043724322	TRUE	chrX:105969686-105970598	Island	RNF128;RNF128	NM_194463;NM_024539	TSS200;Body
cg06428055	TRUE	-0.00010462	0.00153137	0.006659254	TRUE	chrX:129243674-129245575	Island	ELF4;ELF4	NM_001421;NM_001127197	5'UTR;5'UTR
cg06431415	TRUE	-0.000391552	0.001503138	0.006567985	TRUE	chrX:133118081-133118494	N_Shelf	GPC3;GPC3;GPC3;GPC3	NM_001164617;NM_001164618;NM_001164619;NM_004484	Body;Body;Body;Body
cg06442736	TRUE	-0.000298015	0.002201434	0.00905506	TRUE	chrX:48367165-48367742	S_Shore	PORCN;PORCN;PORCN;PORCN;PORCN	NM_203476;NM_203473;NM_022825;NM_203474;NM_203475	5'UTR;5'UTR;5'UTR;TSS200;TSS200
cg06442966	TRUE	-0.000251151	0.00675668	0.023798851	TRUE	chrX:153032468-153033354	Island	PLXNB3;PLXNB3	NM_001163257;NM_005393	Body;Body
cg06443675	TRUE	-0.000591697	0.004862417	0.018013168	TRUE	chrX:103401400-103401778	S_Shore	MCART6	NM_001012755	TSS200
cg06443888	FALSE	0.000870391	0.000150455	0.000881867	TRUE	chrX:107978210-107980145	Island	IRS4	NM_003604	TSS1500
cg06444329	TRUE	-0.00099569	0.004485684	0.016840206	TRUE		OpenSea	CXorf26	NM_016500	TSS200
cg06448666	FALSE	0.000443555	0.005022688	0.018536876	TRUE		OpenSea	MID1;MID1;MID1	NM_001098624;NM_001098624;NM_033290	5'UTR;1stExon;5'UTR
cg06455206	TRUE	-0.000895563	1.12E-11	3.34E-10	TRUE	chrX:49643335-49643654	Island	USP27X;LOC158572	NM_001145073;NR_026742	TSS1500;Body
cg06455967	FALSE	0.00066012	1.85E-06	1.69E-05	TRUE		OpenSea	PAK3;PAK3	NM_001128167;NM_001128166	TSS200;TSS200
cg06457249	FALSE	0.000798513	4.61E-05	0.000310629	TRUE	chrX:39864525-39869106	N_Shore
cg06461462	TRUE	-0.001335947	5.96E-28	3.07E-25	TRUE	chrX:106959378-106959914	S_Shore	TSC22D3;TSC22D3;TSC22D3	NM_004089;NM_198057;NM_001015881	TSS1500;Body;TSS1500
cg06465306	TRUE	-0.000553231	6.16E-07	6.19E-06	TRUE	chrX:84498772-84499884	S_Shelf	ZNF711	NM_021998	Body
cg06476341	FALSE	0.00025263	0.00402484	0.01533317	TRUE	chrX:144902965-144903167	Island	SLITRK2;SLITRK2;SLITRK2;SLITRK2;SLITRK2;SLITRK2;SLITRK2;SLITRK2;SLITRK2	NM_001144009;NM_001144010;NM_001144008;NM_001144006;NM_001144003;NM_032539;NM_001144005;NM_001144007;NM_001144004	TSS200;TSS200;TSS200;TSS200;5'UTR;5'UTR;5'UTR;TSS200;5'UTR
cg06481089	TRUE	-0.000182403	1.38E-07	1.65E-06	TRUE	chrX:51075272-51076331	Island	NUDT10	NM_153183	5'UTR
cg06489418	TRUE	-8.67E-05	0.012568141	0.039463076	TRUE	chrX:48334229-48335036	Island	FTSJ1;FTSJ1;FTSJ1;FTSJ1	NM_177439;NM_177439;NM_012280;NM_012280	5'UTR;1stExon;5'UTR;1stExon
cg06492112	TRUE	-0.000671656	0.000666806	0.003253082	TRUE	chrX:148586552-148586984	S_Shore	IDS;IDS;IDS	NM_001166550;NM_006123;NM_000202	TSS1500;TSS1500;TSS1500
cg06494770	TRUE	-0.000381921	0.008662471	0.029090475	TRUE		OpenSea	KLHL13;KLHL13;KLHL13;KLHL13;KLHL13;KLHL13;KLHL13;KLHL13	NM_001168300;NM_001168302;NM_001168299;NM_033495;NM_001168303;NM_001168300;NM_001168301;NM_033495	5'UTR;Body;Body;1stExon;5'UTR;1stExon;Body;5'UTR
cg06510592	TRUE	-0.000501443	0.000319199	0.001704829	TRUE	chrX:103411059-103411782	Island	CXorf39	NM_207318	TSS200
cg06513359	TRUE	-8.11E-05	0.001595572	0.006892588	TRUE	chrX:47003750-47004987	Island	NDUFB11;RBM10;NDUFB11;RBM10;NDUFB11;NDUFB11	NR_024234;NM_152856;NR_024235;NM_005676;NM_001135998;NM_019056	Body;TSS1500;Body;TSS1500;TSS200;TSS200
cg06522219	TRUE	-0.000502055	0.00578259	0.020906841	TRUE		OpenSea	STARD8;STARD8	NM_014725;NM_001142503	5'UTR;Body
cg06534187	TRUE	-0.000115595	0.0050186	0.018528762	TRUE	chrX:16887742-16889250	N_Shore	RBBP7	NM_002893	Body
cg06540859	TRUE	-0.000340624	0.001404523	0.006190001	TRUE	chrX:46433054-46434902	Island	CHST7	NM_019886	1stExon
cg06548617	FALSE	0.001301201	6.31E-16	5.02E-14	TRUE	chrX:40010919-40016203	Island	BCOR;BCOR	NM_001123384;NM_001123383	5'UTR;5'UTR
cg06558166	FALSE	0.000560019	4.66E-06	3.90E-05	TRUE	chrX:132547567-132550284	Island	GPC4;GPC4	NM_001448;NM_001448	5'UTR;1stExon
cg06583412	FALSE	0.000360169	2.27E-11	6.23E-10	TRUE	chrX:102000689-102001558	Island	BHLHB9;BHLHB9;BHLHB9;BHLHB9;BHLHB9;BHLHB9;BHLHB9;BHLHB9	NM_001142527;NM_001142525;NM_001142530;NM_001142526;NM_030639;NM_001142528;NM_001142529;NM_001142524	5'UTR;5'UTR;5'UTR;5'UTR;5'UTR;5'UTR;5'UTR;5'UTR
cg06621863	FALSE	0.000550693	1.79E-09	3.27E-08	TRUE	chrX:83442396-83443335	Island	RPS6KA6	NM_014496	TSS1500
cg06623468	TRUE	-0.000431567	2.60E-06	2.30E-05	TRUE		OpenSea	BCYRN1;CXCR3;CXCR3	NR_001568;NM_001142797;NM_001504	Body;5'UTR;Body
cg06624712	TRUE	-0.000288378	0.000676903	0.003295783	TRUE	chrX:73523919-73524125	Island	ZCCHC13	NM_203303	TSS200
cg06624970	TRUE	-0.000365165	0.016599056	0.049414191	TRUE	chrX:49643906-49644501	Island	USP27X;LOC158572	NM_001145073;NR_026742	TSS1500;Body
cg06645047	TRUE	-8.40E-05	0.016414251	0.048983003	TRUE		OpenSea	GRIPAP1;GRIPAP1	NM_020137;NM_207672	TSS1500;TSS1500
cg06649034	TRUE	-0.000122882	0.01296043	0.040435881	TRUE	chrX:53349666-53350613	Island	IQSEC2	NM_001111125	1stExon
cg06650847	FALSE	0.000966077	5.53E-13	2.10E-11	TRUE		OpenSea
cg06655100	FALSE	0.000473067	1.06E-09	2.02E-08	TRUE	chrX:56258951-56259159	S_Shore	KLF8;KLF8;KLF8	NM_001159296;NM_007250;NM_007250	5'UTR;1stExon;5'UTR
cg06659128	TRUE	-0.000316966	8.59E-13	3.14E-11	TRUE	chrX:154842112-154842719	Island	TMLHE;TMLHE	NM_018196;NM_018196	5'UTR;1stExon
cg06663923	TRUE	-0.000369004	0.001755898	0.007473236	TRUE	chrX:49022407-49023072	N_Shore	MAGIX;MAGIX;MAGIX;MAGIX;MAGIX	NM_001099681;NM_001099680;NM_001099682;NM_024859;NM_001099680	Body;1stExon;Body;Body;5'UTR
cg06692867	FALSE	0.000175108	0.014950606	0.045346627	TRUE	chrX:153561035-153561361	N_Shore
cg06700462	TRUE	-0.00066176	1.17E-07	1.44E-06	TRUE	chrX:19002003-19003244	Island	PHKA2	NM_000292	1stExon
cg06701191	TRUE	-0.000342359	0.000520495	0.002624149	TRUE		OpenSea	MIR223	NR_029637	TSS1500
cg06711837	FALSE	0.00068175	8.07E-14	3.73E-12	TRUE	chrX:137793095-137794010	N_Shore	FGF13;FGF13;FGF13;FGF13;FGF13;FGF13	NM_001139500;NM_004114;NM_001139502;NM_001139501;NM_001139498;NM_033642	Body;Body;Body;Body;Body;Body
cg06720669	FALSE	0.00247309	3.13E-14	1.57E-12	TRUE	chrX:108867762-108868486	Island	KCNE1L;KCNE1L	NM_012282;NM_012282	1stExon;5'UTR
cg06746884	TRUE	-0.00062206	0.008268415	0.02805539	TRUE	chrX:31284504-31285019	S_Shore	DMD;DMD;DMD;DMD;DMD;DMD;DMD;DMD;DMD;DMD;DMD;DMD;DMD;DMD;DMD;DMD;DMD;DMD	NM_004013;NM_004023;NM_004009;NM_004019;NM_004011;NM_004016;NM_004017;NM_004021;NM_004014;NM_004018;NM_004007;NM_004006;NM_004010;NM_004022;NM_004012;NM_004020;NM_000109;NM_004015	Body;Body;Body;TSS200;Body;TSS200;TSS200;Body;Body;TSS200;Body;Body;Body;Body;Body;Body;Body;TSS200
cg06758848	TRUE	-0.001358398	2.76E-36	3.86E-33	TRUE	chrX:153602720-153603269	Island	FLNA;FLNA	NM_001456;NM_001110556	TSS1500;TSS1500
cg06761424	FALSE	0.001071175	0.002404564	0.009787942	TRUE	chrX:118284519-118285065	Island	KIAA1210	NM_020721	TSS1500
cg06774787	TRUE	-0.000408119	1.95E-11	5.45E-10	TRUE	chrX:56258951-56259159	Island	KLF8;KLF8;KLF8;KLF8	NM_001159296;NM_001159296;NM_007250;NM_007250	5'UTR;1stExon;1stExon;5'UTR
cg06775759	FALSE	0.000973215	7.98E-10	1.55E-08	TRUE	chrX:21674018-21677066	Island	KLHL34	NM_153270	TSS1500
cg06778844	TRUE	-0.00114326	4.18E-10	8.63E-09	TRUE	chrX:110339364-110339679	N_Shelf	PAK3;PAK3	NM_001128166;NM_001128167	5'UTR;5'UTR
cg06780606	TRUE	-0.000543393	5.45E-10	1.09E-08	TRUE		OpenSea	EDA;EDA	NM_001399;NM_001005609	3'UTR;3'UTR
cg06794323	TRUE	-0.000254653	0.001257522	0.005615327	TRUE	chrX:43514030-43514793	S_Shelf	MAOA	NM_000240	Body
cg06803079	TRUE	-0.00113969	5.31E-11	1.34E-09	TRUE	chrX:47518015-47518850	Island	UXT;LOC100133957;UXT;LOC100133957	NM_153477;NR_027444;NM_004182;NR_028119	Body;TSS200;Body;TSS200
cg06811375	FALSE	0.000280673	0.002698443	0.010862453	TRUE	chrX:6144120-6145906	S_Shore	NLGN4X;NLGN4X	NM_181332;NM_020742	TSS200;TSS1500
cg06816704	FALSE	0.00029774	0.000857498	0.004048446	TRUE	chrX:152224433-152224911	S_Shore	PNMA3;PNMA3	NM_013364;NM_013364	1stExon;5'UTR
cg06831832	TRUE	-0.000630417	2.24E-10	4.86E-09	TRUE		OpenSea	SPANXN4	NM_001009613	Body
cg06845960	FALSE	0.001034911	8.26E-05	0.000517855	TRUE	chrX:144902965-144903167	N_Shore	SLITRK2;SLITRK2;SLITRK2;SLITRK2	NM_032539;NM_001144003;NM_001144005;NM_001144004	5'UTR;5'UTR;5'UTR;5'UTR
cg06871279	TRUE	-0.000726659	0.00010474	0.000639127	TRUE		OpenSea	RNF128;RNF128	NM_024539;NM_024539	1stExon;5'UTR
cg06877198	TRUE	-0.000140065	0.000244278	0.001351039	TRUE	chrX:44731602-44733266	Island	KDM6A	NM_021140	TSS200
cg06879828	FALSE	0.000381477	1.32E-07	1.59E-06	TRUE		OpenSea	TMEM35	NM_021637	TSS200
cg06891491	FALSE	0.000732255	0.000486391	0.002464884	TRUE	chrX:134429630-134429854	Island	ZNF75D	NM_007131	5'UTR
cg06895515	TRUE	-0.000201776	3.20E-11	8.46E-10	TRUE	chrX:47050088-47050340	Island	UBA1	NM_153280	TSS200
cg06900776	TRUE	-0.000101123	0.006733514	0.023725778	TRUE		OpenSea	ARMCX3;ARMCX3;ARMCX3	NM_016607;NM_177947;NM_177948	TSS200;TSS200;TSS1500
cg06902764	FALSE	0.000580066	2.03E-11	5.62E-10	TRUE	chrX:139585867-139588578	Island	SOX3	NM_005634	1stExon
cg06915321	FALSE	0.001158674	6.96E-16	5.42E-14	TRUE	chrX:136647526-136650178	Island	ZIC3	NM_003413	TSS200
cg06916310	FALSE	0.000349631	0.001045359	0.004787851	TRUE		OpenSea	FGF16	NM_003868	TSS1500
cg06920429	TRUE	-0.000140678	0.001556882	0.006758206	TRUE	chrX:131351531-131352535	S_Shore	RAP2C	NM_021183	TSS1500
cg06927864	FALSE	0.0005646	1.31E-07	1.58E-06	TRUE		OpenSea	IL1RAPL1	NM_014271	TSS1500
cg06936709	FALSE	0.000547402	5.44E-07	5.52E-06	TRUE		OpenSea	HDX	NM_144657	TSS200
cg06939792	FALSE	0.000640174	0.000464594	0.002367882	TRUE	chrX:37765017-37765257	N_Shore
cg06948553	FALSE	0.000575323	2.15E-08	3.13E-07	TRUE	chrX:40034239-40036007	S_Shore	BCOR;BCOR	NM_001123383;NM_001123384	TSS1500;TSS1500
cg06963664	TRUE	-0.000109764	1.41E-06	1.33E-05	TRUE	chrX:153695618-153695844	Island	PLXNA3	NM_017514	Body
cg06964654	FALSE	0.001492543	1.24E-18	1.79E-16	TRUE	chrX:139589970-139590480	Island
cg06968752	TRUE	-0.000218709	0.003854233	0.014763519	TRUE	chrX:79830094-79830539	Island
cg06980881	TRUE	-0.000134579	4.01E-07	4.25E-06	TRUE	chrX:100673191-100673673	Island	ARMCX4	NR_028407	Body
cg07005924	TRUE	-0.000713467	1.44E-05	0.000108211	TRUE	chrX:37003510-37004547	N_Shelf
cg07038409	TRUE	-0.000340951	0.001218567	0.005468773	TRUE	chrX:47509592-47510508	Island	ELK1;ELK1;ELK1;ELK1	NM_001114123;NM_001114123;NM_005229;NM_005229	5'UTR;1stExon;1stExon;5'UTR
cg07049424	FALSE	0.000675526	0.000647274	0.003172982	TRUE	chrX:135962102-135962951	N_Shelf	RBMX;RBMX;RBMX;RBMX	NM_001164803;NR_028477;NM_002139;NR_028476	Body;Body;Body;Body
cg07053880	FALSE	0.000398775	7.84E-10	1.53E-08	TRUE	chrX:151142680-151143555	Island	GABRE	NM_004961	TSS1500
cg07070940	TRUE	-0.000101638	0.013108577	0.040807208	TRUE	chrX:7065693-7066488	N_Shore	HDHD1A;HDHD1A	NM_001135565;NM_012080	Body;Body
cg07079445	TRUE	-9.08E-05	0.007373865	0.025577688	TRUE	chrX:16729925-16730938	Island	CTPS2;CTPS2;CTPS2;CTPS2	NM_175859;NM_001144002;NM_175859;NM_019857	5'UTR;TSS1500;1stExon;5'UTR
cg07089242	TRUE	-0.000123728	0.009597825	0.031635721	TRUE	chrX:149106113-149106682	Island	LOC100272228;CXorf40B;CXorf40B	NR_027456;NM_001013845;NM_001013845	TSS200;1stExon;5'UTR
cg07099245	TRUE	-0.000103653	0.000292596	0.001580822	TRUE	chrX:39953434-39969247	Island	BCOR;BCOR;BCOR;BCOR	NM_001123384;NM_017745;NM_001123385;NM_001123383	5'UTR;5'UTR;5'UTR;5'UTR
cg07108522	TRUE	-0.000587066	9.21E-08	1.17E-06	TRUE	chrX:71238328-71238675	S_Shore	NHSL2	NM_001013627	Body
cg07146718	TRUE	-0.000405859	3.64E-05	0.000251285	TRUE		OpenSea	FGF13;FGF13;FGF13;FGF13;FGF13	NM_001139500;NM_001139502;NM_001139501;NM_001139498;NM_033642	Body;Body;Body;Body;Body
cg07151929	TRUE	-0.00011778	0.00814767	0.027741683	TRUE	chrX:30906901-30907728	S_Shore	MAP3K7IP3	NM_152787	TSS1500
cg07153944	TRUE	-0.001140477	2.74E-05	0.000193671	TRUE	chrX:48659712-48660629	Island	HDAC6	NM_006044	TSS200
cg07174097	FALSE	0.000236417	0.00587748	0.021196974	TRUE	chrX:107018606-107019611	Island	TSC22D3	NM_198057	1stExon
cg07192043	FALSE	0.000207837	0.008741698	0.029276328	TRUE	chrX:149930696-149930908	S_Shelf	MTMR1	NM_003828	3'UTR
cg07195469	FALSE	0.000918662	8.05E-07	7.94E-06	TRUE	chrX:153639734-153640675	N_Shore	DNASE1L1;DNASE1L1;DNASE1L1;DNASE1L1	NM_006730;NM_001009934;NM_001009932;NM_001009933	TSS200;5'UTR;5'UTR;5'UTR
cg07198771	FALSE	0.0006815	2.74E-09	4.77E-08	TRUE	chrX:99986423-99987185	Island	SYTL4;SYTL4	NM_001129896;NM_080737	TSS200;TSS1500
cg07223177	TRUE	-0.000183615	7.89E-05	0.000497828	TRUE	chrX:46433054-46434902	Island	CHST7	NM_019886	1stExon
cg07240096	TRUE	-0.000150207	6.24E-07	6.27E-06	TRUE	chrX:48979844-48980266	Island	GPKOW	NM_015698	TSS200
cg07242375	TRUE	-0.000188545	2.19E-05	0.000157934	TRUE	chrX:49042676-49043059	N_Shore	PRICKLE3	NM_006150	Body
cg07274922	TRUE	-0.000529563	0.000532541	0.002673884	TRUE		OpenSea	PAGE2B	NM_001015038	Body
cg07276379	FALSE	0.000866698	4.13E-05	0.000282592	TRUE	chrX:3263353-3265347	Island	MXRA5	NM_015419	TSS1500
cg07295246	TRUE	-0.000129791	0.008103503	0.027639286	TRUE	chrX:19905027-19906557	N_Shore	SH3KBP1	NM_031892	Body
cg07297906	FALSE	0.000421217	1.75E-07	2.05E-06	TRUE	chrX:133118960-133119990	Island	GPC3;GPC3;GPC3;GPC3;GPC3;GPC3;GPC3;GPC3	NM_004484;NM_001164617;NM_001164617;NM_001164618;NM_001164619;NM_004484;NM_001164619;NM_001164618	5'UTR;5'UTR;1stExon;1stExon;1stExon;1stExon;5'UTR;5'UTR
cg07309821	TRUE	-0.000183226	1.29E-05	9.83E-05	TRUE	chrX:62570952-62571426	Island	SPIN4	NM_001012968	TSS200
cg07312966	FALSE	0.000368611	0.00422075	0.015961693	TRUE	chrX:132547567-132550284	Island	GPC4	NM_001448	TSS200
cg07313078	FALSE	0.000641688	0.01526378	0.046139528	TRUE	chrX:9753566-9755101	N_Shore	SHROOM2	NM_001649	TSS1500
cg07318999	TRUE	-0.000276619	0.000944321	0.004399741	TRUE	chrX:100740221-100740601	S_Shelf	ARMCX4	NR_028407	Body
cg07343739	TRUE	-0.000602858	1.18E-05	9.05E-05	TRUE	chrX:46618013-46618969	N_Shore	SLC9A7	NM_032591	Body
cg07344627	FALSE	0.000314438	0.005658548	0.02056624	TRUE	chrX:125685711-125686941	S_Shore	DCAF12L1	NM_178470	TSS200
cg07358738	TRUE	-0.000263697	0.001567599	0.006792698	TRUE		OpenSea	SLC6A14	NM_007231	Body
cg07363416	TRUE	-0.001065465	1.17E-06	1.12E-05	TRUE	chrX:77150837-77151247	Island	MAGT1	NM_032121	TSS200
cg07368951	TRUE	-0.000116013	0.000218049	0.001221126	TRUE	chrX:62570952-62571426	Island	SPIN4;SPIN4	NM_001012968;NM_001012968	5'UTR;1stExon
cg07388156	FALSE	0.000586195	1.01E-08	1.57E-07	TRUE	chrX:136655909-136657085	Island
cg07388258	TRUE	-0.000311741	2.50E-08	3.57E-07	TRUE	chrX:48748397-48749372	Island
cg07393670	TRUE	-0.000230154	0.001734465	0.007394855	TRUE	chrX:129299432-129300105	Island	AIFM1;AIFM1;AIFM1;AIFM1;AIFM1;AIFM1;AIFM1;AIFM1	NM_004208;NM_001130847;NM_145813;NM_004208;NM_145813;NM_145812;NM_145812;NM_001130847	5'UTR;5'UTR;5'UTR;1stExon;1stExon;5'UTR;1stExon;1stExon
cg07395435	FALSE	0.000404057	0.000528371	0.002660494	TRUE	chrX:138773796-138774673	Island	MCF2	NM_001099855	5'UTR
cg07409400	TRUE	-0.000903585	1.43E-06	1.34E-05	TRUE	chrX:118533163-118533787	N_Shore	SLC25A43	NM_145305	TSS1500
cg07416427	TRUE	-7.68E-05	0.000212706	0.001195985	TRUE	chrX:10085183-10085759	Island	WWC3	NM_015691	Body
cg07419178	FALSE	0.000226462	0.001289292	0.005733694	TRUE		OpenSea	CCDC120;CCDC120;CCDC120;CCDC120;CCDC120;CCDC120;CCDC120;CCDC120	NM_001163321;NM_001163321;NM_001163323;NM_001163322;NM_001163323;NM_033626;NM_033626;NM_001163322	5'UTR;1stExon;1stExon;1stExon;5'UTR;5'UTR;1stExon;5'UTR
cg07419680	FALSE	0.000896497	0.000450205	0.002308948	TRUE	chrX:134429630-134429854	S_Shore	ZNF75D	NM_007131	5'UTR
cg07422795	TRUE	-0.000324283	0.000175829	0.001012438	TRUE	chrX:133683174-133685463	S_Shore
cg07452499	TRUE	-0.000528279	0.002399384	0.009774972	TRUE		OpenSea	CLCN5;MIR362;CLCN5;MIR500	NM_001127898;NR_029850;NM_001127899;NR_030224	Body;TSS1500;Body;TSS1500
cg07459438	FALSE	0.000309333	0.002434814	0.009894646	TRUE	chrX:48937435-48937976	N_Shelf	WDR45;WDR45	NM_007075;NM_001029896	Body;Body
cg07462256	FALSE	0.000543163	2.61E-10	5.57E-09	TRUE	chrX:68723731-68726051	Island	FAM155B;FAM155B	NM_015686;NM_015686	1stExon;5'UTR
cg07464598	TRUE	-0.000176079	0.001264252	0.00563768	TRUE	chrX:47420402-47421099	Island	ARAF	NM_001654	TSS200
cg07492878	TRUE	-0.000152308	4.87E-05	0.000325911	TRUE	chrX:102469940-102470419	Island	BEX4;BEX4	NM_001080425;NM_001127688	TSS200;TSS200
cg07496966	FALSE	0.000577847	0.002757057	0.011057545	TRUE	chrX:15756051-15756636	S_Shelf	CA5B	NM_007220	5'UTR
cg07519908	TRUE	-0.000298959	0.014482608	0.044214339	TRUE	chrX:18443120-18444426	Island	CDKL5	NM_003159	TSS200
cg07526675	FALSE	0.001308054	1.56E-08	2.33E-07	TRUE	chrX:48693328-48694090	S_Shore	PCSK1N	NM_013271	TSS1500
cg07570652	FALSE	0.000126794	0.012688523	0.039751966	TRUE	chrX:130216330-130216902	Island	FLJ30058	NM_144967	Body
cg07608505	FALSE	0.000586534	5.08E-10	1.03E-08	TRUE		OpenSea	TCEAL2	NM_080390	TSS200
cg07635888	TRUE	-0.000127713	1.65E-05	0.000122023	TRUE	chrX:153199952-153200924	Island	NAA10	NM_003491	Body
cg07648454	FALSE	0.000350209	0.010876191	0.035025264	TRUE	chrX:124337265-124338204	Island
cg07649160	TRUE	-8.95E-05	0.000866475	0.004086895	TRUE	chrX:48931423-48931954	Island	PRAF2	NM_007213	TSS200
cg07653699	FALSE	0.000212029	0.000109332	0.000663436	TRUE	chrX:138285888-138287622	Island	FGF13;FGF13;FGF13	NM_001139501;NM_001139500;NM_001139498	5'UTR;5'UTR;5'UTR
cg07654896	FALSE	0.000503813	0.014787714	0.044908121	TRUE	chrX:46937631-46938149	Island	RGN;RGN;RGN;RGN	NM_004683;NM_152869;NM_152869;NM_004683	1stExon;1stExon;5'UTR;5'UTR
cg07674139	FALSE	0.001487027	1.83E-07	2.13E-06	TRUE	chrX:105066349-105067110	Island	NRK	NM_198465	TSS200
cg07682072	TRUE	-0.000384857	0.003693964	0.014247897	TRUE	chrX:48367165-48367742	Island	PORCN;PORCN;PORCN;PORCN;PORCN	NM_203473;NM_203476;NM_203474;NM_203475;NM_022825	TSS1500;TSS1500;TSS1500;TSS1500;TSS1500
cg07686944	FALSE	0.000333669	3.77E-08	5.13E-07	TRUE	chrX:17755053-17756648	Island	SCML1;SCML1;SCML1;SCML1;SCML1;SCML1;SCML1;SCML1	NM_006746;NM_001037536;NM_001037540;NM_001037535;NM_001037536;NM_001037540;NM_001037535;NM_006746	1stExon;1stExon;5'UTR;1stExon;5'UTR;1stExon;5'UTR;5'UTR
cg07688057	FALSE	0.001813437	3.56E-10	7.41E-09	TRUE	chrX:39942756-39943419	Island	BCOR;BCOR;BCOR;BCOR	NM_001123384;NM_017745;NM_001123385;NM_001123383	5'UTR;5'UTR;5'UTR;5'UTR
cg07688234	FALSE	0.000135856	0.008681276	0.029123707	TRUE		OpenSea	CFP;CFP;CFP	NM_002621;NM_001145252;NM_002621	5'UTR;TSS1500;1stExon
cg07749485	FALSE	0.000166944	0.014723489	0.044754661	TRUE	chrX:119124496-119125671	Island
cg07755264	TRUE	-0.00036043	2.26E-07	2.55E-06	TRUE		OpenSea
cg07756708	FALSE	0.000132725	0.009914809	0.032505721	TRUE	chrX:63614957-63615423	S_Shelf
cg07758529	FALSE	0.000633027	0.00377644	0.014512735	TRUE	chrX:103811550-103812043	S_Shore	IL1RAPL2	NM_017416	5'UTR
cg07764473	FALSE	0.000873731	3.31E-06	2.87E-05	TRUE	chrX:40034239-40036007	S_Shore	BCOR;BCOR	NM_001123383;NM_001123384	TSS1500;TSS1500
cg07768177	FALSE	0.000427692	1.70E-05	0.000125873	TRUE	chrX:138285888-138287622	Island	FGF13;FGF13;FGF13	NM_001139501;NM_001139500;NM_001139498	5'UTR;5'UTR;5'UTR
cg07779826	TRUE	-0.000191604	0.014701251	0.044742541	TRUE	chrX:103267755-103268449	S_Shore	H2BFWT;MIR1256	NM_001002916;NR_031657	TSS1500;Body
cg07780544	TRUE	-0.000486323	0.006699213	0.023621893	TRUE		OpenSea	AMMECR1;RGAG1	NM_001171689;NM_020769	5'UTR;TSS200
cg07792041	TRUE	-0.000115701	0.002878014	0.011476944	TRUE	chrX:152735784-152736193	N_Shore	HAUS7	NM_017518	Body
cg07799491	TRUE	-9.45E-05	0.016649511	0.049534314	TRUE		OpenSea	MTMR1	NM_003828	TSS1500
cg07801607	TRUE	-0.000375099	2.58E-06	2.28E-05	TRUE		OpenSea	ZMAT1;ZMAT1	NM_032441;NM_001011657	TSS1500;Body
cg07806797	FALSE	0.00055542	4.04E-06	3.43E-05	TRUE	chrX:152127380-152127623	S_Shore	ZNF185	NM_007150	Body
cg07809144	FALSE	0.000291669	0.000988045	0.004562025	TRUE		OpenSea	MIR98;HUWE1	NR_029513;NM_031407	TSS1500;Body
cg07810164	FALSE	0.00034827	0.011114052	0.035627459	TRUE	chrX:13587648-13588221	Island	EGFL6;EGFL6	NM_001167890;NM_015507	Body;Body
cg07812390	TRUE	-0.000324535	0.000943885	0.004399741	TRUE	chrX:68060178-68060558	S_Shore	EFNB1	NM_004429	3'UTR
cg07818713	TRUE	-0.000636387	1.08E-07	1.35E-06	TRUE	chrX:133678595-133679201	N_Shelf	MIR450A1;MIR450B;MIR542;MIR450A2	NR_029962;NR_030587;NR_030399;NR_030227	TSS1500;TSS1500;TSS200;TSS1500
cg07820420	FALSE	0.000230901	0.000656338	0.003211601	TRUE	chrX:30326439-30327668	Island	NR0B1	NM_000475	TSS200
cg07825508	TRUE	-0.000352009	6.01E-05	0.000391147	TRUE	chrX:100645780-100646107	Island	RPL36A	NM_021029	TSS200
cg07828380	FALSE	0.00071968	0.002123778	0.008773551	TRUE	chrX:11682333-11684544	Island	ARHGAP6;ARHGAP6	NM_006125;NM_013427	TSS200;TSS200
cg07847989	FALSE	0.001203089	5.15E-06	4.29E-05	TRUE		OpenSea	HTR2C	NM_000868	Body
cg07861014	FALSE	0.000151408	0.002900688	0.011539208	TRUE	chrX:47518015-47518850	N_Shelf	UXT;UXT	NM_153477;NM_004182	Body;Body
cg07861180	TRUE	-0.000456605	6.39E-05	0.000411086	TRUE	chrX:129066633-129067227	Island
cg07862274	TRUE	-0.000389851	0.001893203	0.00796257	TRUE	chrX:47053103-47053605	Island	UBA1;UBA1;UBA1	NM_003334;NM_153280;NM_003334	1stExon;5'UTR;5'UTR
cg07881342	TRUE	-0.000423901	1.71E-05	0.000126693	TRUE	chrX:112083564-112084815	S_Shelf
cg07885785	TRUE	-0.000521751	5.06E-06	4.22E-05	TRUE		OpenSea	CXorf21	NM_025159	5'UTR
cg07887243	FALSE	0.000313094	0.001206289	0.00541615	TRUE	chrX:43741299-43741827	Island	MAOB	NM_000898	1stExon
cg07892321	FALSE	0.000245125	0.003428992	0.01334843	TRUE	chrX:57147679-57147997	N_Shelf
cg07910919	TRUE	-0.000291005	0.00021737	0.00121802	TRUE		OpenSea	ZNF185	NM_007150	TSS200
cg07911663	TRUE	-0.000658587	3.62E-09	6.11E-08	TRUE	chrX:109245900-109246673	N_Shore	TMEM164;TMEM164	NM_032227;NM_017698	TSS1500;TSS1500
cg07917796	TRUE	-0.000182887	3.01E-09	5.18E-08	TRUE	chrX:95939630-95940366	Island	DIAPH2;DIAPH2;DIAPH2;DIAPH2	NM_006729;NM_006729;NM_007309;NM_007309	5'UTR;1stExon;5'UTR;1stExon
cg07924363	TRUE	-0.000203065	0.012606119	0.039556993	TRUE	chrX:133678595-133679201	S_Shore	MGC16121;MIR424;MIR503	NR_024607;NR_029946;NR_030228	TSS200;TSS200;TSS1500
cg07929447	FALSE	0.000151156	0.007426841	0.025743233	TRUE	chrX:132090363-132092617	S_Shelf	HS6ST2;HS6ST2	NM_001077188;NM_147175	TSS200;TSS200
cg07933757	TRUE	-0.00013101	2.35E-05	0.000167848	TRUE	chrX:150066792-150068172	Island	CD99L2;CD99L2;CD99L2	NM_134445;NM_134446;NM_031462	Body;Body;Body
cg07940380	FALSE	0.000313341	2.29E-10	4.92E-09	TRUE	chrX:67652946-67653907	Island	OPHN1;OPHN1	NM_002547;NM_002547	1stExon;5'UTR
cg07940804	TRUE	-0.00032612	0.010605703	0.034266731	TRUE		OpenSea	ACTRT1	NM_138289	1stExon
cg07951921	FALSE	0.000608255	0.002374278	0.009684765	TRUE	chrX:18238232-18239070	N_Shelf	BEND2	NM_153346	Body
cg07954607	FALSE	0.000836749	0.000658679	0.003219846	TRUE		OpenSea	TCEAL2	NM_080390	TSS200
cg07973464	FALSE	0.000462873	0.000542166	0.002716647	TRUE	chrX:17393159-17395817	Island	NHS	NM_198270	TSS200
cg07987169	FALSE	0.001271608	6.83E-19	1.03E-16	TRUE		OpenSea	TLR8;LOC349408	NM_138636;NR_030727	Body;Body
cg07989638	TRUE	-0.000462441	8.25E-07	8.12E-06	TRUE	chrX:39021662-39022131	N_Shore
cg07989867	TRUE	-0.000430821	0.00071028	0.00342935	TRUE	chrX:75648708-75649533	N_Shore	MAGEE1	NM_020932	TSS200
cg07994386	FALSE	0.001368309	9.60E-09	1.49E-07	TRUE	chrX:12156604-12157274	N_Shore	FRMPD4	NM_014728	TSS1500
cg08060890	TRUE	-0.000198787	0.001524662	0.006635966	TRUE	chrX:119249439-119249809	Island	RHOXF1	NM_139282	1stExon
cg08065271	TRUE	-0.000386534	4.22E-05	0.000287885	TRUE	chrX:153094109-153094620	N_Shelf	PDZD4	NM_032512	Body
cg08076508	TRUE	-9.09E-05	0.002420877	0.009850258	TRUE	chrX:54070312-54071311	N_Shore	PHF8	NM_015107	5'UTR
cg08081144	FALSE	0.000676924	2.45E-08	3.50E-07	TRUE	chrX:17393159-17395817	Island	NHS;NHS	NM_198270;NM_198270	1stExon;5'UTR
cg08089354	TRUE	-0.00033743	0.001634723	0.007036914	TRUE	chrX:118925157-118926129	N_Shelf	RPL39;SNORA69	NM_001000;NR_002584	Body;Body
cg08100265	TRUE	-0.00065307	0.002108145	0.008733618	TRUE	chrX:122866199-122867097	Island	THOC2	NM_001081550	TSS200
cg08100618	FALSE	0.00315953	1.11E-15	7.57E-14	TRUE	chrX:125685711-125686941	Island	DCAF12L1;DCAF12L1	NM_178470;NM_178470	1stExon;5'UTR
cg08108619	FALSE	0.000171918	0.00444184	0.016694782	TRUE	chrX:84498772-84499884	Island	ZNF711	NM_021998	5'UTR
cg08118032	TRUE	-9.47E-05	0.004710369	0.017542681	TRUE	chrX:46306249-46306838	Island	ZNF673;ZNF673;ZNF673;ZNF673	NM_017776;NM_001129900;NM_001129899;NM_001129898	TSS200;TSS200;TSS200;TSS200
cg08136916	TRUE	-0.000265747	0.001109306	0.005033715	TRUE		OpenSea	NHS;NHS	NM_001136024;NM_198270	Body;Body
cg08139636	TRUE	-0.000615006	2.40E-08	3.44E-07	TRUE	chrX:132090363-132092617	N_Shelf	HS6ST2;HS6ST2	NM_147175;NM_001077188	Body;Body
cg08141744	TRUE	-8.39E-05	0.013084914	0.040758685	TRUE		OpenSea	SRPX2	NM_014467	Body
cg08143197	FALSE	0.00019271	0.000139888	0.000829347	TRUE		OpenSea	SLC35A2;SLC35A2;SLC35A2	NM_001032289;NM_001042498;NM_005660	3'UTR;3'UTR;Body
cg08145178	TRUE	-0.000651168	1.34E-05	0.000101803	TRUE	chrX:103294657-103294964	N_Shore	MIR1256;H2BFM	NR_031657;NM_001164416	Body;TSS200
cg08156775	TRUE	-0.000596144	0.000147336	0.000866694	TRUE	chrX:40010919-40016203	N_Shore	BCOR;BCOR	NM_001123384;NM_001123383	5'UTR;5'UTR
cg08177445	TRUE	-0.000552344	0.000173618	0.00100088	TRUE		OpenSea	FATE1	NM_033085	Body
cg08195522	TRUE	-0.000130403	0.000319725	0.001706709	TRUE	chrX:73512193-73512569	Island	NCRNA00182	NR_028379	Body
cg08202860	FALSE	0.001735805	3.20E-10	6.72E-09	TRUE	chrX:68723731-68726051	Island	FAM155B	NM_015686	TSS200
cg08214610	TRUE	-0.000156496	0.000109137	0.00066266	TRUE	chrX:118739709-118740515	Island	NKRF	NM_017544	TSS200
cg08221357	TRUE	-8.93E-05	0.00963064	0.031711907	TRUE	chrX:48814267-48815894	Island	OTUD5;OTUD5;OTUD5;OTUD5	NM_017602;NM_001136159;NM_001136158;NM_001136157	TSS1500;TSS200;TSS1500;TSS1500
cg08242820	FALSE	0.000468544	0.002243263	0.009200101	TRUE		OpenSea	DDX3X	NM_001356	Body
cg08276328	TRUE	-0.000307751	7.56E-08	9.77E-07	TRUE		OpenSea	MAGEC1	NM_005462	TSS1500
cg08279515	TRUE	-0.000864662	1.23E-05	9.41E-05	TRUE	chrX:132090363-132092617	Island	HS6ST2;HS6ST2	NM_147175;NM_001077188	Body;Body
cg08280623	TRUE	-0.000891833	5.30E-09	8.68E-08	TRUE	chrX:71458560-71459202	N_Shore	ERCC6L;PIN4	NM_017669;NM_001170747	Body;Body
cg08282969	TRUE	-0.000611516	1.25E-07	1.52E-06	TRUE	chrX:122993547-122994335	Island	XIAP	NM_001167	TSS200
cg08291487	TRUE	-0.000436748	0.001964706	0.008212238	TRUE		OpenSea	MIR890	NR_030589	TSS200
cg08298085	TRUE	-0.00078797	4.10E-08	5.54E-07	TRUE	chrX:77165924-77166295	Island	ATP7A;ATP7A	NM_000052;NM_000052	1stExon;5'UTR
cg08311689	TRUE	-0.000131176	1.72E-07	2.01E-06	TRUE	chrX:153734989-153735205	Island	FAM3A;FAM3A;FAM3A;FAM3A;FAM3A	NM_021806;NM_001171133;NM_001171132;NR_033237;NM_001171134	3'UTR;3'UTR;3'UTR;Body;3'UTR
cg08316488	FALSE	0.000145295	0.007066288	0.024694235	TRUE		OpenSea	MIR2114	NR_031748	Body
cg08323957	FALSE	0.002287758	0.000274239	0.001495658	TRUE		OpenSea	PAK3;PAK3;PAK3;PAK3	NM_001128166;NM_001128166;NM_001128167;NM_001128167	5'UTR;1stExon;5'UTR;1stExon
cg08327779	TRUE	-0.000338123	0.000994498	0.00458704	TRUE	chrX:153068787-153070353	Island	PDZD4	NM_032512	Body
cg08338641	TRUE	-8.40E-05	0.005596489	0.020355777	TRUE	chrX:23925590-23926315	S_Shore	CXorf58;CXorf58;CXorf58;APOO;CXorf58;APOO	NM_001169574;NM_152761;NM_001169574;NR_026545;NM_152761;NM_024122	5'UTR;5'UTR;1stExon;TSS1500;1stExon;TSS1500
cg08349204	TRUE	-0.000135832	7.87E-06	6.31E-05	TRUE	chrX:138285888-138287622	Island	FGF13;FGF13;FGF13	NM_001139500;NM_001139498;NM_001139501	TSS1500;TSS1500;TSS1500
cg08355317	TRUE	-0.000475831	1.04E-05	8.10E-05	TRUE	chrX:100645780-100646107	N_Shelf	BTK	NM_000061	TSS1500
cg08384999	TRUE	-0.000286684	0.005444609	0.019929015	TRUE	chrX:40004305-40004536	Island	BCOR;BCOR	NM_001123384;NM_001123383	5'UTR;5'UTR
cg08409482	FALSE	0.000556338	5.69E-13	2.14E-11	TRUE	chrX:132547567-132550284	S_Shore
cg08415785	FALSE	0.001419429	1.66E-06	1.53E-05	TRUE	chrX:30326439-30327668	S_Shore	NR0B1	NM_000475	TSS1500
cg08416046	FALSE	0.00046209	4.17E-12	1.36E-10	TRUE	chrX:107978210-107980145	Island	IRS4	NM_003604	1stExon
cg08430222	FALSE	0.000440315	6.96E-08	9.06E-07	TRUE	chrX:136629544-136630303	Island
cg08446143	TRUE	-7.94E-05	0.014574708	0.044398753	TRUE	chrX:47050088-47050340	N_Shore	UBA1	NM_153280	TSS1500
cg08447449	FALSE	0.000472374	2.79E-08	3.93E-07	TRUE	chrX:117250233-117250754	S_Shore	KLHL13;KLHL13;KLHL13	NM_001168303;NM_001168301;NM_001168302	TSS200;5'UTR;TSS200
cg08456555	TRUE	-0.001083829	3.03E-08	4.26E-07	TRUE		OpenSea	ARHGAP6;ARHGAP6;ARHGAP6	NM_013423;NM_013427;NM_006125	5'UTR;Body;Body
cg08458068	FALSE	0.000494482	0.001094891	0.004989078	TRUE		OpenSea	TCEAL5	NM_001012979	TSS1500
cg08460331	FALSE	0.000698294	4.81E-09	7.98E-08	TRUE	chrX:100673191-100673673	S_Shore	ARMCX4	NR_028407	Body
cg08461617	FALSE	0.000229171	0.006531058	0.023120417	TRUE	chrX:19533003-19533551	S_Shore	MAP3K15	NM_001001671	TSS1500
cg08464958	FALSE	0.000715308	0.000812838	0.00386364	TRUE		OpenSea	ARSE	NM_000047	3'UTR
cg08468443	TRUE	-0.000550284	0.000672907	0.003279585	TRUE		OpenSea	CLIC2;CLIC2	NM_001289;NM_001289	5'UTR;1stExon
cg08476890	FALSE	0.000853655	4.40E-08	5.91E-07	TRUE	chrX:138773796-138774673	Island	MCF2	NM_001099855	5'UTR
cg08479532	TRUE	-0.000433873	1.98E-05	0.000144492	TRUE	chrX:109560703-109561534	Island	AMMECR1;AMMECR1;AMMECR1	NM_001171689;NM_001025580;NM_015365	Body;Body;Body
cg08479711	TRUE	-0.001685962	6.11E-07	6.15E-06	TRUE	chrX:153714288-153715375	Island	UBL4A	NM_014235	TSS200
cg08480367	FALSE	0.000919357	0.000200267	0.001133541	TRUE	chrX:38079691-38080150	S_Shore	SRPX;SRPX;SRPX;SRPX	NM_001170752;NM_006307;NM_001170751;NM_001170750	TSS1500;TSS1500;TSS1500;TSS1500
cg08491357	TRUE	-0.000122331	0.000161686	0.000940948	TRUE	chrX:100183877-100184344	Island	XKRX	NM_212559	TSS200
cg08498653	FALSE	0.000136756	0.011456524	0.036557981	TRUE		OpenSea	CDKL5;CDKL5	NM_001037343;NM_003159	TSS1500;5'UTR
cg08513688	TRUE	-0.000243833	0.000987302	0.004562025	TRUE	chrX:129113845-129118029	Island	BCORL1	NM_021946	TSS1500
cg08573069	FALSE	0.00021721	0.00042892	0.002211349	TRUE	chrX:105066349-105067110	N_Shore	NRK	NM_198465	TSS1500
cg08586423	FALSE	0.000418781	3.29E-06	2.85E-05	TRUE		OpenSea	TCEAL8;TCEAL8	NM_001006684;NM_153333	Body;Body
cg08612317	TRUE	-0.000320318	1.95E-05	0.000142228	TRUE	chrX:73523919-73524125	N_Shore	ZCCHC13	NM_203303	TSS1500
cg08614574	TRUE	-0.000423648	0.001283618	0.005713646	TRUE	chrX:39953434-39969247	Island	BCOR;BCOR	NM_001123384;NM_001123383	5'UTR;5'UTR
cg08617833	FALSE	0.00094636	1.46E-07	1.75E-06	TRUE	chrX:128656851-128657406	S_Shore	SMARCA1;SMARCA1	NM_003069;NM_139035	TSS1500;TSS1500
cg08623691	TRUE	-0.000400607	3.70E-05	0.000254715	TRUE	chrX:70287890-70288359	Island	SNX12	NM_013346	TSS200
cg08626646	TRUE	-0.000470545	0.001467074	0.006428118	TRUE	chrX:53123311-53123777	Island
cg08627270	FALSE	0.000568414	0.003499372	0.013600808	TRUE	chrX:73164003-73164247	N_Shelf
cg08634339	TRUE	-0.000281981	0.00334584	0.013075336	TRUE	chrX:129066633-129067227	Island
cg08637771	TRUE	-0.000489814	1.96E-07	2.25E-06	TRUE	chrX:67718427-67719071	Island	YIPF6	NM_173834	1stExon
cg08642787	FALSE	0.000541302	5.02E-09	8.27E-08	TRUE	chrX:83442396-83443335	Island	RPS6KA6	NM_014496	TSS200
cg08645737	FALSE	0.0004702	0.006468824	0.02293322	TRUE	chrX:82765442-82765776	S_Shore
cg08663085	TRUE	-8.64E-05	0.002384077	0.009720689	TRUE	chrX:149106113-149106682	Island	LOC100272228;CXorf40B;CXorf40B	NR_027456;NM_001013845;NM_001013845	TSS200;1stExon;5'UTR
cg08664054	TRUE	-0.000553943	1.80E-06	1.64E-05	TRUE		OpenSea	ARMCX2;ARMCX2	NM_014782;NM_177949	TSS1500;TSS1500
cg08680085	TRUE	-0.000105895	0.00921705	0.030555237	TRUE	chrX:131156818-131157775	Island	MST4;MST4;MST4;MST4;MST4	NM_001042453;NM_001042452;NM_001042453;NM_016542;NM_016542	5'UTR;TSS1500;1stExon;1stExon;5'UTR
cg08683562	TRUE	-0.000838548	3.64E-05	0.000251285	TRUE	chrX:23925590-23926315	Island	CXorf58;CXorf58;CXorf58;APOO;APOO;CXorf58	NM_001169574;NM_152761;NM_001169574;NM_024122;NR_026545;NM_152761	5'UTR;5'UTR;1stExon;TSS200;TSS200;1stExon
cg08689445	FALSE	0.000544171	4.70E-05	0.000316301	TRUE		OpenSea
cg08691687	TRUE	-0.000335279	9.01E-06	7.10E-05	TRUE		OpenSea
cg08693325	TRUE	-0.00075569	5.45E-07	5.53E-06	TRUE		OpenSea	LUZP4	NM_016383	TSS1500
cg08697944	FALSE	0.001695831	6.35E-20	1.25E-17	TRUE	chrX:51637830-51638076	Island	MAGED1;MAGED1;MAGED1	NM_006986;NM_001005333;NM_001005332	Body;Body;Body
cg08700291	FALSE	0.000261826	0.000277893	0.0015139	TRUE	chrX:106242506-106243593	N_Shelf	MORC4;MORC4	NM_024657;NM_001085354	Body;Body
cg08703114	TRUE	-0.000225263	0.000312936	0.001674112	TRUE	chrX:118369862-118370973	S_Shore	PGRMC1	NM_006667	Body
cg08704539	FALSE	0.001937019	1.67E-21	4.30E-19	TRUE	chrX:100546063-100546550	Island	TAF7L;TAF7L	NM_024885;NM_001168474	Body;TSS200
cg08706312	TRUE	-0.000124805	0.013635511	0.042020686	TRUE	chrX:30265172-30265555	Island	MAGEB1;MAGEB1;MAGEB1	NM_177404;NM_002363;NM_177415	TSS200;5'UTR;5'UTR
cg08723064	TRUE	-0.000626315	8.69E-08	1.11E-06	TRUE	chrX:68758191-68758647	S_Shelf
cg08728127	FALSE	0.000260988	0.00035707	0.001882489	TRUE	chrX:67913299-67914134	Island	STARD8;STARD8;STARD8	NM_001142504;NM_014725;NM_001142503	TSS200;5'UTR;Body
cg08729658	FALSE	0.001001664	8.85E-05	0.000550733	TRUE	chrX:17673385-17674483	S_Shore	NHS;NHS	NM_001136024;NM_198270	Body;Body
cg08750061	TRUE	-0.000926629	3.38E-10	7.07E-09	TRUE	chrX:117861214-117862177	N_Shore	IL13RA1	NM_001560	TSS1500
cg08750326	TRUE	-0.002379149	6.80E-32	4.45E-29	TRUE		OpenSea	ODZ1;ODZ1;ODZ1	NM_001163278;NM_001163279;NM_014253	TSS1500;TSS1500;TSS1500
cg08757574	FALSE	0.000656453	0.001952099	0.008173475	TRUE	chrX:70273009-70273255	Island
cg08760398	FALSE	0.000926328	4.70E-10	9.62E-09	TRUE	chrX:119444859-119445272	N_Shore	FAM70A;FAM70A;FAM70A	NM_017938;NM_001104544;NM_001104545	Body;Body;Body
cg08762253	TRUE	-0.000853426	5.35E-15	3.12E-13	TRUE		OpenSea	PLP1;PLP1;PLP1;PLP1	NM_000533;NM_001128834;NM_199478;NM_001128834	TSS200;1stExon;TSS200;5'UTR
cg08777147	FALSE	0.00075123	0.0004003	0.002083514	TRUE	chrX:39953434-39969247	Island	BCOR;BCOR;BCOR;BCOR	NM_001123384;NM_017745;NM_001123385;NM_001123383	5'UTR;5'UTR;5'UTR;5'UTR
cg08779783	FALSE	0.000176425	0.000602936	0.002986054	TRUE	chrX:136510308-136510914	N_Shore
cg08783090	FALSE	0.001974964	2.62E-15	1.64E-13	TRUE	chrX:151142680-151143555	Island	GABRE;GABRE	NM_004961;NM_004961	1stExon;5'UTR
cg08786860	TRUE	-0.000273057	0.002816782	0.011269428	TRUE	chrX:154033366-154033935	S_Shore	MPP1;MPP1;MPP1;MPP1	NM_001166460;NM_002436;NM_001166462;NM_001166461	TSS1500;TSS1500;TSS1500;TSS1500
cg08790343	FALSE	0.000430417	0.013386461	0.041500993	TRUE	chrX:9753566-9755101	Island	SHROOM2	NM_001649	TSS1500
cg08792260	FALSE	0.000263267	8.33E-06	6.63E-05	TRUE	chrX:25020237-25024207	Island
cg08796898	TRUE	-0.000435549	0.002004003	0.008355124	TRUE	chrX:53713068-53713794	Island	HUWE1;HUWE1	NM_031407;NM_031407	5'UTR;1stExon
cg08798116	FALSE	0.000462242	9.73E-05	0.000597636	TRUE	chrX:132547567-132550284	Island	GPC4	NM_001448	1stExon
cg08812897	FALSE	0.001907868	1.84E-09	3.35E-08	TRUE	chrX:20284127-20286811	Island	RPS6KA3	NM_004586	TSS1500
cg08812937	TRUE	-0.000444393	1.31E-06	1.24E-05	TRUE	chrX:152162552-152162842	N_Shelf	PNMA5;PNMA5;PNMA5	NM_052926;NM_001103151;NM_001103150	Body;Body;Body
cg08814148	FALSE	0.00114872	6.99E-27	3.43E-24	TRUE	chrX:118406941-118407646	Island
cg08817443	TRUE	-0.000654427	0.000428862	0.002211349	TRUE	chrX:135579001-135580099	Island	HTATSF1;HTATSF1;HTATSF1	NM_014500;NM_001163280;NM_014500	5'UTR;5'UTR;1stExon
cg08818092	FALSE	0.000495807	0.001022812	0.00469995	TRUE		OpenSea	PCYT1B;PCYT1B;PCYT1B	NM_004845;NM_001163265;NM_001163264	Body;Body;Body
cg08819482	TRUE	-0.000244334	0.003891851	0.014878552	TRUE	chrX:9863527-9863822	N_Shore	SHROOM2	NM_001649	Body
cg08836298	FALSE	0.000374919	1.09E-07	1.35E-06	TRUE	chrX:10588199-10588486	Island	MID1;MID1;MID1	NM_001098624;NM_000381;NM_033290	5'UTR;5'UTR;5'UTR
cg08842373	TRUE	-0.00036015	0.001523435	0.006633574	TRUE	chrX:23350284-23350596	N_Shelf
cg08843314	TRUE	-0.000364721	0.000455943	0.002335933	TRUE		OpenSea	BCYRN1;CXCR3;CXCR3	NR_001568;NM_001142797;NM_001504	Body;5'UTR;Body
cg08848171	FALSE	0.00079193	1.50E-06	1.41E-05	TRUE	chrX:103811550-103812043	S_Shore	IL1RAPL2	NM_017416	5'UTR
cg08860608	TRUE	-0.000106556	0.010572019	0.034180421	TRUE	chrX:135332893-135333726	Island	MAP7D3	NM_024597	Body
cg08867267	FALSE	0.00036336	0.000604725	0.002993403	TRUE	chrX:130036747-130037158	N_Shelf	ENOX2;ENOX2	NM_006375;NM_182314	5'UTR;5'UTR
cg08884343	FALSE	0.000195739	0.010295335	0.033551365	TRUE	chrX:49125645-49127200	N_Shelf	FOXP3;FOXP3	NM_014009;NM_001114377	TSS1500;TSS1500
cg08902818	TRUE	-0.00031653	4.85E-07	5.03E-06	TRUE	chrX:37544804-37545419	Island	XK	NM_021083	TSS1500
cg08959724	FALSE	0.000178483	0.008997533	0.029999936	TRUE	chrX:134555638-134556565	N_Shelf
cg08963265	FALSE	0.000946141	3.01E-06	2.65E-05	TRUE	chrX:103411059-103411782	N_Shore	CXorf39	NM_207318	TSS1500
cg08966380	FALSE	0.000341193	0.008483608	0.028597545	TRUE	chrX:68835648-68837063	Island	EDA;EDA;EDA;EDA;EDA;EDA	NM_001005615;NM_001005609;NM_001005610;NM_001005612;NM_001399;NM_001005611	TSS200;TSS200;TSS200;TSS200;TSS200;TSS200
cg08969352	TRUE	-0.000525058	5.10E-09	8.38E-08	TRUE	chrX:14890991-14891734	Island	FANCB;FANCB;MOSPD2	NM_001018113;NM_152633;NM_152581	TSS1500;TSS1500;TSS200
cg08975046	TRUE	-0.000303195	0.004684277	0.01747205	TRUE		OpenSea	SLC6A14	NM_007231	TSS1500
cg08983668	FALSE	0.000188213	0.000700021	0.003386877	TRUE	chrX:18371897-18373148	Island	SCML2	NM_006089	5'UTR
cg08990057	FALSE	0.000349562	2.13E-07	2.42E-06	TRUE	chrX:114795414-114796228	Island	PLS3	NM_005032	5'UTR
cg08998531	TRUE	-0.000142735	3.07E-07	3.34E-06	TRUE	chrX:52004915-52005456	Island
cg09031836	FALSE	0.000411927	0.001353201	0.005985338	TRUE	chrX:139585867-139588578	N_Shelf
cg09033783	TRUE	-0.000122608	4.51E-06	3.79E-05	TRUE	chrX:152735784-152736193	S_Shore	HAUS7	NM_017518	TSS1500
cg09049140	FALSE	0.00018142	0.008198428	0.027866129	TRUE		OpenSea	GPR64;GPR64;GPR64;GPR64	NM_001079859;NM_001079860;NM_001079858;NM_005756	Body;Body;Body;Body
cg09055253	TRUE	-0.00010176	0.000924776	0.004326505	TRUE	chrX:153990840-153991831	Island	DKC1;DKC1	NM_001363;NM_001142463	TSS200;TSS200
cg09056691	TRUE	-0.000100493	0.010457909	0.033878513	TRUE	chrX:154033366-154033935	Island	MPP1;MPP1;MPP1;MPP1	NM_001166460;NM_001166462;NM_002436;NM_001166461	TSS200;TSS200;TSS200;TSS200
cg09060772	FALSE	0.000181672	0.00096599	0.004478722	TRUE	chrX:68723731-68726051	Island	FAM155B	NM_015686	TSS1500
cg09062995	FALSE	0.000161455	0.000567944	0.002832787	TRUE	chrX:118207507-118207779	S_Shelf
cg09068301	TRUE	-0.000729214	9.16E-10	1.76E-08	TRUE	chrX:128812232-128812519	Island
cg09075063	TRUE	-0.000379347	2.32E-06	2.08E-05	TRUE	chrX:40034239-40036007	S_Shore	BCOR;BCOR	NM_001123384;NM_001123383	TSS200;TSS200
cg09076540	FALSE	0.000369878	0.000227841	0.001269435	TRUE	chrX:139589970-139590480	Island
cg09076821	TRUE	-0.000935222	1.10E-06	1.05E-05	TRUE	chrX:47053103-47053605	N_Shore	UBA1;UBA1	NM_153280;NM_003334	5'UTR;TSS1500
cg09080960	TRUE	-0.001705283	2.43E-09	4.28E-08	TRUE	chrX:118708293-118709240	Island	UBE2A;UBE2A	NM_181762;NM_003336	TSS200;TSS200
cg09094355	FALSE	0.000250939	3.04E-05	0.000213527	TRUE	chrX:3630406-3630620	S_Shore	PRKX	NM_005044	TSS1500
cg09112156	FALSE	0.001686736	2.70E-09	4.70E-08	TRUE	chrX:140270950-140271553	Island	LDOC1;LDOC1	NM_012317;NM_012317	1stExon;5'UTR
cg09119688	FALSE	0.000883382	3.60E-09	6.10E-08	TRUE	chrX:119133851-119134369	N_Shore
cg09121987	FALSE	0.00200249	9.98E-19	1.46E-16	TRUE	chrX:99661653-99665358	Island	PCDH19;PCDH19;PCDH19;PCDH19	NM_001105243;NM_020766;NM_001105243;NM_020766	1stExon;1stExon;5'UTR;5'UTR
cg09132264	FALSE	0.000676681	3.66E-05	0.000252472	TRUE	chrX:8698857-8700500	Island	KAL1	NM_000216	Body
cg09134399	TRUE	-0.000343862	0.015972364	0.047912206	TRUE	chrX:68048659-68050252	N_Shore	EFNB1	NM_004429	TSS1500
cg09143059	TRUE	-0.000578695	4.71E-07	4.90E-06	TRUE	chrX:153585697-153585944	Island	FLNA;FLNA	NM_001110556;NM_001456	Body;Body
cg09146129	TRUE	-0.001410986	0.000119628	0.000719674	TRUE	chrX:95939630-95940366	Island	DIAPH2;DIAPH2	NM_006729;NM_007309	1stExon;1stExon
cg09146364	FALSE	0.001017001	6.65E-06	5.41E-05	TRUE	chrX:68723731-68726051	Island	FAM155B	NM_015686	TSS1500
cg09158774	FALSE	0.000866758	2.28E-09	4.04E-08	TRUE	chrX:30326439-30327668	Island	NR0B1	NM_000475	1stExon
cg09159923	TRUE	-0.001068994	8.06E-08	1.04E-06	TRUE	chrX:16729925-16730938	Island	CTPS2;CTPS2;CTPS2	NM_001144002;NM_175859;NM_019857	TSS200;5'UTR;5'UTR
cg09167861	FALSE	0.000672679	1.88E-07	2.17E-06	TRUE		OpenSea	FHL1;FHL1;FHL1;FHL1;FHL1;FHL1;FHL1;FHL1	NR_027621;NM_001159704;NM_001159704;NM_001159703;NM_001167819;NM_001159702;NM_001159700;NM_001449	Body;1stExon;5'UTR;5'UTR;TSS200;5'UTR;5'UTR;5'UTR
cg09176853	TRUE	-0.000179841	0.001662007	0.007141824	TRUE	chrX:70316349-70316671	N_Shore	FOXO4;FOXO4;FOXO4;FOXO4	NM_005938;NM_005938;NM_001170931;NM_001170931	1stExon;5'UTR;1stExon;5'UTR
cg09182733	TRUE	-0.001047745	1.05E-10	2.47E-09	TRUE	chrX:39864525-39869106	Island
cg09185350	FALSE	0.00029746	5.31E-07	5.43E-06	TRUE	chrX:50556224-50557179	Island	SHROOM4;SHROOM4	NM_020717;NR_027121	Body;Body
cg09192327	TRUE	-0.000129251	0.003492958	0.013581263	TRUE	chrX:153032468-153033354	N_Shelf	PLXNB3;PLXNB3	NM_005393;NM_001163257	TSS200;TSS200
cg09196081	FALSE	0.000995306	0.000968385	0.004487705	TRUE	chrX:82763571-82764462	N_Shore	POU3F4	NM_000307	TSS1500
cg09199027	TRUE	-0.000182486	0.006206426	0.022114903	TRUE	chrX:2825438-2825646	Island	ARSD	NM_001669	Body
cg09202373	TRUE	-0.000274919	5.21E-14	2.50E-12	TRUE	chrX:153639734-153640675	Island	DNASE1L1;DNASE1L1;TAZ;TAZ;TAZ;TAZ;TAZ;DNASE1L1	NM_001009933;NM_001009932;NM_181311;NM_181312;NM_000116;NM_181313;NR_024048;NM_001009934	TSS1500;TSS1500;Body;Body;Body;Body;Body;TSS1500
cg09207137	TRUE	-0.000253033	0.008395819	0.028340587	TRUE	chrX:21958611-21959701	Island	SMS	NM_004595	TSS1500
cg09227616	TRUE	-0.000133255	0.003471295	0.013502388	TRUE	chrX:49056348-49056887	Island	SYP	NM_003179	TSS1500
cg09231482	TRUE	-0.000137102	3.29E-05	0.00022921	TRUE	chrX:154493303-154493907	Island	RAB39B	NM_171998	1stExon
cg09238868	FALSE	0.000927012	1.22E-07	1.49E-06	TRUE	chrX:20284127-20286811	Island
cg09252204	FALSE	0.000270006	5.99E-07	6.03E-06	TRUE	chrX:21391835-21393408	Island	CNKSR2;CNKSR2;CNKSR2;CNKSR2;CNKSR2;CNKSR2;CNKSR2;CNKSR2	NM_001168647;NM_001168648;NM_001168648;NM_014927;NM_001168647;NM_001168649;NM_014927;NM_001168649	1stExon;1stExon;5'UTR;1stExon;5'UTR;5'UTR;5'UTR;1stExon
cg09277772	FALSE	0.000133957	0.005071149	0.018701651	TRUE	chrX:66766037-66766279	N_Shore	AR;AR	NM_000044;NM_000044	1stExon;5'UTR
cg09286880	TRUE	-0.000275855	0.008580916	0.028885845	TRUE	chrX:148552551-148552755	S_Shelf
cg09287459	FALSE	0.000366054	8.65E-06	6.86E-05	TRUE	chrX:39547824-39548681	S_Shore
cg09307237	FALSE	0.000170167	0.006970917	0.024421871	TRUE		OpenSea	HDAC8;HDAC8	NM_018486;NM_001166418	3'UTR;3'UTR
cg09319393	TRUE	-0.000303046	1.85E-17	1.99E-15	TRUE	chrX:30906901-30907728	Island	MAP3K7IP3	NM_152787	5'UTR
cg09329826	FALSE	0.00074876	0.012924254	0.040335848	TRUE	chrX:153094109-153094620	Island	PDZD4	NM_032512	Body
cg09342877	TRUE	-0.000336859	0.004988331	0.018437834	TRUE	chrX:34405907-34406376	S_Shelf
cg09361477	FALSE	0.000274173	0.012316601	0.038832848	TRUE	chrX:101397305-101397514	N_Shore	TCEAL6	NM_001006938	Body
cg09368035	FALSE	0.000429254	0.000262265	0.00143996	TRUE	chrX:39942756-39943419	Island	BCOR;BCOR;BCOR;BCOR	NM_001123384;NM_017745;NM_001123385;NM_001123383	5'UTR;5'UTR;5'UTR;5'UTR
cg09407917	FALSE	0.000578694	4.87E-08	6.47E-07	TRUE	chrX:130192131-130192735	Island	FLJ30058	NM_144967	TSS200
cg09411587	TRUE	-0.000803184	1.56E-15	1.03E-13	TRUE	chrX:153990840-153991831	Island	DKC1;DKC1	NM_001363;NM_001142463	TSS200;TSS200
cg09418035	FALSE	0.000634268	0.000282065	0.00153237	TRUE	chrX:50213658-50213983	N_Shore	DGKK	NM_001013742	1stExon
cg09418623	FALSE	0.000260555	0.000108997	0.000662218	TRUE	chrX:66766037-66766279	N_Shore	AR	NM_000044	1stExon
cg09424271	TRUE	-0.000388966	0.004724126	0.017573891	TRUE	chrX:147581861-147582072	S_Shelf	AFF2;AFF2;AFF2;AFF2;AFF2	NM_001169125;NM_001169124;NM_001169122;NM_002025;NM_001169123	Body;Body;Body;Body;Body
cg09425262	TRUE	-0.000120181	0.008146763	0.027741683	TRUE	chrX:147062671-147062917	Island	FMR1NB	NM_152578	TSS200
cg09438085	TRUE	-0.000851795	2.42E-10	5.19E-09	TRUE		OpenSea
cg09445383	FALSE	0.000206885	0.002520554	0.010188191	TRUE	chrX:99891299-99891794	S_Shore	TSPAN6	NM_003270	TSS200
cg09475041	TRUE	-0.000562296	1.58E-07	1.87E-06	TRUE		OpenSea	F9	NM_000133	TSS200
cg09510036	TRUE	-0.000649185	2.51E-07	2.80E-06	TRUE		OpenSea	DGAT2L6	NM_198512	TSS1500
cg09513996	FALSE	0.001521018	1.29E-12	4.58E-11	TRUE	chrX:48684837-48686064	Island
cg09515442	FALSE	0.000664687	1.48E-10	3.39E-09	TRUE	chrX:48689589-48690827	Island	PCSK1N	NM_013271	Body
cg09520212	TRUE	-0.000476785	4.42E-05	0.0002995	TRUE	chrX:153284685-153285655	Island	IRAK1;MIR718;IRAK1;IRAK1	NM_001025242;NR_031757;NM_001569;NM_001025243	TSS1500;TSS200;TSS1500;TSS1500
cg09523186	TRUE	-0.000331592	0.014528281	0.044298609	TRUE	chrX:80064923-80065136	Island	BRWD3	NM_153252	Body
cg09553014	FALSE	0.000492722	1.48E-07	1.76E-06	TRUE		OpenSea	HDX	NM_144657	5'UTR
cg09554224	TRUE	-0.000133586	7.10E-05	0.000451917	TRUE	chrX:53253783-53254826	Island	KDM5C;KDM5C;KDM5C;KDM5C	NM_001146702;NM_001146702;NM_004187;NM_004187	1stExon;5'UTR;1stExon;5'UTR
cg09562455	FALSE	0.000560982	9.54E-12	2.90E-10	TRUE	chrX:30326439-30327668	Island	NR0B1;NR0B1	NM_000475;NM_000475	5'UTR;1stExon
cg09569581	TRUE	-0.000339496	0.001672564	0.007170197	TRUE	chrX:70444046-70444270	Island	GJB1;BCYRN1;GJB1	NM_000166;NR_001568;NM_001097642	Body;Body;Body
cg09581098	TRUE	-0.000126967	0.00014321	0.000845972	TRUE	chrX:118826452-118827731	Island	SEPT6;SEPT6;SEPT6;SEPT6;SEPT6;SEPT6;SEPT6;SEPT6	NM_145799;NM_015129;NM_145800;NM_015129;NM_145800;NM_145802;NM_145802;NM_145799	5'UTR;1stExon;5'UTR;5'UTR;1stExon;5'UTR;1stExon;1stExon
cg09597400	TRUE	-0.000517622	0.000107575	0.000655206	TRUE	chrX:149529540-149534090	Island
cg09610569	FALSE	0.001535591	1.95E-09	3.49E-08	TRUE	chrX:144899363-144900266	Island	SLITRK2;SLITRK2;SLITRK2;SLITRK2	NM_032539;NM_001144003;NM_001144005;NM_001144004	5'UTR;5'UTR;5'UTR;5'UTR
cg09614750	TRUE	-0.000231951	0.004766921	0.017719645	TRUE	chrX:129066633-129067227	S_Shelf
cg09626131	FALSE	0.000662583	9.78E-07	9.48E-06	TRUE	chrX:82765442-82765776	N_Shore	POU3F4;POU3F4	NM_000307;NM_000307	3'UTR;1stExon
cg09641151	TRUE	-0.000972264	2.02E-16	1.82E-14	TRUE	chrX:153694352-153694774	N_Shore	PLXNA3	NM_017514	Body
cg09655957	TRUE	-0.000529389	0.000317306	0.00169564	TRUE		OpenSea	PIR;PIR;FIGF	NM_001018109;NM_003662;NM_004469	Body;Body;TSS1500
cg09665351	FALSE	0.000558397	0.000652932	0.003196533	TRUE	chrX:9753566-9755101	S_Shore	SHROOM2	NM_001649	Body
cg09665904	FALSE	0.000325808	1.93E-07	2.22E-06	TRUE	chrX:113816089-113816409	Island
cg09673206	TRUE	-0.000122109	0.000113303	0.000684987	TRUE	chrX:130036747-130037158	S_Shore	ENOX2;ENOX2	NM_182314;NM_006375	TSS200;TSS200
cg09676788	TRUE	-0.00084478	5.10E-05	0.000339458	TRUE		OpenSea	RNF128;RNF128	NM_024539;NM_024539	1stExon;5'UTR
cg09687738	FALSE	0.002108968	2.15E-16	1.91E-14	TRUE	chrX:113818519-113819453	Island	HTR2C;HTR2C	NM_000868;NM_000868	5'UTR;1stExon
cg09719466	TRUE	-0.000518046	0.000348365	0.001842537	TRUE	chrX:41332738-41334126	S_Shore
cg09721174	TRUE	-0.000408978	0.010151068	0.033147311	TRUE	chrX:20159421-20160283	Island	EIF1AX	NM_001412	TSS200
cg09724624	TRUE	-0.000119753	0.000411341	0.002136445	TRUE	chrX:107018606-107019611	Island	TSC22D3	NM_198057	TSS200
cg09725213	FALSE	0.001353024	2.47E-11	6.74E-10	TRUE	chrX:90689602-90690119	Island	PABPC5;PABPC5	NM_080832;NM_080832	5'UTR;1stExon
cg09734952	TRUE	-0.000147749	0.000888295	0.004169757	TRUE	chrX:13671086-13671606	Island	TCEANC	NM_152634	TSS200
cg09738386	TRUE	-0.00013944	0.008608827	0.028959917	TRUE	chrX:100645780-100646107	Island	RPL36A	NM_021029	TSS200
cg09740875	TRUE	-0.000609923	0.005975062	0.021454215	TRUE	chrX:124336770-124336991	N_Shelf
cg09760728	FALSE	0.000357338	0.00471974	0.017564238	TRUE	chrX:133118081-133118494	Island	GPC3;GPC3;GPC3;GPC3	NM_001164617;NM_001164618;NM_001164619;NM_004484	Body;Body;Body;Body
cg09761247	TRUE	-0.002013871	1.13E-49	5.56E-46	TRUE	chrX:148586552-148586984	N_Shore	IDS;IDS;IDS	NM_000202;NM_006123;NM_001166550	Body;Body;5'UTR
cg09773769	TRUE	-0.000510635	0.005362279	0.019664364	TRUE	chrX:132547567-132550284	N_Shore	GPC4	NM_001448	Body
cg09778422	TRUE	-0.000906203	9.16E-27	4.28E-24	TRUE	chrX:64887549-64887837	N_Shore	MSN	NM_002444	TSS1500
cg09789474	TRUE	-0.00103372	3.40E-11	8.91E-10	TRUE	chrX:102000689-102001558	N_Shore	BHLHB9;BHLHB9;BHLHB9;BHLHB9;BHLHB9;BHLHB9	NM_001142527;NM_001142525;NM_001142526;NM_030639;NM_001142528;NM_001142524	5'UTR;5'UTR;5'UTR;5'UTR;5'UTR;5'UTR
cg09791535	TRUE	-0.001342297	7.88E-17	7.65E-15	TRUE		OpenSea	GPC4	NM_001448	3'UTR
cg09793609	FALSE	0.000548661	4.39E-09	7.32E-08	TRUE	chrX:119444859-119445272	S_Shore	FAM70A;FAM70A;FAM70A	NM_001104544;NM_017938;NM_001104545	TSS200;TSS200;TSS200
cg09810818	TRUE	-0.000850913	1.47E-18	2.01E-16	TRUE		OpenSea	AMMECR1;RGAG1	NM_001171689;NM_020769	TSS200;5'UTR
cg09813276	FALSE	0.001568784	3.40E-08	4.71E-07	TRUE	chrX:100807793-100808048	N_Shelf	ARMCX1;ARMCX1	NM_016608;NM_016608	1stExon;5'UTR
cg09815793	FALSE	0.001035149	1.58E-05	0.000117808	TRUE	chrX:82763571-82764462	N_Shore	POU3F4	NM_000307	TSS200
cg09821007	FALSE	0.000291222	0.010088237	0.03298608	TRUE	chrX:68348399-68348775	Island
cg09863225	TRUE	-0.000500305	0.009671012	0.031821737	TRUE	chrX:48334229-48335036	Island	FTSJ1;FTSJ1;FTSJ1	NM_177439;NM_177434;NM_012280	5'UTR;TSS1500;5'UTR
cg09893016	TRUE	-0.000278289	0.000661806	0.003231905	TRUE		OpenSea	CLCN4	NM_001830	5'UTR
cg09929941	FALSE	0.000247499	0.01494177	0.045346005	TRUE		OpenSea	MAGEC2	NM_016249	TSS200
cg09935073	FALSE	0.000574781	1.73E-10	3.91E-09	TRUE		OpenSea	PAK3;PAK3;PAK3;PAK3	NM_001128166;NM_001128166;NM_001128167;NM_001128167	5'UTR;1stExon;5'UTR;1stExon
cg09950034	TRUE	-0.000119038	0.008826281	0.029529345	TRUE	chrX:122993547-122994335	Island	XIAP;XIAP	NM_001167;NM_001167	5'UTR;1stExon
cg09985072	TRUE	-0.000412781	0.001201484	0.005404474	TRUE	chrX:48814267-48815894	Island	OTUD5;OTUD5;OTUD5;OTUD5	NM_001136159;NM_001136157;NM_001136158;NM_017602	5'UTR;TSS200;TSS200;TSS200
cg09990556	FALSE	0.000228849	0.004397918	0.016555079	TRUE	chrX:84498772-84499884	Island	ZNF711	NM_021998	TSS200
cg09991056	FALSE	0.000293167	0.000181122	0.001037698	TRUE		OpenSea	COL4A5;COL4A5;COL4A6;COL4A6;COL4A5	NM_033381;NM_000495;NM_001847;NM_033641;NM_033380	TSS200;TSS200;TSS1500;TSS1500;TSS200
cg10001778	TRUE	-0.000157229	0.001241831	0.005552849	TRUE	chrX:134166067-134166985	Island	FAM127A	NM_001078171	TSS200
cg10001949	FALSE	0.000914965	3.19E-09	5.46E-08	TRUE	chrX:134185563-134186337	S_Shore	FAM127B;FAM127B	NM_001078172;NM_001134321	TSS1500;TSS1500
cg10009830	FALSE	0.000881632	1.62E-13	6.87E-12	TRUE	chrX:20134203-20135350	Island	MAP7D2;MAP7D2;MAP7D2;MAP7D2	NM_001168467;NM_001168466;NM_001168465;NM_152780	TSS200;1stExon;1stExon;1stExon
cg10014219	TRUE	-0.000279761	0.003860197	0.01477482	TRUE	chrX:70444046-70444270	S_Shelf	BCYRN1	NR_001568	Body
cg10016783	FALSE	0.000379431	3.92E-07	4.18E-06	TRUE	chrX:144899363-144900266	N_Shore	SLITRK2;SLITRK2;SLITRK2;SLITRK2	NM_001144004;NM_001144003;NM_032539;NM_001144005	TSS1500;TSS1500;TSS1500;TSS1500
cg10030436	TRUE	-0.000108508	0.001617881	0.006967473	TRUE	chrX:48754500-48755329	S_Shore	PQBP1;TIMM17B;PQBP1;PQBP1;PQBP1;PQBP1;TIMM17B;PQBP1;PQBP1;PQBP1;PQBP1;PQBP1	NM_001032384;NM_001167947;NM_001167989;NM_001167992;NM_005710;NM_005710;NM_005834;NM_001167990;NM_001032383;NM_001032381;NM_144495;NM_001032382	5'UTR;TSS1500;5'UTR;TSS200;5'UTR;1stExon;TSS1500;5'UTR;5'UTR;5'UTR;5'UTR;5'UTR
cg10039267	TRUE	-0.000271059	0.001300731	0.005776705	TRUE	chrX:39953434-39969247	Island	BCOR;BCOR	NM_001123384;NM_001123383	5'UTR;5'UTR
cg10043957	FALSE	0.000203675	0.001412175	0.006218137	TRUE	chrX:40691960-40692446	S_Shore	LOC100132831	NR_027761	TSS200
cg10055320	TRUE	-0.000244796	0.011059505	0.035511834	TRUE	chrX:40010919-40016203	N_Shore	BCOR;BCOR	NM_001123384;NM_001123383	5'UTR;5'UTR
cg10058095	TRUE	-0.000245776	0.001519974	0.006628027	TRUE	chrX:125299245-125300436	S_Shore	DCAF12L2	NM_001013628	TSS1500
cg10061736	TRUE	-0.000215877	8.96E-06	7.08E-05	TRUE		OpenSea	PLAC1	NM_021796	5'UTR
cg10073470	TRUE	-0.000590206	0.000986546	0.004561089	TRUE		OpenSea	STS	NM_000351	3'UTR
cg10084932	TRUE	-0.000446409	3.11E-06	2.72E-05	TRUE	chrX:134570079-134571154	Island
cg10089642	TRUE	-0.000553808	1.08E-06	1.04E-05	TRUE	chrX:122866199-122867097	S_Shelf
cg10091155	FALSE	0.000467469	0.001742245	0.007421572	TRUE		OpenSea	CYSLTR1	NM_006639	TSS1500
cg10094509	TRUE	-0.000171242	0.007198963	0.025068634	TRUE	chrX:72782945-72783165	S_Shore	LOC139201;CHIC1	NR_029423;NM_001039840	TSS1500;Body
cg10127415	TRUE	-0.001229706	6.90E-24	2.42E-21	TRUE		OpenSea	MAGEB6	NM_173523	TSS200
cg10127939	FALSE	0.00043116	1.01E-10	2.40E-09	TRUE	chrX:103811550-103812043	Island	IL1RAPL2	NM_017416	5'UTR
cg10142252	FALSE	0.000505326	0.000199745	0.001132195	TRUE	chrX:130192131-130192735	N_Shore	FLJ30058	NM_144967	TSS200
cg10149996	TRUE	-0.000340164	0.000272873	0.001490693	TRUE	chrX:118369862-118370973	N_Shore	PGRMC1	NM_006667	TSS1500
cg10155200	FALSE	0.000180718	0.01472316	0.044754661	TRUE		OpenSea	ITGB1BP2;BCYRN1	NM_012278;NR_001568	Body;Body
cg10155960	TRUE	-0.000164943	7.06E-10	1.40E-08	TRUE	chrX:153236071-153238480	Island	TMEM187;HCFC1	NM_003492;NM_005334	TSS1500;TSS1500
cg10159238	TRUE	-0.000576999	1.76E-11	4.99E-10	TRUE	chrX:69653707-69654661	S_Shelf
cg10163050	FALSE	0.000463805	0.000361402	0.00190226	TRUE	chrX:153639734-153640675	N_Shelf	DNASE1L1;DNASE1L1;DNASE1L1;DNASE1L1	NM_006730;NM_001009934;NM_001009932;NM_001009933	TSS200;5'UTR;5'UTR;5'UTR
cg10164191	TRUE	-0.000869042	1.04E-11	3.13E-10	TRUE	chrX:66763684-66764077	N_Shore	AR	NM_000044	TSS1500
cg10191387	FALSE	0.000828355	0.001006544	0.004633881	TRUE	chrX:122318752-122319149	N_Shore	GRIA3;GRIA3	NM_007325;NM_000828	Body;Body
cg10191725	FALSE	0.000847364	2.62E-07	2.90E-06	TRUE	chrX:25033664-25034712	Island	ARX	NM_139058	TSS1500
cg10196665	TRUE	-9.49E-05	0.001249609	0.005582537	TRUE	chrX:13671086-13671606	Island	TCEANC	NM_152634	5'UTR
cg10207070	TRUE	-0.000232995	0.001451494	0.006371238	TRUE	chrX:47003750-47004987	S_Shore	RBM10;NDUFB11;NDUFB11;RBM10;NDUFB11;NDUFB11	NM_005676;NM_019056;NR_024234;NM_152856;NR_024235;NM_001135998	5'UTR;TSS1500;TSS1500;5'UTR;TSS1500;TSS1500
[truncated: 1,887 more rows]

## Sheet: Suppl. Table 2D
Supplementary Table 2D
[truncated: 697 more rows]

## Sheet: Suppl. Table 2E
Supplementary Table 2E
[truncated: 100 more rows]

[truncated: 3 more sheets: Suppl. Table 2F, Suppl. Table 2G, Suppl. Table 2H]
