# Supplementary material for: Ageing-associated changes in DNA methylation in X and Y chromosomes
Source: Epigenetics Chromatin. 2021 Jul 2;14:33. doi: 10.1186/s13072-021-00407-6 (PMC8254238; doi:10.1186/s13072-021-00407-6)
Supplement: Supplementary file 3 — Additional file 3: X chromosomal age-CpGs identified in females. Contains lists of X chromosomal age-CpGs identified in females in each individual dataset (A–E), list of age-CpGs identified in multiple datasets (F) and location of identified X chromosomal age-CpGs in relation to CpG islands and gene regions (G). [file 13072_2021_407_MOESM3_ESM.xlsx]

## Sheet: Suppl. Table 3A
Additional file 3: Table S3A
Age-associated CpGs in the X chromosome in females in GSE61496
ID	M2_Is_HYPOMETHYLATED_BY_AGE.	M2_lm_estimate_age	pval_BH.adjusted	pval_BH.adjusted.0.05	chr	Islands_Name	Relation_to_Island	UCSC_RefGene_Name	UCSC_RefGene_Accession	UCSC_RefGene_Group
cg00040455	FALSE	0.000932924158695314	0.0147178482464766	TRUE	chrX	chrX:30326439-30327668	Island	NR0B1	NM_000475	1stExon
cg00115511	TRUE	-0.00110808990461424	0.00693178817169296	TRUE	chrX	chrX:46404634-46405165	Island	LOC401588;ZNF674;ZNF674	NR_015378;NM_001146291;NM_001039891	TSS200;5'UTR;5'UTR
cg00150363	TRUE	-0.000986995256307324	0.0130891820007524	TRUE	chrX	chrX:107069308-107070201	N_Shore	MID2;MID2	NM_052817;NM_012216	TSS1500;TSS1500
cg00158454	FALSE	0.000681060801714483	0.0397706824527098	TRUE	chrX	chrX:136509276-136509813	Island
cg00241296	FALSE	0.000951120915042864	0.0156083641885614	TRUE	chrX	chrX:103811550-103812043	N_Shore	IL1RAPL2;IL1RAPL2	NM_017416;NM_017416	5'UTR;1stExon
cg00261039	FALSE	0.001108882260447	0.00415669519633757	TRUE	chrX	chrX:40005040-40007066	Island	BCOR;BCOR	NM_001123384;NM_001123383	5'UTR;5'UTR
cg00348113	TRUE	-0.000834224158896989	0.0102578757000278	TRUE	chrX	chrX:70150675-70151002	N_Shore	SLC7A3;SLC7A3	NM_001048164;NM_032803	Body;Body
cg00355945	FALSE	0.00141312799047935	0.0205980608162456	TRUE	chrX	chrX:11129276-11129758	N_Shore	HCCS;HCCS	NM_005333;NM_001122608	TSS200;TSS200
cg00378950	TRUE	-0.000300421662996136	0.027327261063046	TRUE	chrX		OpenSea	TGIF2LX	NM_138960	Body
cg00409480	FALSE	0.00137821218751315	0.00543401636617102	TRUE	chrX	chrX:38115343-38115570	S_Shore
cg00427681	FALSE	0.00130628824839965	0.0379314179308037	TRUE	chrX	chrX:68441385-68441694	Island
cg00458505	FALSE	0.000397106209932958	0.0238429541640831	TRUE	chrX	chrX:17393159-17395817	Island	NHS	NM_198270	TSS200
cg00473051	FALSE	0.000889470186342837	0.0112927616377496	TRUE	chrX	chrX:39949372-39949976	N_Shore	BCOR;BCOR;BCOR;BCOR	NM_001123384;NM_017745;NM_001123385;NM_001123383	5'UTR;5'UTR;5'UTR;5'UTR
cg00488364	TRUE	-0.00119689379857655	0.0402756989181753	TRUE	chrX		OpenSea	IL13RA2	NM_000640	TSS1500
cg00627024	TRUE	-0.000906182329945368	0.0403961384194433	TRUE	chrX	chrX:23925590-23926315	Island	CXorf58;APOO;APOO;APOO;CXorf58	NM_001169574;NM_024122;NM_024122;NR_026545;NM_152761	TSS1500;1stExon;5'UTR;Body;TSS1500
cg00650640	FALSE	0.00150033309289348	0.00857623416439415	TRUE	chrX	chrX:13587648-13588221	Island	EGFL6;EGFL6	NM_001167890;NM_015507	TSS200;TSS200
cg00667781	FALSE	0.00073647765484749	0.038158761845787	TRUE	chrX	chrX:53713068-53713794	S_Shore	HUWE1	NM_031407	TSS1500
cg00680081	FALSE	0.00198505425664666	0.0160651354180646	TRUE	chrX	chrX:79590720-79591007	Island	FAM46D	NM_001170574	TSS200
cg00739582	TRUE	-0.000614193367499846	0.0420715507289658	TRUE	chrX		OpenSea	MIR888;MIR890	NR_030592;NR_030589	TSS1500;TSS1500
cg00742240	FALSE	0.000661571901800891	0.0308610179548683	TRUE	chrX	chrX:153284685-153285655	S_Shelf	MECP2	NM_004992	3'UTR
cg00805116	FALSE	0.00116521746823628	0.0307999780880631	TRUE	chrX	chrX:46404634-46405165	Island	LOC401588;ZNF674;ZNF674;ZNF674;ZNF674	NR_015378;NM_001039891;NM_001146291;NM_001146291;NM_001039891	TSS200;1stExon;1stExon;5'UTR;5'UTR
cg00861899	TRUE	-0.00091886282443565	0.0419805257794539	TRUE	chrX		OpenSea	BMX	NM_203281	TSS200
cg00935924	TRUE	-0.000827817410297731	0.0344171416080485	TRUE	chrX	chrX:118708293-118709240	Island	UBE2A;UBE2A	NM_181762;NM_003336	TSS200;TSS200
cg01046746	FALSE	0.00133455715294108	0.00189225475129074	TRUE	chrX	chrX:150863179-150864078	Island
cg01087775	TRUE	-0.000828819668742563	0.0341039435549613	TRUE	chrX	chrX:77041003-77041725	S_Shore	ATRX;ATRX	NM_138270;NM_000489	TSS1500;TSS1500
cg01177664	FALSE	0.000908822922011589	0.0281318629183406	TRUE	chrX	chrX:7895077-7895608	Island	PNPLA4;PNPLA4	NM_001142389;NM_004650	5'UTR;5'UTR
cg01203948	TRUE	-0.000723492235070383	0.00618237526753789	TRUE	chrX	chrX:47077163-47078637	N_Shore	CDK16	NM_033018	TSS1500
cg01212677	TRUE	-0.000822142930261624	0.0329978446581646	TRUE	chrX	chrX:24483016-24483947	Island	PDK3;PDK3	NM_005391;NM_001142386	TSS200;TSS200
cg01283227	FALSE	0.0012051152837688	0.0256544541510391	TRUE	chrX	chrX:18443120-18444426	S_Shore	CDKL5	NM_003159	5'UTR
cg01293417	TRUE	-0.00120605950459281	0.0406806695697462	TRUE	chrX	chrX:77394831-77395292	N_Shore	TAF9B	NM_015975	Body
cg01321830	FALSE	0.00124836109582251	0.0130891820007524	TRUE	chrX	chrX:40005040-40007066	Island	BCOR;BCOR	NM_001123384;NM_001123383	5'UTR;5'UTR
cg01337545	FALSE	0.000908573491133269	0.023904587491687	TRUE	chrX	chrX:2846195-2847511	S_Shore	ARSD;ARSD	NM_001669;NM_009589	TSS200;TSS200
cg01343084	FALSE	0.00129633505890293	0.0130891820007524	TRUE	chrX	chrX:54521445-54522749	Island	FGD1	NM_004463	1stExon
cg01377936	FALSE	0.00278398300075391	0.00445035191871659	TRUE	chrX		OpenSea	DMD;DMD;DMD;DMD;DMD;DMD;DMD;DMD;DMD;DMD;DMD;DMD;DMD;DMD;DMD;DMD;DMD	NM_004021;NM_004009;NM_004011;NM_004021;NM_004013;NM_004022;NM_004023;NM_004007;NM_004006;NM_004010;NM_004012;NM_004013;NM_004022;NM_004020;NM_000109;NM_004020;NM_004023	5'UTR;Body;Body;1stExon;5'UTR;1stExon;1stExon;Body;Body;Body;Body;1stExon;5'UTR;1stExon;Body;5'UTR;5'UTR
cg01461762	TRUE	-0.000477141775634835	0.0417572527917094	TRUE	chrX	chrX:100662827-100663592	Island	GLA;HNRNPH2;HNRNPH2	NM_000169;NM_001032393;NM_019597	TSS1500;5'UTR;5'UTR
cg01530521	TRUE	-0.000615276744152195	0.0370757370357815	TRUE	chrX	chrX:119378646-119379039	Island	CXorf42	NR_027131	Body
cg01538344	FALSE	0.00226161701455318	2.22821924755151e-06	TRUE	chrX	chrX:100546063-100546550	Island	TAF7L;TAF7L;TAF7L	NM_001168474;NM_024885;NM_001168474	1stExon;Body;5'UTR
cg01560885	FALSE	0.0011606945149966	0.0365499290359839	TRUE	chrX	chrX:63424198-63426190	S_Shore	FAM123B	NM_152424	TSS1500
cg01647019	FALSE	0.00205306939724739	0.00286565112144015	TRUE	chrX		OpenSea	GLRA2;GLRA2;GLRA2;GLRA2;GLRA2;GLRA2	NM_001118885;NM_002063;NM_002063;NM_001118886;NM_001118886;NM_001118885	5'UTR;1stExon;5'UTR;1stExon;5'UTR;1stExon
cg01679167	FALSE	0.00163390007486404	1.36507535493055e-09	TRUE	chrX	chrX:6144120-6145906	Island	NLGN4X;NLGN4X	NM_181332;NM_020742	5'UTR;5'UTR
cg01732428	FALSE	0.000745228409409899	0.00998189687355149	TRUE	chrX	chrX:16729925-16730938	Island	CTPS2;CTPS2;CTPS2;CTPS2	NM_001144002;NM_175859;NM_019857;NM_019857	TSS1500;TSS200;1stExon;5'UTR
cg01828474	FALSE	0.000502544652446445	0.026565442807722	TRUE	chrX	chrX:21674018-21677066	Island	KLHL34	NM_153270	TSS200
cg01832419	TRUE	-0.000512374428655141	0.0415759828509509	TRUE	chrX	chrX:24042835-24044094	Island	KLHL15	NM_030624	5'UTR
cg01882566	TRUE	-0.000891646879066693	0.0054846984235357	TRUE	chrX	chrX:38186422-38187010	S_Shore	RPGR;RPGR	NM_001034853;NM_000328	TSS1500;TSS1500
cg01990106	TRUE	-0.000669337440231318	0.0414535268082605	TRUE	chrX	chrX:5811007-5811304	N_Shore	NLGN4X;NLGN4X	NM_020742;NM_181332	3'UTR;3'UTR
cg01992935	FALSE	0.000648706293592961	0.0408596993655991	TRUE	chrX	chrX:108867762-108868486	Island	KCNE1L;KCNE1L	NM_012282;NM_012282	1stExon;5'UTR
cg01999212	TRUE	-0.00128380538006857	0.0110911180694641	TRUE	chrX	chrX:68048659-68050252	N_Shore	EFNB1	NM_004429	TSS1500
cg02048654	TRUE	-0.00123599341906802	0.0477036535040402	TRUE	chrX	chrX:132547567-132550284	S_Shore
cg02156712	FALSE	0.0007066369397633	0.0143219106860523	TRUE	chrX	chrX:8698857-8700500	Island	KAL1	NM_000216	TSS200
cg02166601	FALSE	0.00155038274846698	0.0121200364676341	TRUE	chrX	chrX:19140869-19141094	Island	GPR64;GPR64;GPR64;GPR64	NM_005756;NM_001079859;NM_001079860;NM_001079858	TSS1500;TSS1500;TSS1500;TSS1500
cg02233493	FALSE	0.0008042071772111	0.0158196852698026	TRUE	chrX	chrX:130216330-130216902	S_Shore	FLJ30058	NM_144967	Body
cg02442693	FALSE	0.000868263603843979	0.0450432195864292	TRUE	chrX	chrX:133118081-133118494	Island	GPC3;GPC3;GPC3;GPC3	NM_001164617;NM_001164618;NM_001164619;NM_004484	Body;Body;Body;Body
cg02602182	FALSE	0.000964389548327627	0.00701568395459725	TRUE	chrX	chrX:40026592-40028376	Island	BCOR;BCOR	NM_001123384;NM_001123383	5'UTR;5'UTR
cg02624484	TRUE	-0.00108292009127824	0.0164312919615902	TRUE	chrX	chrX:24042835-24044094	Island	KLHL15	NM_030624	5'UTR
cg02634916	TRUE	-0.000833808201319208	0.0371302572752887	TRUE	chrX	chrX:122866199-122867097	Island	THOC2	NM_001081550	Body
cg02732801	TRUE	-0.00093962306131495	0.00998189687355149	TRUE	chrX	chrX:152066196-152066811	Island
cg02847500	TRUE	-0.000911243050753876	0.0465747711927791	TRUE	chrX	chrX:139585867-139588578	Island	SOX3	NM_005634	1stExon
cg02882301	TRUE	-0.000711283837162671	0.038349006350815	TRUE	chrX	chrX:49125645-49127200	Island	PPP1R3F	NM_033215	TSS200
cg02893780	TRUE	-0.000770709447201134	0.00212519696485092	TRUE	chrX	chrX:153656733-153657363	N_Shore	ATP6AP1	NM_001183	TSS1500
cg02921434	TRUE	-0.000532068329930461	0.0280606568841643	TRUE	chrX	chrX:146993091-146994200	Island	ASFMR1;FMR1;ASFMR1;ASFMR1;ASFMR1;ASFMR1	NR_024501;NM_002024;NR_024502;NR_024499;NR_024500;NR_024503	Body;TSS200;Body;Body;Body;Body
cg02944422	FALSE	0.000832702786608722	0.0461105049233692	TRUE	chrX	chrX:47696092-47696364	Island	ZNF81	NM_007137	TSS200
cg02971392	TRUE	-0.000162872250765091	0.0114314823684488	TRUE	chrX	chrX:70887645-70887941	Island	BCYRN1	NR_001568	Body
cg02971902	TRUE	-0.000691587270910315	0.00853853908698434	TRUE	chrX	chrX:135991412-135991928	Island
cg02991082	TRUE	-0.00102828530803874	0.017380662200663	TRUE	chrX	chrX:106959378-106959914	S_Shore	TSC22D3;TSC22D3	NM_004089;NM_198057	TSS1500;Body
cg03010388	FALSE	0.00104698645961561	0.00918584219864597	TRUE	chrX	chrX:18693152-18693599	Island
cg03031357	TRUE	-0.000712944313043528	0.0415120991402802	TRUE	chrX	chrX:21958611-21959701	Island	SMS	NM_004595	Body
cg03040210	TRUE	-0.000776257793302893	0.0294532816245052	TRUE	chrX	chrX:131623144-131624115	Island	MBNL3	NM_001170704	TSS200
cg03140487	FALSE	0.000649494177407735	0.0412099020424872	TRUE	chrX	chrX:40026592-40028376	Island	BCOR;BCOR	NM_001123384;NM_001123383	5'UTR;5'UTR
cg03172171	FALSE	0.00159642991732066	0.00877211186313137	TRUE	chrX	chrX:154254915-154255696	Island	FUNDC2	NM_023934	TSS200
cg03189022	TRUE	-0.00121412067695322	0.0414454562585667	TRUE	chrX	chrX:153236071-153238480	Island	TMEM187;HCFC1	NM_003492;NM_005334	TSS1500;TSS1500
cg03198117	FALSE	0.000813191167770367	0.00162649112377988	TRUE	chrX	chrX:152938634-152939544	S_Shore	PNCK;PNCK	NM_001135740;NM_001039582	TSS1500;TSS200
cg03223687	TRUE	-0.000395401289487859	0.0279962336558949	TRUE	chrX	chrX:44202712-44203014	N_Shore	EFHC2	NM_025184	Body
cg03280420	FALSE	0.000677833349891223	0.0165546957351184	TRUE	chrX	chrX:73639898-73640778	Island	SLC16A2	NM_006517	TSS1500
cg03375088	FALSE	0.00116207486152972	0.0319744468769557	TRUE	chrX	chrX:148712839-148713679	N_Shore	TMEM185A	NM_032508	Body
cg03487706	TRUE	-0.000581153719270633	0.0166712153648487	TRUE	chrX	chrX:54665781-54666274	Island
cg03660876	TRUE	-0.000913073822019303	0.0126775916858424	TRUE	chrX		OpenSea	ARHGAP6;ARHGAP6;ARHGAP6;ARHGAP6	NM_013423;NM_013427;NM_013423;NM_006125	5'UTR;Body;1stExon;Body
cg03669491	FALSE	0.000438777686982263	0.0442535398359332	TRUE	chrX	chrX:101771337-101771673	N_Shore	TMSB15A	NM_021992	5'UTR
cg03682444	TRUE	-0.000903203132523869	0.00247641581636611	TRUE	chrX		OpenSea	L1CAM;L1CAM;L1CAM	NM_001143963;NM_024003;NM_000425	Body;Body;Body
cg03718079	FALSE	0.000720597044965164	0.027287973477997	TRUE	chrX	chrX:149716154-149716466	Island
cg03723938	FALSE	0.000624313830875306	0.00706097329030705	TRUE	chrX	chrX:8698857-8700500	Island	KAL1	NM_000216	TSS200
cg03748429	FALSE	0.00137142496564333	0.0167633736190771	TRUE	chrX	chrX:103498706-103499843	S_Shore	ESX1	NM_153448	TSS1500
cg03754195	FALSE	0.00106024091384159	0.0329043992302157	TRUE	chrX	chrX:119694943-119695228	Island	CUL4B;CUL4B	NM_003588;NM_001079872	Body;TSS200
cg03859891	FALSE	0.000316550353458297	0.0403961384194433	TRUE	chrX		OpenSea	CXorf61	NM_001017978	TSS200
cg03959273	TRUE	-0.00068754726077179	0.0412545393904757	TRUE	chrX	chrX:135579001-135580099	Island	HTATSF1;HTATSF1	NM_014500;NM_001163280	TSS1500;TSS1500
cg04027312	TRUE	-0.000696384663928054	0.011166051836603	TRUE	chrX	chrX:46618013-46618969	Island	SLC9A7	NM_032591	TSS200
cg04065832	FALSE	0.00209164327567508	5.42819597959438e-06	TRUE	chrX	chrX:72667157-72667590	Island	CDX4	NM_005193	1stExon
cg04077363	FALSE	0.00111700936153983	0.0430778090454891	TRUE	chrX		OpenSea	TCEAL5	NM_001012979	TSS200
cg04084455	FALSE	0.000823753324056084	3.65406122303507e-05	TRUE	chrX	chrX:8698857-8700500	Island	KAL1	NM_000216	TSS200
cg04233717	FALSE	0.00117054149874156	3.04801437217172e-05	TRUE	chrX	chrX:6144120-6145906	Island	NLGN4X;NLGN4X;NLGN4X	NM_181332;NM_020742;NM_020742	5'UTR;5'UTR;1stExon
cg04289416	TRUE	-0.00014869910211877	0.0397706824527098	TRUE	chrX	chrX:31089886-31090330	N_Shore	FTHL17;FTHL17	NM_031894;NM_031894	1stExon;3'UTR
cg04341767	TRUE	-0.00117361175683525	0.0485549930010189	TRUE	chrX	chrX:49687027-49687993	Island	CLCN5;CLCN5	NM_001127898;NM_001127899	TSS200;TSS200
cg04364889	FALSE	0.00131307716329027	0.00827198492818474	TRUE	chrX		OpenSea
cg04532200	TRUE	-0.000627851930917359	0.00827198492818474	TRUE	chrX	chrX:153032468-153033354	S_Shore	PLXNB3;PLXNB3	NM_001163257;NM_005393	Body;Body
cg04552106	TRUE	-0.000481870432143708	0.0406806695697462	TRUE	chrX	chrX:146993091-146994200	Island	ASFMR1;FMR1;ASFMR1;ASFMR1;ASFMR1;ASFMR1	NR_024501;NM_002024;NR_024502;NR_024499;NR_024500;NR_024503	Body;TSS200;Body;Body;Body;Body
cg04625528	TRUE	-0.000523303610317312	0.0372119395261117	TRUE	chrX		OpenSea	GRPR	NM_005314	TSS1500
cg04640677	FALSE	0.000561457643055379	0.0359177532797227	TRUE	chrX	chrX:7895077-7895608	Island	PNPLA4;PNPLA4	NM_004650;NM_001142389	TSS200;5'UTR
cg04730443	TRUE	-0.000618893550815507	0.00244351922492796	TRUE	chrX		OpenSea	MAGEB6	NM_173523	TSS200
cg04734394	TRUE	-0.000338388084164114	0.0353592509550632	TRUE	chrX	chrX:48910926-48911514	Island
cg04734446	TRUE	-0.000451592055018191	0.0341039435549613	TRUE	chrX	chrX:26575758-26576172	Island	VENTXP1	NR_001559	TSS1500
cg04820593	TRUE	-0.000569891802848836	0.0303948192471556	TRUE	chrX	chrX:54383872-54385477	Island	WNK3;WNK3	NM_020922;NM_001002838	5'UTR;5'UTR
cg04875162	FALSE	0.00160979283287676	0.0460634833626685	TRUE	chrX	chrX:90689602-90690119	Island	PABPC5;PABPC5	NM_080832;NM_080832	5'UTR;1stExon
cg04886769	TRUE	-0.00140605898884918	6.07808951943664e-05	TRUE	chrX		OpenSea	BCYRN1;GJB1	NR_001568;NM_001097642	Body;TSS200
cg04932755	TRUE	-0.00229752323263848	0.00182588441531936	TRUE	chrX	chrX:68048659-68050252	N_Shore	EFNB1	NM_004429	TSS1500
cg04995154	TRUE	-0.00112320516692558	0.0430462623408509	TRUE	chrX	chrX:149529540-149534090	Island
cg05039749	FALSE	0.00109364936403024	0.0406806695697462	TRUE	chrX		OpenSea	ACE2	NM_021804	Body
cg05066631	FALSE	0.00130306160450429	0.0430499919295496	TRUE	chrX	chrX:40017372-40017884	S_Shore	BCOR;BCOR	NM_001123384;NM_001123383	5'UTR;5'UTR
cg05085049	FALSE	0.000885477365613542	0.0237951444823414	TRUE	chrX	chrX:152909502-152910069	Island	DUSP9	NM_001395	5'UTR
cg05100268	TRUE	-0.000666819167578329	0.00851810984071679	TRUE	chrX	chrX:153639734-153640675	S_Shore	DNASE1L1;DNASE1L1;TAZ;TAZ;TAZ;TAZ;TAZ;DNASE1L1	NM_001009933;NM_001009932;NM_181311;NM_181312;NM_000116;NM_181313;NR_024048;NM_001009934	TSS1500;TSS1500;Body;Body;Body;Body;Body;TSS1500
cg05152051	FALSE	0.000614119021801669	0.00872532919558773	TRUE	chrX	chrX:8698857-8700500	Island	KAL1	NM_000216	Body
cg05152874	FALSE	0.00130695526531648	0.00312013949711257	TRUE	chrX	chrX:50556224-50557179	Island	SHROOM4;SHROOM4	NR_027121;NM_020717	TSS200;TSS200
cg05204193	TRUE	-0.0011587362283716	0.0430462623408509	TRUE	chrX	chrX:30906901-30907728	N_Shelf	MAP3K7IP3	NM_152787	5'UTR
cg05259868	FALSE	0.000716449803438716	0.00482742594603819	TRUE	chrX	chrX:150343147-150344269	Island	GPR50	NM_004224	TSS1500
cg05455393	FALSE	0.000723415826514591	0.0355001831530984	TRUE	chrX	chrX:135228947-135230049	N_Shore	FHL1;FHL1;FHL1;FHL1	NM_001159702;NM_001449;NM_001159703;NR_027621	TSS1500;TSS1500;TSS1500;TSS1500
cg05474077	TRUE	-0.00138629412945506	0.0392046298870317	TRUE	chrX		OpenSea	HMGN5;SH3BGRL	NM_030763;NM_003022	TSS1500;1stExon
cg05479376	FALSE	0.000689006160619153	0.00724971956866487	TRUE	chrX	chrX:2846195-2847511	Island	ARSD;ARSD	NM_001669;NM_009589	TSS200;TSS200
cg05508067	FALSE	0.000752589349791397	0.0119912263596186	TRUE	chrX	chrX:7895077-7895608	Island	PNPLA4;PNPLA4	NM_004650;NM_001142389	TSS200;5'UTR
cg05530348	FALSE	0.000548295755021007	0.00948407390711887	TRUE	chrX	chrX:134555638-134556565	S_Shelf	NCRNA00086	NR_024359	Body
cg05534333	TRUE	-0.000661864039411196	0.0280606568841643	TRUE	chrX	chrX:153706928-153707816	Island	LAGE3	NM_006014	Body
cg05547600	FALSE	0.00119612307103549	0.00179079405679766	TRUE	chrX		OpenSea	CT45A1	NM_001017417	TSS200
cg05680973	FALSE	0.000882541550534544	0.0165131583681241	TRUE	chrX	chrX:132090363-132092617	N_Shore	HS6ST2;HS6ST2	NM_147175;NM_001077188	Body;Body
cg05740959	FALSE	0.000870087502776978	0.0495381405509463	TRUE	chrX	chrX:49087209-49087520	Island	CACNA1F	NM_005183	Body
cg05812657	FALSE	0.000605701101058415	0.0280606568841643	TRUE	chrX	chrX:40594515-40595457	N_Shelf	MED14	NM_004229	Body
cg05866836	TRUE	-0.00125156891882648	0.00103924532108401	TRUE	chrX	chrX:106959378-106959914	S_Shore	TSC22D3;TSC22D3;TSC22D3	NM_004089;NM_198057;NM_001015881	TSS200;Body;TSS1500
cg05876899	TRUE	-0.000185769421741955	0.00877211186313137	TRUE	chrX	chrX:153072554-153072795	Island	PDZD4	NM_032512	Body
cg05887304	TRUE	-0.00134583440845014	0.0381976599788178	TRUE	chrX	chrX:12809597-12810332	N_Shore	PRPS2;PRPS2;PRPS2;PRPS2	NM_002765;NM_001039091;NM_002765;NM_001039091	1stExon;5'UTR;5'UTR;1stExon
cg05967389	TRUE	-0.000597348990103935	0.0180025134228744	TRUE	chrX	chrX:40943673-40945728	S_Shelf	USP9X;USP9X	NM_001039590;NM_001039591	5'UTR;5'UTR
cg05987154	FALSE	0.0017462563641625	5.89036175318762e-09	TRUE	chrX	chrX:3263353-3265347	Island	MXRA5	NM_015419	TSS200
cg06016676	FALSE	0.00114926958817434	0.00262228629078388	TRUE	chrX	chrX:63263904-63264129	Island
cg06104959	FALSE	0.000828235134059952	0.00859207878566401	TRUE	chrX	chrX:67913299-67914134	Island	STARD8;STARD8;STARD8	NM_001142504;NM_014725;NM_001142503	TSS200;5'UTR;Body
cg06131666	FALSE	0.00115065382787491	0.0237951444823414	TRUE	chrX	chrX:18371897-18373148	S_Shore	SCML2	NM_006089	TSS1500
cg06144825	TRUE	-0.00163861214245331	0.018418698322841	TRUE	chrX		OpenSea	HMGN5;SH3BGRL;SH3BGRL	NM_030763;NM_003022;NM_003022	TSS1500;5'UTR;1stExon
cg06165699	FALSE	0.000996951179452747	0.0356921014752682	TRUE	chrX	chrX:3263353-3265347	Island	MXRA5	NM_015419	5'UTR
cg06180047	TRUE	-0.00103453151916721	0.0109301412565966	TRUE	chrX	chrX:153151016-153152219	N_Shelf
cg06185870	TRUE	-0.000907689569697987	0.0435779326840146	TRUE	chrX	chrX:54665781-54666274	S_Shore
cg06231618	TRUE	-0.000734220048265766	0.00618237526753789	TRUE	chrX	chrX:40506176-40506982	N_Shelf	CXorf38	NM_144970	Body
cg06269080	TRUE	-0.00115636912193625	0.00877211186313137	TRUE	chrX	chrX:19002003-19003244	Island	PHKA2	NM_000292	TSS1500
cg06323119	FALSE	0.000464987942621341	0.0407892876198772	TRUE	chrX	chrX:18238232-18239070	Island	BEND2	NM_153346	Body
cg06455206	TRUE	-0.000800721463094693	0.032627913197497	TRUE	chrX	chrX:49643335-49643654	Island	USP27X;LOC158572	NM_001145073;NR_026742	TSS1500;Body
cg06461462	TRUE	-0.00049223371760991	0.00655648556159589	TRUE	chrX	chrX:106959378-106959914	S_Shore	TSC22D3;TSC22D3;TSC22D3	NM_004089;NM_198057;NM_001015881	TSS1500;Body;TSS1500
cg06465306	TRUE	-0.000991849379689852	0.0232887813930729	TRUE	chrX	chrX:84498772-84499884	S_Shelf	ZNF711	NM_021998	Body
cg06476341	TRUE	-0.00134163449270409	0.027287973477997	TRUE	chrX	chrX:144902965-144903167	Island	SLITRK2;SLITRK2;SLITRK2;SLITRK2;SLITRK2;SLITRK2;SLITRK2;SLITRK2;SLITRK2	NM_001144009;NM_001144010;NM_001144008;NM_001144006;NM_001144003;NM_032539;NM_001144005;NM_001144007;NM_001144004	TSS200;TSS200;TSS200;TSS200;5'UTR;5'UTR;5'UTR;TSS200;5'UTR
cg06505768	FALSE	0.000644452668314342	0.0248903423657946	TRUE	chrX	chrX:129304946-129306427	S_Shelf	RAB33A	NM_004794	Body
cg06616051	FALSE	0.000961656991355396	0.013547158364572	TRUE	chrX	chrX:153094109-153094620	Island	PDZD4	NM_032512	Body
cg06649626	FALSE	0.000880299589030258	0.0486022415624048	TRUE	chrX	chrX:150250877-150251202	N_Shore
cg06811375	FALSE	0.000559828788775858	0.014563548819958	TRUE	chrX	chrX:6144120-6145906	S_Shore	NLGN4X;NLGN4X	NM_181332;NM_020742	TSS200;TSS1500
cg07051162	FALSE	0.00111628673706034	0.0251142535721116	TRUE	chrX	chrX:30670739-30671869	Island	GK;GK;GK	NM_001128127;NM_000167;NM_203391	TSS200;TSS200;TSS200
cg07069660	TRUE	-0.000773357420454551	0.0455277339806918	TRUE	chrX		OpenSea	AKAP4;AKAP4	NM_139289;NM_003886	Body;Body
cg07147350	TRUE	-0.00082722952950981	0.0467432391044606	TRUE	chrX	chrX:146993091-146994200	N_Shore	ASFMR1;ASFMR1;ASFMR1;FMR1;ASFMR1;ASFMR1	NR_024501;NR_024502;NR_024499;NM_002024;NR_024500;NR_024503	Body;Body;Body;TSS1500;Body;Body
cg07198771	FALSE	0.0014564228292046	0.0344171416080485	TRUE	chrX	chrX:99986423-99987185	Island	SYTL4;SYTL4	NM_001129896;NM_080737	TSS200;TSS1500
cg07276379	FALSE	0.00130740396570834	1.52733287667351e-05	TRUE	chrX	chrX:3263353-3265347	Island	MXRA5	NM_015419	TSS1500
cg07374632	FALSE	0.000494496595777013	0.047842795706201	TRUE	chrX	chrX:48693328-48694090	Island	PCSK1N	NM_013271	Body
cg07398429	FALSE	0.000377548959644236	0.00109898970018825	TRUE	chrX		OpenSea	MAGEB4	NM_002367	1stExon
cg07445326	TRUE	-0.00108656573713029	0.0012503808692176	TRUE	chrX		OpenSea	PAGE5;PAGE5	NM_130467;NM_001013435	TSS1500;TSS1500
cg07507339	TRUE	-0.000530985998900423	0.0237009614753299	TRUE	chrX	chrX:153744211-153744831	Island	FAM3A;FAM3A;FAM3A;FAM3A;FAM3A;FAM3A;FAM3A;FAM3A;FAM3A	NM_001171133;NM_021806;NM_001171132;NM_001171132;NM_001171133;NR_033237;NM_021806;NM_001171134;NM_001171134	1stExon;1stExon;5'UTR;1stExon;5'UTR;Body;5'UTR;5'UTR;1stExon
cg07688057	FALSE	0.00149257148878248	1.28918877539829e-05	TRUE	chrX	chrX:39942756-39943419	Island	BCOR;BCOR;BCOR;BCOR	NM_001123384;NM_017745;NM_001123385;NM_001123383	5'UTR;5'UTR;5'UTR;5'UTR
cg07693661	TRUE	-0.000866149316981784	0.00773235691323649	TRUE	chrX		OpenSea	NAP1L2	NM_021963	TSS1500
cg07749485	FALSE	0.000751289019675708	0.0341039435549613	TRUE	chrX	chrX:119124496-119125671	Island
cg07750402	TRUE	-0.00064625715091751	0.0100670955459966	TRUE	chrX	chrX:48814267-48815894	Island	OTUD5;OTUD5;OTUD5;OTUD5	NM_001136159;NM_001136157;NM_001136158;NM_017602	5'UTR;TSS200;TSS200;TSS200
cg07768177	TRUE	-0.00114266645985512	0.0345365502357619	TRUE	chrX	chrX:138285888-138287622	Island	FGF13;FGF13;FGF13	NM_001139501;NM_001139500;NM_001139498	5'UTR;5'UTR;5'UTR
cg07811386	TRUE	-0.00183202703159874	2.03831177491954e-06	TRUE	chrX		OpenSea	CA5B	NM_007220	Body
cg07823797	FALSE	0.00087285351836246	0.00328118515667509	TRUE	chrX	chrX:73512193-73512569	S_Shore	NCRNA00182	NR_028379	TSS200
cg07867687	TRUE	-0.000381115122912209	0.0255279350813634	TRUE	chrX	chrX:48334229-48335036	Island	FTSJ1;FTSJ1	NM_177439;NM_012280	TSS200;TSS200
cg07885785	TRUE	-0.00113857557608601	0.0342244443958524	TRUE	chrX		OpenSea	CXorf21	NM_025159	5'UTR
cg07940804	TRUE	-0.000977394497616607	0.0495381405509463	TRUE	chrX		OpenSea	ACTRT1	NM_138289	1stExon
cg08147391	TRUE	-0.000319906216451216	0.0165131583681241	TRUE	chrX		OpenSea	CXorf56;CXorf56;CXorf56	NM_001170570;NM_022101;NM_001170569	TSS1500;TSS1500;TSS1500
cg08156775	FALSE	0.00172593280478238	0.00136659818161848	TRUE	chrX	chrX:40010919-40016203	N_Shore	BCOR;BCOR	NM_001123384;NM_001123383	5'UTR;5'UTR
cg08196960	FALSE	0.000535075732488136	0.0381979211579209	TRUE	chrX		OpenSea	GRPR;GRPR	NM_005314;NM_005314	5'UTR;1stExon
cg08239458	TRUE	-0.000638023481751322	0.0183121820897198	TRUE	chrX	chrX:135579001-135580099	Island	HTATSF1;HTATSF1;HTATSF1	NM_014500;NM_001163280;NM_001163280	TSS200;1stExon;5'UTR
cg08280623	TRUE	-0.000914242575066438	0.0414535268082605	TRUE	chrX	chrX:71458560-71459202	N_Shore	ERCC6L;PIN4	NM_017669;NM_001170747	Body;Body
cg08338641	TRUE	-0.000600992448518799	0.0269758100405907	TRUE	chrX	chrX:23925590-23926315	S_Shore	CXorf58;CXorf58;CXorf58;APOO;CXorf58;APOO	NM_001169574;NM_152761;NM_001169574;NR_026545;NM_152761;NM_024122	5'UTR;5'UTR;1stExon;TSS1500;1stExon;TSS1500
cg08348649	FALSE	0.00111614546906187	0.000307792521176507	TRUE	chrX	chrX:119444859-119445272	N_Shore	FAM70A;FAM70A;FAM70A	NM_017938;NM_001104544;NM_001104545	Body;Body;Body
cg08476890	FALSE	0.0012546175370464	0.00106560904613927	TRUE	chrX	chrX:138773796-138774673	Island	MCF2	NM_001099855	5'UTR
cg08611651	TRUE	-0.000727273388771035	0.0461105049233692	TRUE	chrX	chrX:138285318-138285596	N_Shore	FGF13;FGF13;FGF13	NM_001139501;NM_001139500;NM_001139498	5'UTR;Body;Body
cg08633697	FALSE	0.00114078382309597	0.0479538494018399	TRUE	chrX	chrX:39864525-39869106	Island
cg08689075	TRUE	-0.000337414522380382	0.0135188090957256	TRUE	chrX	chrX:153523741-153524175	Island	TEX28;TKTL1;TKTL1	NM_001586;NM_001145933;NM_012253	TSS1500;TSS200;TSS200
cg08704539	FALSE	0.00139708736720517	0.000246094439132157	TRUE	chrX	chrX:100546063-100546550	Island	TAF7L;TAF7L	NM_024885;NM_001168474	Body;TSS200
cg08728127	FALSE	0.000699356447995652	0.0308610179548683	TRUE	chrX	chrX:67913299-67914134	Island	STARD8;STARD8;STARD8	NM_001142504;NM_014725;NM_001142503	TSS200;5'UTR;Body
cg08750326	TRUE	-0.00141559572010656	0.0406806695697462	TRUE	chrX		OpenSea	ODZ1;ODZ1;ODZ1	NM_001163278;NM_001163279;NM_014253	TSS1500;TSS1500;TSS1500
cg08762253	TRUE	-0.000694479894170153	0.033657889354039	TRUE	chrX		OpenSea	PLP1;PLP1;PLP1;PLP1	NM_000533;NM_001128834;NM_199478;NM_001128834	TSS200;1stExon;TSS200;5'UTR
cg08792260	FALSE	0.000984979582429348	0.00998189687355149	TRUE	chrX	chrX:25020237-25024207	Island
cg08817443	TRUE	-0.000979298380623824	0.00232754913960833	TRUE	chrX	chrX:135579001-135580099	Island	HTATSF1;HTATSF1;HTATSF1	NM_014500;NM_001163280;NM_014500	5'UTR;5'UTR;1stExon
cg09013091	FALSE	0.00154802127592697	0.0211650024798702	TRUE	chrX	chrX:56589945-56590514	Island	UBQLN2	NM_013444	TSS200
cg09074544	FALSE	0.00240672632232349	0.00244351922492796	TRUE	chrX	chrX:129304946-129306427	S_Shore	RAB33A	NM_004794	Body
cg09080960	TRUE	-0.00152806681731626	0.00040325311172351	TRUE	chrX	chrX:118708293-118709240	Island	UBE2A;UBE2A	NM_181762;NM_003336	TSS200;TSS200
cg09125286	TRUE	-0.000367558622076174	0.0159332755265839	TRUE	chrX	chrX:152666147-152666652	Island
cg09132264	FALSE	0.000933065970397477	0.00415669519633757	TRUE	chrX	chrX:8698857-8700500	Island	KAL1	NM_000216	Body
cg09294666	TRUE	-0.000850102039445664	0.0465747711927791	TRUE	chrX		OpenSea	BCAP31;BCAP31;BCAP31;BCAP31	NR_024450;NM_005745;NM_001139441;NM_001139457	Body;Body;Body;Body
cg09368035	FALSE	0.000853767440909295	0.0381976599788178	TRUE	chrX	chrX:39942756-39943419	Island	BCOR;BCOR;BCOR;BCOR	NM_001123384;NM_017745;NM_001123385;NM_001123383	5'UTR;5'UTR;5'UTR;5'UTR
cg09484077	TRUE	-0.000543801908155872	0.0397706824527098	TRUE	chrX		OpenSea	PLP1	NM_001128834	TSS1500
cg09687738	FALSE	0.00159662377075931	0.00232754913960833	TRUE	chrX	chrX:113818519-113819453	Island	HTR2C;HTR2C	NM_000868;NM_000868	5'UTR;1stExon
cg09791535	TRUE	-0.00068871386199449	0.0173924202412387	TRUE	chrX		OpenSea	GPC4	NM_001448	3'UTR
cg09810925	FALSE	0.00070693727979143	0.0342244443958524	TRUE	chrX	chrX:40034239-40036007	Island	BCOR;BCOR	NM_001123384;NM_001123383	5'UTR;5'UTR
cg09817171	TRUE	-0.000153388327428406	0.0439413261097877	TRUE	chrX	chrX:2835949-2836236	Island	ARSD;ARSD	NM_001669;NM_009589	Body;Body
cg09841635	FALSE	0.000450763656708956	0.0146982587949216	TRUE	chrX	chrX:16729925-16730938	Island	CTPS2;CTPS2;CTPS2;CTPS2	NM_001144002;NM_175859;NM_019857;NM_019857	TSS1500;TSS200;1stExon;5'UTR
cg09946139	TRUE	-0.00133848231109512	0.044064994794863	TRUE	chrX	chrX:17755053-17756648	N_Shore	SCML1;SCML1;SCML1;SCML1	NM_001037540;NM_001037536;NM_006746;NM_001037535	TSS1500;TSS1500;TSS1500;TSS1500
cg10026671	FALSE	0.000874400526227236	0.0373469717312227	TRUE	chrX	chrX:153978838-153979650	Island	GAB3;GAB3	NM_001081573;NM_080612	TSS200;TSS200
cg10043957	FALSE	0.000381053572609146	0.0130891820007524	TRUE	chrX	chrX:40691960-40692446	S_Shore	LOC100132831	NR_027761	TSS200
cg10052922	TRUE	-0.00147483949497463	0.00526919317079801	TRUE	chrX	chrX:138276827-138277169	Island	FGF13;FGF13;FGF13	NM_001139501;NM_001139500;NM_001139498	5'UTR;Body;Body
cg10055097	TRUE	-0.000629769139305943	0.0206078564152186	TRUE	chrX	chrX:49019722-49020307	Island	MAGIX;MAGIX;MAGIX;MAGIX	NM_001099681;NM_001099680;NM_001099682;NM_024859	Body;TSS200;Body;Body
cg10088372	TRUE	-0.000419879127436143	0.0259642956942037	TRUE	chrX	chrX:133507134-133507666	Island	PHF6;PHF6;PHF6;PHF6;PHF6;PHF6	NM_001015877;NM_032335;NM_032458;NM_001015877;NM_032458;NM_032335	1stExon;5'UTR;1stExon;5'UTR;5'UTR;1stExon
cg10127415	TRUE	-0.000682996534656715	0.0287133334382042	TRUE	chrX		OpenSea	MAGEB6	NM_173523	TSS200
cg10290730	FALSE	0.000309352049722698	0.0417715788994762	TRUE	chrX		OpenSea	ATP2B3;ATP2B3	NM_021949;NM_001001344	TSS1500;TSS1500
cg10320061	FALSE	0.000873336799563317	0.0359177532797227	TRUE	chrX	chrX:153094946-153096040	Island	PDZD4	NM_032512	Body
cg10321196	TRUE	-0.00106933693543298	0.00859207878566401	TRUE	chrX	chrX:118602158-118603318	N_Shore	LOC100303728;SLC25A5	NR_028443;NM_001152	Body;TSS1500
cg10321766	FALSE	0.000601300213525232	0.00289345326231819	TRUE	chrX	chrX:15872215-15873762	Island	AP1S2	NM_003916	5'UTR
cg10530171	FALSE	0.000872603167806957	0.0411149400839846	TRUE	chrX	chrX:99891299-99891794	S_Shore	TSPAN6	NM_003270	TSS1500
cg10531088	TRUE	-0.0011685300876345	0.0237951444823414	TRUE	chrX		OpenSea	USP26	NM_031907	1stExon
cg10559351	TRUE	-0.00101485795855914	0.00827198492818474	TRUE	chrX	chrX:148552551-148552755	S_Shore
cg10729169	FALSE	0.00119122994738257	0.0344182153582769	TRUE	chrX	chrX:69665102-69665355	N_Shore	DLG3;DLG3	NM_021120;NM_021120	1stExon;5'UTR
cg10734526	FALSE	0.000812743879580981	0.00618237526753789	TRUE	chrX	chrX:13956150-13957061	Island	GPM6B	NM_001001994	TSS200
cg10906138	TRUE	-0.00120035628328556	0.00109790999218872	TRUE	chrX	chrX:46433054-46434902	Island	CHST7	NM_019886	1stExon
cg11001470	FALSE	0.000681538113013903	0.0237951444823414	TRUE	chrX	chrX:24167563-24168785	S_Shore	ZFX	NM_003410	5'UTR
cg11019134	TRUE	-0.000927097853304557	0.0346084183603691	TRUE	chrX	chrX:64771406-64772193	S_Shore
cg11021247	FALSE	0.00121381496937898	0.0279980823312797	TRUE	chrX	chrX:47478670-47479515	S_Shore	SYN1;SYN1	NM_133499;NM_006950	TSS1500;TSS1500
cg11146367	TRUE	-0.000954850060613111	0.00655648556159589	TRUE	chrX		OpenSea	PAGE4	NM_007003	TSS200
cg11165479	TRUE	-0.000594307719141196	0.0381976599788178	TRUE	chrX	chrX:49056348-49056887	Island	SYP	NM_003179	Body
cg11179997	FALSE	0.000526352232925028	0.0240835892592282	TRUE	chrX	chrX:119124496-119125671	Island
cg11251991	FALSE	0.000686314788797668	0.0341039435549613	TRUE	chrX	chrX:41191974-41194398	Island	DDX3X;DDX3X	NM_001356;NM_001356	5'UTR;1stExon
cg11266940	FALSE	0.00100670195425565	0.0105933654631774	TRUE	chrX		OpenSea	TEX11;TEX11	NM_031276;NM_001003811	TSS200;TSS200
cg11306781	TRUE	-0.000562993568525972	0.012922565918358	TRUE	chrX	chrX:113624950-113625153	Island
cg11322877	FALSE	0.0010682047142904	0.000322684073616288	TRUE	chrX		OpenSea	LOC286467	NR_026975	TSS1500
cg11327391	TRUE	-0.000535158705967308	0.038158761845787	TRUE	chrX	chrX:20159421-20160283	S_Shore	EIF1AX	NM_001412	TSS1500
cg11337025	TRUE	-0.000881453723840481	0.0130891820007524	TRUE	chrX	chrX:106361519-106361900	Island	RBM41;RBM41	NM_001171080;NM_018301	Body;Body
cg11395955	FALSE	0.00129492141495632	0.00107931667418081	TRUE	chrX	chrX:23801055-23801724	Island	SAT1;SAT1	NR_027783;NM_002970	TSS200;TSS200
cg11442732	FALSE	0.000654245850062958	0.0341440723909761	TRUE	chrX	chrX:133118081-133118494	Island	GPC3;GPC3;GPC3;GPC3	NM_001164617;NM_001164618;NM_001164619;NM_004484	Body;Body;Body;Body
cg11460496	FALSE	0.00141633922138216	0.0159332755265839	TRUE	chrX	chrX:48684837-48686064	Island
cg11498602	FALSE	0.000668764416605786	0.0495381405509463	TRUE	chrX	chrX:69509644-69509962	N_Shore	KIF4A;PDZD11	NM_012310;NM_016484	TSS1500;5'UTR
cg11503671	TRUE	-0.000638829386247071	0.0275885935328681	TRUE	chrX	chrX:2746553-2748235	N_Shore	GYG2;GYG2	NM_001079855;NM_003918	TSS1500;TSS1500
cg11647489	FALSE	0.00176321814353022	0.0203111392860961	TRUE	chrX	chrX:128977325-128977998	Island	ZDHHC9;ZDHHC9	NM_001008222;NM_016032	TSS200;5'UTR
cg11673013	FALSE	0.00106917741452393	0.00877211186313137	TRUE	chrX		OpenSea	BEX5;BEX5;BEX5	NM_001159560;NM_001012978;NM_001012978	TSS200;5'UTR;1stExon
cg11681617	FALSE	0.00145212629529863	0.00737858164862967	TRUE	chrX	chrX:153978838-153979650	Island	GAB3;GAB3	NM_080612;NM_001081573	TSS1500;TSS1500
cg11719509	TRUE	-0.000779288406539157	0.014580794585811	TRUE	chrX		OpenSea	GPR119	NM_178471	TSS1500
cg11887015	FALSE	0.00190594121891816	0.022159096075574	TRUE	chrX	chrX:77359303-77359979	N_Shore	PGK1	NM_000291	TSS1500
cg11941526	FALSE	0.00072336438965866	0.0195166773665583	TRUE	chrX	chrX:38662906-38664764	N_Shelf	MID1IP1;MID1IP1	NM_001098790;NM_001098791	TSS1500;TSS1500
cg11944101	TRUE	-0.000849927899196941	0.0062937752420678	TRUE	chrX		OpenSea	CD40LG	NM_000074	1stExon
cg11957438	TRUE	-0.000808178907218205	0.0393773640618786	TRUE	chrX	chrX:80064923-80065136	Island	BRWD3;BRWD3	NM_153252;NM_153252	1stExon;5'UTR
cg12032246	FALSE	0.000351089309322955	0.038458972252264	TRUE	chrX		OpenSea	PAGE4	NM_007003	Body
cg12058840	TRUE	-0.000683727373588287	0.0351456156036767	TRUE	chrX	chrX:135579001-135580099	Island	HTATSF1;HTATSF1;HTATSF1	NM_014500;NM_001163280;NM_014500	5'UTR;5'UTR;1stExon
cg12094412	FALSE	0.00159488198265907	0.000635134351780783	TRUE	chrX	chrX:3263353-3265347	Island	MXRA5	NM_015419	5'UTR
cg12115759	FALSE	0.00186632811082833	0.00480420666457913	TRUE	chrX	chrX:31284504-31285019	Island	DMD;DMD;DMD;DMD;DMD;DMD;DMD;DMD;DMD;DMD;DMD;DMD;DMD;DMD;DMD;DMD;DMD;DMD	NM_004013;NM_004023;NM_004009;NM_004015;NM_004011;NM_004017;NM_004016;NM_004021;NM_004014;NM_004007;NM_004006;NM_004010;NM_004019;NM_004022;NM_004012;NM_004020;NM_000109;NM_004018	Body;Body;Body;Body;Body;Body;Body;Body;Body;Body;Body;Body;Body;Body;Body;Body;Body;Body
cg12221218	FALSE	0.00085866908238329	0.00619492528469423	TRUE	chrX	chrX:37706295-37706972	S_Shore	DYNLT3	NM_006520	TSS1500
cg12232738	FALSE	0.000578581519263437	0.0207780332199833	TRUE	chrX		OpenSea	UBA1;UBA1;INE1	NM_003334;NM_153280;NR_024616	Body;Body;TSS1500
cg12295100	TRUE	-0.00137802767370565	0.00232754913960833	TRUE	chrX	chrX:101906001-101907017	Island	GPRASP1;GPRASP1;GPRASP1	NM_014710;NM_001099410;NM_001099411	5'UTR;5'UTR;5'UTR
cg12308243	FALSE	0.000659198221575327	0.0430462623408509	TRUE	chrX	chrX:48379897-48380637	Island	EBP;EBP	NM_006579;NM_006579	1stExon;5'UTR
cg12323723	FALSE	0.00124305986461183	0.000307792521176507	TRUE	chrX	chrX:136655909-136657085	Island
cg12384303	FALSE	0.000782311230490931	0.0205980608162456	TRUE	chrX		OpenSea	VGLL1	NM_016267	TSS1500
cg12528673	TRUE	-0.00095888714008985	0.00232754913960833	TRUE	chrX		OpenSea	FATE1	NM_033085	3'UTR
cg12596096	FALSE	0.000566401349549387	0.0354619196805001	TRUE	chrX	chrX:119249439-119249809	S_Shelf
cg12614178	TRUE	-0.00108577917592105	0.00656112994120917	TRUE	chrX	chrX:41782106-41783258	Island	CASK;CASK;CASK	NM_001126054;NM_001126055;NM_003688	TSS1500;TSS1500;TSS1500
cg12650780	TRUE	-0.00106216962715851	0.00851953786043319	TRUE	chrX		OpenSea	SH3BGRL;HMGN5	NM_003022;NM_030763	Body;TSS1500
cg12653510	FALSE	0.000350717597013586	0.0192946040640917	TRUE	chrX		OpenSea	XIST	NR_001564	Body
cg12737514	FALSE	0.00175617718129752	0.0359177532797227	TRUE	chrX	chrX:40005040-40007066	Island	BCOR;BCOR	NM_001123384;NM_001123383	5'UTR;5'UTR
cg12842316	FALSE	0.000823152840952538	0.0379647841737552	TRUE	chrX	chrX:142721410-142722958	S_Shore	SLITRK4	NM_173078	TSS1500
cg12858650	TRUE	-0.00036215096756705	0.00948407390711887	TRUE	chrX	chrX:47039345-47039571	Island	RBM10;RBM10	NM_005676;NM_152856	Body;Body
cg12914043	FALSE	0.00101600325119599	0.0319744468769557	TRUE	chrX	chrX:144899363-144900266	Island	SLITRK2;SLITRK2;SLITRK2;SLITRK2;SLITRK2;SLITRK2;SLITRK2;SLITRK2	NM_032539;NM_001144003;NM_032539;NM_001144003;NM_001144005;NM_001144005;NM_001144004;NM_001144004	1stExon;1stExon;5'UTR;5'UTR;1stExon;5'UTR;1stExon;5'UTR
cg12947498	FALSE	0.00103439138064706	0.00445035191871659	TRUE	chrX	chrX:100807793-100808048	N_Shore	ARMCX1	NM_016608	5'UTR
cg12950441	FALSE	0.0020320082861366	0.00151605145469651	TRUE	chrX	chrX:113818519-113819453	Island	HTR2C	NM_000868	TSS200
cg13155805	TRUE	-0.000954139587348666	0.0273017759744415	TRUE	chrX		OpenSea	PASD1	NM_173493	3'UTR
cg13181969	TRUE	-0.000616933836980706	0.0204303867140567	TRUE	chrX	chrX:30326439-30327668	S_Shelf
cg13203541	TRUE	-0.000484575226145728	0.0026639523359183	TRUE	chrX	chrX:77359303-77359979	Island	PGK1	NM_000291	TSS1500
cg13217661	FALSE	0.000695078830714987	0.0062937752420678	TRUE	chrX	chrX:136629544-136630303	Island
cg13225177	FALSE	0.00147755999942793	0.047509814088394	TRUE	chrX	chrX:136509276-136509813	N_Shore
cg13248004	TRUE	-0.00128753359216967	0.00235198545822114	TRUE	chrX	chrX:100546063-100546550	S_Shore	TAF7L;TAF7L	NM_024885;NM_024885	5'UTR;1stExon
cg13273147	TRUE	-0.00300706257840406	0.00773235691323649	TRUE	chrX	chrX:153193513-153194074	N_Shore	ARHGAP4;ARHGAP4	NM_001666;NM_001164741	TSS1500;TSS1500
cg13277716	FALSE	0.00144154725592042	1.36507535493055e-09	TRUE	chrX	chrX:8698857-8700500	Island	KAL1	NM_000216	1stExon
cg13370916	FALSE	0.000770995836707	0.0427804422251075	TRUE	chrX		OpenSea	STARD8;STARD8	NM_014725;NM_001142503	TSS200;TSS200
cg13489115	FALSE	0.00032462287619067	0.0358661281473342	TRUE	chrX	chrX:134570079-134571154	S_Shelf
cg13498184	TRUE	-0.00106003358603353	0.00106560904613927	TRUE	chrX		OpenSea	SPANXN1	NM_001009614	3'UTR
cg13536141	TRUE	-0.000946991083698791	0.04559784175731	TRUE	chrX	chrX:132547567-132550284	Island	GPC4	NM_001448	Body
cg13536258	FALSE	0.000969229224889039	0.0415120991402802	TRUE	chrX	chrX:79590720-79591007	Island	FAM46D	NM_001170574	TSS200
cg13566059	FALSE	0.000735834821335126	0.0447150696996395	TRUE	chrX		OpenSea	TFDP3	NM_016521	TSS200
cg13622893	FALSE	0.00110425215590291	0.00918584219864597	TRUE	chrX	chrX:69509644-69509962	Island	PDZD11;PDZD11;KIF4A	NM_016484;NM_016484;NM_012310	1stExon;5'UTR;TSS200
cg13699152	FALSE	0.000999350732157239	0.0255317836476787	TRUE	chrX	chrX:30670739-30671869	Island	GK;GK;GK	NM_001128127;NM_000167;NM_203391	TSS200;TSS200;TSS200
cg13744306	TRUE	-0.00114739329602522	0.00618060173658826	TRUE	chrX	chrX:49125645-49127200	Island	PPP1R3F	NM_033215	TSS1500
cg13784767	FALSE	0.000909681689899975	0.000194077709244009	TRUE	chrX	chrX:16729925-16730938	Island	CTPS2;CTPS2;CTPS2;CTPS2	NM_001144002;NM_175859;NM_175859;NM_019857	TSS200;5'UTR;1stExon;5'UTR
cg13789561	FALSE	0.00108152453815065	0.00731112852181016	TRUE	chrX	chrX:47420402-47421099	Island	ARAF	NM_001654	TSS200
cg13867326	FALSE	0.00101367258460304	0.0128744744305298	TRUE	chrX		OpenSea	GPM6B;GPM6B;GPM6B;GPM6B	NM_001001994;NM_001001995;NM_005278;NM_001001996	Body;Body;Body;Body
cg13918808	FALSE	0.000973572084345856	0.0342244443958524	TRUE	chrX		OpenSea	FAM9C	NM_174901	5'UTR
cg13920260	FALSE	0.00101045859689666	0.0263065983286763	TRUE	chrX		OpenSea	LOC100132163	NR_029379	TSS200
cg13943560	FALSE	0.000678052814972767	0.0314248910269983	TRUE	chrX	chrX:40004305-40004536	Island	BCOR;BCOR	NM_001123384;NM_001123383	5'UTR;5'UTR
cg13977434	TRUE	-0.00104183209670197	0.0280606568841643	TRUE	chrX	chrX:68048659-68050252	N_Shore	EFNB1	NM_004429	TSS1500
cg13980651	TRUE	-0.000752464534306531	0.0217052667242235	TRUE	chrX	chrX:135228947-135230049	S_Shelf	FHL1;FHL1;FHL1;FHL1;FHL1	NR_027621;NM_001449;NM_001159703;NM_001159702;NM_001159700	Body;5'UTR;5'UTR;5'UTR;5'UTR
cg13991029	FALSE	0.000428123723453953	0.00859207878566401	TRUE	chrX		OpenSea	PAGE5;PAGE5	NM_130467;NM_001013435	TSS1500;TSS1500
cg14006678	TRUE	-0.000867589403303969	0.0204303867140567	TRUE	chrX	chrX:48814267-48815894	Island	OTUD5;OTUD5;OTUD5;OTUD5;OTUD5;OTUD5;OTUD5	NM_017602;NM_001136159;NM_017602;NM_001136158;NM_001136157;NM_001136157;NM_001136158	5'UTR;5'UTR;1stExon;1stExon;5'UTR;1stExon;5'UTR
cg14177924	FALSE	0.00107880700099006	0.0335825059234474	TRUE	chrX	chrX:33744430-33744951	Island
cg14258356	TRUE	-0.000575487512832537	0.00948407390711887	TRUE	chrX	chrX:47509592-47510508	Island	ELK1;ELK1	NM_005229;NM_001114123	TSS200;TSS200
cg14260465	FALSE	0.000946039919753774	0.0440425879724003	TRUE	chrX		OpenSea	LUZP4	NM_016383	TSS200
cg14306994	TRUE	-0.000639345283804713	0.0459488084840237	TRUE	chrX	chrX:49019722-49020307	Island	MAGIX;MAGIX;MAGIX;MAGIX	NM_001099681;NM_001099682;NM_024859;NM_001099680	Body;Body;Body;TSS1500
cg14349394	TRUE	-0.0012001005942243	0.0217052667242235	TRUE	chrX	chrX:119149185-119149734	S_Shelf
cg14454549	FALSE	0.000445291493011165	0.0323776343474463	TRUE	chrX	chrX:41135116-41135669	Island
cg14516385	FALSE	0.000659889727795705	0.00526919317079801	TRUE	chrX	chrX:37003510-37004547	Island
cg14519153	FALSE	0.000645140206502602	0.0331699474065419	TRUE	chrX	chrX:16729925-16730938	Island	CTPS2;CTPS2;CTPS2;CTPS2	NM_001144002;NM_175859;NM_019857;NM_019857	TSS1500;TSS200;1stExon;5'UTR
cg14542503	FALSE	0.00105797094615404	0.0294532816245052	TRUE	chrX		OpenSea	TBX22;TBX22	NM_001109879;NM_001109878	TSS200;TSS200
cg14622782	FALSE	0.00126046402598265	0.0419805257794539	TRUE	chrX	chrX:41782106-41783258	Island	CASK;CASK;CASK	NM_003688;NM_001126054;NM_001126055	Body;Body;Body
cg14680768	FALSE	0.00107014315316531	0.0379314179308037	TRUE	chrX	chrX:123093923-123094582	Island	STAG2;STAG2;STAG2;STAG2	NM_001042751;NM_001042749;NM_006603;NM_001042750	TSS1500;TSS200;TSS1500;TSS1500
cg14699015	FALSE	0.000772508486892477	0.0442535398359332	TRUE	chrX	chrX:107978210-107980145	Island	IRS4	NM_003604	1stExon
cg14728856	FALSE	0.000813641427872482	0.0241681870992397	TRUE	chrX	chrX:47053103-47053605	N_Shore	UBA1;UBA1	NM_153280;NM_003334	5'UTR;TSS1500
cg14783837	FALSE	0.000880510601837679	0.00859207878566401	TRUE	chrX	chrX:153059275-153060557	Island	IDH3G;SSR4;IDH3G	NM_174869;NM_006280;NM_004135	TSS200;1stExon;TSS200
cg14832266	FALSE	0.00142271898301359	0.0386219907198798	TRUE	chrX	chrX:136655909-136657085	N_Shore
cg14924469	FALSE	0.000601329472627113	0.0143590743932995	TRUE	chrX		OpenSea	LOC286467	NR_026975	TSS200
cg14972383	TRUE	-0.0017034315525346	0.0406806695697462	TRUE	chrX		OpenSea	IQSEC2;IQSEC2;IQSEC2	NR_024449;NM_015075;NM_001111125	TSS200;TSS200;Body
cg15133344	FALSE	0.0011139838395806	0.00232754913960833	TRUE	chrX	chrX:40034239-40036007	Island	BCOR;BCOR	NM_001123384;NM_001123383	5'UTR;5'UTR
cg15167807	FALSE	0.000447279181208574	0.0214864181862985	TRUE	chrX		OpenSea	MAGEB2	NM_002364	TSS200
cg15259889	FALSE	0.00129668620672274	0.0284595682833253	TRUE	chrX		OpenSea	PCYT1B;PCYT1B;PCYT1B	NM_004845;NM_001163264;NM_001163265	TSS200;Body;TSS200
cg15338441	TRUE	-0.00103835972049062	0.0263250557106373	TRUE	chrX		OpenSea
cg15391239	TRUE	-0.000540900641403686	0.0273365730229299	TRUE	chrX	chrX:153602720-153603269	Island	FLNA;FLNA	NM_001456;NM_001110556	TSS200;TSS200
cg15410402	TRUE	-0.00236144016994177	0.0290003047820441	TRUE	chrX	chrX:46306249-46306838	Island	ZNF673;ZNF673;ZNF673;ZNF673	NM_017776;NM_001129900;NM_001129899;NM_001129898	TSS200;TSS200;TSS200;TSS200
cg15583887	TRUE	-0.000702380360126062	0.0314861866809283	TRUE	chrX	chrX:14047743-14048309	S_Shelf
cg15661671	TRUE	-0.0014524173014908	0.00232754913960833	TRUE	chrX	chrX:118708293-118709240	Island	UBE2A;UBE2A	NM_181762;NM_003336	TSS200;TSS200
cg15686826	TRUE	-0.000896752379040032	0.0450557220110747	TRUE	chrX	chrX:100183877-100184344	Island	XKRX	NM_212559	TSS200
cg15694789	TRUE	-0.00145207683066907	0.0381976599788178	TRUE	chrX	chrX:67913299-67914134	S_Shore	STARD8;STARD8;STARD8	NM_001142504;NM_014725;NM_001142503	5'UTR;5'UTR;Body
cg15737490	TRUE	-0.000756583560669737	0.0367083661247196	TRUE	chrX	chrX:70389535-70389800	S_Shore	NLGN3;NLGN3;NLGN3	NM_001166660;NM_181303;NM_018977	3'UTR;3'UTR;3'UTR
cg15872383	FALSE	0.000326832948517708	0.00803389760555551	TRUE	chrX	chrX:10085183-10085759	S_Shelf	WWC3	NM_015691	Body
cg15891447	TRUE	-0.00106992247788716	0.0283456084802093	TRUE	chrX	chrX:100306614-100306992	Island	TRMT2B;TRMT2B;TRMT2B;TRMT2B;TRMT2B;TRMT2B;TRMT2B;TRMT2B	NM_024917;NM_001167972;NM_001167971;NM_001167970;NM_001167971;NM_001167970;NM_024917;NM_001167972	1stExon;5'UTR;5'UTR;1stExon;1stExon;5'UTR;5'UTR;1stExon
cg15958715	FALSE	0.000942607814490352	0.0165900019730633	TRUE	chrX	chrX:49125645-49127200	Island	PPP1R3F	NM_033215	1stExon
cg16065628	TRUE	-0.000978665754820741	0.0351456156036767	TRUE	chrX	chrX:51238706-51240104	N_Shore	NUDT11	NM_018159	Body
cg16117744	FALSE	0.000843493925049128	0.0173488617799192	TRUE	chrX	chrX:41191974-41194398	Island	DDX3X;DDX3X	NM_001356;NM_001356	5'UTR;1stExon
cg16141678	FALSE	0.00198707281163802	1.69430190873221e-05	TRUE	chrX	chrX:3263353-3265347	Island	MXRA5	NM_015419	TSS200
cg16168153	FALSE	0.000428570001904366	0.0392046298870317	TRUE	chrX		OpenSea	SMPX	NM_014332	TSS200
cg16204757	FALSE	0.00117132746098966	9.68668420702042e-05	TRUE	chrX	chrX:64887549-64887837	Island	MSN	NM_002444	Body
cg16244634	TRUE	-0.000991220698718426	0.000595192307625099	TRUE	chrX	chrX:129113845-129118029	N_Shore
cg16359563	TRUE	-0.00197406724032702	0.0032457757665761	TRUE	chrX		OpenSea	ZC4H2	NM_018684	TSS200
cg16405946	TRUE	-0.000530406554852228	0.0341440723909761	TRUE	chrX	chrX:153639734-153640675	S_Shore	DNASE1L1;DNASE1L1;TAZ;TAZ;TAZ;TAZ;TAZ;DNASE1L1	NM_001009933;NM_001009932;NM_181311;NM_181312;NM_000116;NM_181313;NR_024048;NM_001009934	TSS1500;TSS1500;Body;Body;Body;Body;Body;TSS1500
cg16520030	TRUE	-0.000666738911124472	0.0329668898484211	TRUE	chrX		OpenSea	MBNL3;MBNL3;MBNL3;MBNL3;MBNL3;MBNL3	NM_133486;NM_018388;NM_001170701;NM_001170703;NM_001170704;NM_001170702	Body;Body;TSS1500;TSS1500;5'UTR;TSS1500
cg16524492	FALSE	0.000588320038726826	0.0430499919295496	TRUE	chrX	chrX:114795414-114796228	S_Shore	PLS3	NM_005032	5'UTR
cg16595877	TRUE	-0.00103312329517883	0.0341039435549613	TRUE	chrX		OpenSea	XPNPEP2	NM_003399	3'UTR
cg16681914	TRUE	-0.000704668398514578	0.0441912230996021	TRUE	chrX	chrX:11775784-11776936	S_Shore	MSL3;MSL3;MSL3;MSL3	NM_078628;NM_006800;NM_078629;NM_078630	Body;TSS200;Body;Body
cg16726201	TRUE	-0.000544189344339444	0.011166051836603	TRUE	chrX	chrX:49087209-49087520	Island	CACNA1F	NM_005183	Body
cg16755924	FALSE	0.000617018045436415	0.0135188090957256	TRUE	chrX	chrX:25040878-25041362	Island
cg16829640	FALSE	0.000978575895366802	0.014426726036861	TRUE	chrX		OpenSea	TFDP3	NM_016521	TSS200
cg16831427	TRUE	-0.000710260867651712	0.0237951444823414	TRUE	chrX		OpenSea	AWAT2	NM_001002254	3'UTR
cg16956903	FALSE	0.00137318284544067	0.0387155576279299	TRUE	chrX		OpenSea	LOC92249	NR_015353	Body
cg16991511	TRUE	-0.000720697224293299	0.0370757370357815	TRUE	chrX	chrX:131156818-131157775	Island	MST4;MST4;MST4	NM_016542;NM_001042452;NM_001042453	TSS1500;TSS1500;TSS1500
cg17044023	TRUE	-0.000838634908584009	0.0368317450010557	TRUE	chrX	chrX:133930787-133931355	Island	FAM122B;FAM122B;FAM122B;FAM122B;FAM122C;FAM122B	NM_001166600;NM_001170756;NM_001170757;NM_145284;NM_001170780;NM_001166599	TSS200;TSS1500;TSS200;TSS1500;5'UTR;TSS200
cg17054449	FALSE	0.00101272352519561	0.0430462623408509	TRUE	chrX	chrX:118284519-118285065	Island	KIAA1210	NM_020721	TSS1500
cg17156570	FALSE	0.000949225818000393	0.000602311913367327	TRUE	chrX	chrX:139593105-139593582	N_Shore
cg17192679	FALSE	0.00111499532061425	0.0372119395261117	TRUE	chrX	chrX:103217140-103217713	Island	TMSB15B;TMSB15B;MIR1256	NM_194324;NM_194324;NR_031657	1stExon;5'UTR;Body
cg17197278	TRUE	-0.00102970766910912	0.0294532816245052	TRUE	chrX	chrX:119763737-119764230	Island	C1GALT1C1;C1GALT1C1	NM_152692;NM_001011551	TSS200;TSS200
cg17207724	FALSE	0.000986640350088663	0.038158761845787	TRUE	chrX	chrX:129243674-129245575	Island	ELF4;ELF4	NM_001421;NM_001127197	TSS1500;TSS200
cg17279959	TRUE	-0.00126691674011856	0.00550393708389989	TRUE	chrX	chrX:13671086-13671606	Island	TCEANC	NM_152634	TSS200
cg17345373	TRUE	-0.000598497058614646	0.0331699474065419	TRUE	chrX	chrX:64754316-64754805	S_Shore	LAS1L;LAS1L;LAS1L	NM_031206;NM_001170649;NM_001170650	TSS200;TSS200;TSS200
cg17383222	TRUE	-0.000154661482954342	0.038458972252264	TRUE	chrX	chrX:48825776-48826593	N_Shore	KCND1	NM_004979	Body
cg17388110	FALSE	0.000899271347901464	0.0126618674777525	TRUE	chrX	chrX:40126360-40126744	Island
cg17502810	FALSE	0.000908917386833949	0.0196545726938668	TRUE	chrX	chrX:39864525-39869106	N_Shelf
cg17509494	FALSE	0.00121262693770593	0.00144968963453096	TRUE	chrX	chrX:74742765-74743117	S_Shore	ZDHHC15;ZDHHC15;ZDHHC15	NM_144969;NM_001146257;NM_001146256	TSS200;TSS200;TSS200
cg17562247	FALSE	0.000797152911708613	0.013087403896821	TRUE	chrX	chrX:119444859-119445272	N_Shore	FAM70A;FAM70A;FAM70A	NM_017938;NM_001104544;NM_001104545	Body;Body;Body
cg17582679	TRUE	-0.00106191952451273	0.0406806695697462	TRUE	chrX		OpenSea	CAPN6	NM_014289	TSS200
cg17588373	FALSE	0.000720233141530649	0.013547158364572	TRUE	chrX	chrX:13956150-13957061	S_Shore	GPM6B	NM_001001994	TSS1500
cg17639056	TRUE	-0.000626274067308733	0.0314861866809283	TRUE	chrX	chrX:46618013-46618969	Island	SLC9A7	NM_032591	TSS200
cg17658303	TRUE	-0.00028212306363101	0.0223377762585461	TRUE	chrX	chrX:137793095-137794010	S_Shelf	FGF13;FGF13;FGF13;FGF13;FGF13	NM_001139500;NM_001139502;NM_001139501;NM_001139498;NM_033642	Body;Body;Body;Body;Body
cg17672846	TRUE	-0.000743780925262654	0.0217493302171688	TRUE	chrX	chrX:11775784-11776936	N_Shore	MSL3;MSL3;MSL3	NM_078630;NM_078629;NM_078628	TSS1500;TSS1500;TSS1500
cg17811446	FALSE	0.00086140302361664	0.00877211186313137	TRUE	chrX	chrX:6144120-6145906	Island	NLGN4X;NLGN4X	NM_181332;NM_020742	5'UTR;5'UTR
cg17813054	TRUE	-0.000704494265535464	0.0164312919615902	TRUE	chrX	chrX:92928546-92928786	N_Shelf
cg17938879	TRUE	-0.00195916105990759	1.28903376148644e-05	TRUE	chrX		OpenSea
cg18107314	TRUE	-0.000563611086110595	0.0248903423657946	TRUE	chrX	chrX:119005251-119006217	Island	RNF113A;NDUFA1;RNF113A	NM_006978;NM_004541;NM_006978	5'UTR;TSS200;1stExon
cg18225658	FALSE	0.00112743538620554	0.0280606568841643	TRUE	chrX	chrX:153084371-153084911	Island	PDZD4	NM_032512	Body
cg18233735	FALSE	0.00164567085072043	0.00736036695828471	TRUE	chrX	chrX:153094946-153096040	Island	PDZD4	NM_032512	1stExon
cg18386008	TRUE	-0.000425315172929412	0.0406806695697462	TRUE	chrX	chrX:100353009-100353276	Island
cg18396832	FALSE	0.00215914059839003	2.26967587963802e-09	TRUE	chrX	chrX:8698857-8700500	Island	KAL1;KAL1	NM_000216;NM_000216	1stExon;5'UTR
cg18520280	FALSE	0.000253380277345127	0.00164920784838529	TRUE	chrX	chrX:152710204-152710814	S_Shelf	TREX2	NM_080701	TSS1500
cg18520603	TRUE	-0.000741091789603342	0.00827198492818474	TRUE	chrX		OpenSea	SLITRK4	NM_173078	Body
cg18537977	FALSE	0.000575630209520879	0.0460634833626685	TRUE	chrX	chrX:102318601-102319304	S_Shelf
cg18585581	FALSE	0.00075751688033846	0.0247997800044	TRUE	chrX	chrX:48455942-48456594	N_Shore	WDR13;WDR13;WDR13	NM_017883;NM_001166426;NR_029427	TSS1500;TSS1500;TSS1500
cg18727700	TRUE	-0.000882457819528571	0.0367968534318506	TRUE	chrX		OpenSea	SRPX2	NM_014467	TSS1500
cg18793814	FALSE	0.00124034563847005	0.02651143128384	TRUE	chrX	chrX:135382457-135382676	Island	GPR112	NM_153834	TSS1500
cg18924561	FALSE	0.000866775742142733	0.012872440887819	TRUE	chrX	chrX:54834761-54835010	N_Shore	MAGED2;MAGED2	NM_177433;NM_014599	TSS1500;TSS1500
cg18989810	TRUE	-0.000474681774649862	0.0147178482464766	TRUE	chrX	chrX:152907595-152908323	Island	DUSP9;DUSP9	NM_001395;NM_001395	1stExon;5'UTR
cg18990292	TRUE	-0.00120138024309164	0.0182754986390576	TRUE	chrX	chrX:118708293-118709240	Island	UBE2A;UBE2A	NM_181762;NM_003336	TSS200;TSS200
cg19172265	TRUE	-0.000427524423144899	0.047090611265448	TRUE	chrX	chrX:102000689-102001558	S_Shore	BHLHB9;BHLHB9;BHLHB9;BHLHB9;BHLHB9;BHLHB9;BHLHB9;BHLHB9	NM_001142527;NM_001142525;NM_001142530;NM_001142526;NM_030639;NM_001142528;NM_001142529;NM_001142524	5'UTR;5'UTR;5'UTR;5'UTR;5'UTR;5'UTR;5'UTR;5'UTR
cg19233518	TRUE	-0.000779411105349295	0.0126618674777525	TRUE	chrX	chrX:14047743-14048309	Island	GEMIN8;GEMIN8;GEMIN8	NM_017856;NM_001042479;NM_001042480	5'UTR;5'UTR;5'UTR
cg19355555	FALSE	0.00107444397568412	0.0319744468769557	TRUE	chrX	chrX:114468095-114468453	S_Shore	LRCH2	NM_020871	TSS200
cg19407266	FALSE	0.00100879361550539	0.0322605410744725	TRUE	chrX	chrX:63424198-63426190	Island	FAM123B	NM_152424	5'UTR
cg19481953	TRUE	-0.000797518477381189	0.0208634921581719	TRUE	chrX		OpenSea	SRPX2	NM_014467	TSS1500
cg19523014	TRUE	-0.000590523918177994	0.0485549930010189	TRUE	chrX	chrX:148712839-148713679	S_Shore	TMEM185A	NM_032508	TSS200
cg19631766	FALSE	0.00100200857439511	0.01434714865056	TRUE	chrX	chrX:128674133-128674727	Island	OCRL;OCRL	NM_001587;NM_000276	TSS200;TSS200
cg19732480	TRUE	-0.00129405494762883	0.00948407390711887	TRUE	chrX	chrX:119378646-119379039	Island	CXorf42	NR_027131	Body
cg19894148	FALSE	0.000662410888496665	0.0356931563658348	TRUE	chrX	chrX:48595526-48595997	N_Shore
cg19911179	FALSE	0.00144566371220462	0.0128998314197388	TRUE	chrX		OpenSea	MCTS1;MCTS1	NM_001137554;NM_014060	TSS1500;TSS200
cg19974994	FALSE	0.000762929917449215	0.0308610179548683	TRUE	chrX		OpenSea	CXorf61	NM_001017978	TSS200
cg20085561	TRUE	-0.00110095441530333	0.0381976599788178	TRUE	chrX	chrX:106959378-106959914	S_Shore	TSC22D3;TSC22D3;TSC22D3	NM_004089;NM_198057;NM_001015881	TSS200;Body;TSS1500
cg20086286	FALSE	0.00121444176160556	0.0495381405509463	TRUE	chrX	chrX:133305678-133306936	S_Shore
cg20104776	FALSE	0.000738544990810888	0.00918584219864597	TRUE	chrX	chrX:140270950-140271553	Island	LDOC1	NM_012317	1stExon
cg20202246	FALSE	0.000788098425637377	0.00162649112377988	TRUE	chrX	chrX:118406941-118407646	Island
cg20208052	TRUE	-0.00151265086078906	0.0124380086320059	TRUE	chrX		OpenSea	ABCB7	NM_004299	TSS1500
cg20208613	TRUE	-0.000381574461796422	0.0219964051499813	TRUE	chrX	chrX:109560703-109561534	Island	AMMECR1;AMMECR1;AMMECR1	NM_001171689;NM_015365;NM_001025580	5'UTR;1stExon;1stExon
cg20214004	TRUE	-0.00123442796694968	0.0456836214527579	TRUE	chrX	chrX:125685711-125686941	S_Shore	DCAF12L1	NM_178470	TSS200
cg20291321	FALSE	0.000691815752107461	0.000927577196188726	TRUE	chrX	chrX:36981567-36982119	Island
cg20303283	FALSE	0.00112292597887078	4.23653094578231e-06	TRUE	chrX	chrX:6144120-6145906	Island	NLGN4X;NLGN4X	NM_181332;NM_020742	5'UTR;5'UTR
cg20417134	TRUE	-0.000876704040655702	0.0442535398359332	TRUE	chrX		OpenSea	TCEAL2	NM_080390	Body
cg20450764	TRUE	-0.00125935705141096	0.0465747711927791	TRUE	chrX	chrX:38420557-38421478	N_Shore	TSPAN7	NM_004615	TSS1500
cg20477705	FALSE	0.00143943841356141	0.00859207878566401	TRUE	chrX	chrX:11682333-11684544	N_Shore	ARHGAP6;ARHGAP6	NM_013427;NM_006125	Body;Body
cg20480826	FALSE	0.000895983778096536	0.0263065983286763	TRUE	chrX	chrX:114959730-115005442	N_Shore
cg20494209	FALSE	0.000686183733834071	0.0108098009794935	TRUE	chrX	chrX:153284685-153285655	N_Shelf	IRAK1;IRAK1;IRAK1	NM_001025243;NM_001569;NM_001025242	Body;Body;Body
cg20522855	TRUE	-0.00103565796626297	0.00144796261327104	TRUE	chrX		OpenSea	DMD;DMD;DMD;DMD;DMD;DMD;DMD;DMD;DMD;DMD;DMD;DMD	NM_004021;NM_004009;NM_004007;NM_004010;NM_004006;NM_004012;NM_004011;NM_004022;NM_000109;NM_004013;NM_004023;NM_004020	5'UTR;Body;Body;Body;Body;Body;Body;5'UTR;Body;5'UTR;5'UTR;5'UTR
cg20649285	TRUE	-0.000866946366584879	0.0329043992302157	TRUE	chrX		OpenSea	CXorf48;CXorf48	NM_017863;NM_001031705	Body;Body
cg20660212	FALSE	0.000783206695823894	0.00853853908698434	TRUE	chrX	chrX:15511311-15511685	Island	PIR;PIR;PIR;PIR	NM_003662;NM_003662;NM_001018109;NM_001018109	1stExon;5'UTR;1stExon;5'UTR
cg20780998	TRUE	-0.00113678636663099	0.00948407390711887	TRUE	chrX	chrX:12993107-12994599	S_Shelf
cg20830094	FALSE	0.000441449041653797	0.0129998994966635	TRUE	chrX	chrX:39021662-39022131	S_Shelf
cg20852235	FALSE	0.000726601784719182	0.00701568395459725	TRUE	chrX	chrX:34165064-34165389	S_Shore
cg20855303	FALSE	0.00139255827650421	0.00592456080580074	TRUE	chrX	chrX:16964603-16965472	Island	REPS2;REPS2	NM_004726;NM_001080975	Body;Body
cg20959965	FALSE	0.000808751455755705	0.0415120991402802	TRUE	chrX		OpenSea
cg20964758	FALSE	0.00105827559876945	0.0359177532797227	TRUE	chrX	chrX:130036747-130037158	Island	ENOX2;ENOX2;ENOX2;ENOX2	NM_006375;NM_182314;NM_006375;NM_182314	5'UTR;5'UTR;1stExon;1stExon
cg21016188	TRUE	-0.000626137311745187	0.038158761845787	TRUE	chrX	chrX:153672274-153673020	Island	FAM50A	NM_004699	Body
cg21114303	TRUE	-0.000502581119380881	0.0223377762585461	TRUE	chrX	chrX:54070312-54071311	N_Shore	PHF8	NM_015107	Body
cg21142738	FALSE	0.00113253192451642	0.0233844890600478	TRUE	chrX	chrX:6144120-6145906	Island	NLGN4X;NLGN4X;NLGN4X	NM_181332;NM_020742;NM_020742	5'UTR;5'UTR;1stExon
cg21159768	TRUE	-0.000808198383459192	0.00109790999218872	TRUE	chrX	chrX:54834761-54835010	Island	MAGED2;MAGED2;MAGED2;MAGED2	NM_177433;NM_014599;NM_014599;NM_201222	5'UTR;1stExon;5'UTR;TSS1500
cg21209948	TRUE	-0.00122478939385593	0.00161118637225321	TRUE	chrX	chrX:109245900-109246673	N_Shore	TMEM164;TMEM164	NM_032227;NM_017698	TSS1500;TSS1500
cg21283832	TRUE	-0.000668398363360516	0.00773235691323649	TRUE	chrX	chrX:152676702-152677389	S_Shelf
cg21290550	TRUE	-0.000453320327797637	0.00379871440207311	TRUE	chrX	chrX:47518015-47518850	Island	LOC100133957;LOC100133957;UXT;UXT;UXT	NR_028119;NR_027444;NM_004182;NM_004182;NM_153477	Body;Body;5'UTR;1stExon;TSS200
cg21302017	TRUE	-0.00168539910077285	0.0269758100405907	TRUE	chrX	chrX:14047743-14048309	Island	GEMIN8;GEMIN8;GEMIN8	NM_001042479;NM_017856;NM_001042480	TSS1500;TSS1500;TSS1500
cg21306973	FALSE	0.000914035774467466	0.0258647414232599	TRUE	chrX	chrX:139585867-139588578	N_Shore
cg21412053	FALSE	0.00101091804353537	0.00618237526753789	TRUE	chrX	chrX:34165064-34165389	Island
cg21559133	FALSE	0.00102793534947183	0.00948407390711887	TRUE	chrX	chrX:2846195-2847511	S_Shore	ARSD;ARSD	NM_001669;NM_009589	TSS200;TSS200
cg21601364	TRUE	-0.00109020542333427	0.0419805257794539	TRUE	chrX	chrX:119763737-119764230	S_Shore	C1GALT1C1;C1GALT1C1	NM_152692;NM_001011551	TSS1500;TSS1500
cg21730821	TRUE	-0.00104369510633666	0.0381976599788178	TRUE	chrX		OpenSea	ARMCX4	NR_028407	Body
cg21910941	TRUE	-0.000839616490949284	0.0258647414232599	TRUE	chrX	chrX:69353104-69353904	Island	IGBP1	NM_001551	5'UTR
cg21939789	TRUE	-0.00114374005389905	0.0165131583681241	TRUE	chrX	chrX:148712839-148713679	Island	TMEM185A;TMEM185A	NM_032508;NM_032508	5'UTR;1stExon
cg22037115	TRUE	-0.000844371356989818	0.0373009378726188	TRUE	chrX	chrX:20159421-20160283	Island	EIF1AX	NM_001412	Body
cg22044068	FALSE	0.00155167003549753	3.20385264571593e-06	TRUE	chrX	chrX:16729925-16730938	Island	CTPS2;CTPS2;CTPS2;CTPS2	NM_001144002;NM_175859;NM_175859;NM_019857	TSS200;5'UTR;1stExon;5'UTR
cg22067189	FALSE	0.000695007823783202	0.0167633736190771	TRUE	chrX	chrX:42637008-42637383	S_Shore	PPP1R2P9	NR_002191	TSS200
cg22275278	TRUE	-0.000682472974219437	0.0211369492273928	TRUE	chrX	chrX:153606334-153608237	Island	EMD	NM_000117	TSS200
cg22522299	TRUE	-0.000688434791583778	0.0442041069916482	TRUE	chrX		OpenSea	IL1RAPL2;TEX13A	NM_017416;NM_031274	Body;TSS200
cg22627750	TRUE	-0.000915010270575475	0.0339671683703971	TRUE	chrX	chrX:50214459-50214677	S_Shore
cg22698358	FALSE	0.00107278201132324	0.00882209761170726	TRUE	chrX	chrX:3263353-3265347	Island	MXRA5	NM_015419	TSS200
cg22876425	TRUE	-0.00103869525130512	0.00526919317079801	TRUE	chrX	chrX:150151106-150152457	Island	HMGB3	NM_005342	5'UTR
cg22957651	FALSE	0.000683462438067663	0.0373009378726188	TRUE	chrX	chrX:64887549-64887837	N_Shore	MSN	NM_002444	TSS1500
cg22970017	TRUE	-0.000881698019907831	0.0180025134228744	TRUE	chrX	chrX:140270950-140271553	N_Shore	LDOC1;LDOC1	NM_012317;NM_012317	1stExon;3'UTR
cg22987181	FALSE	0.00108297313377097	0.0459488084840237	TRUE	chrX	chrX:52963993-52964738	S_Shore
cg23079782	TRUE	-0.00114214555433841	0.0442535398359332	TRUE	chrX		OpenSea	P2RY10;P2RY10;P2RY10;P2RY10	NM_198333;NM_014499;NM_198333;NM_014499	1stExon;1stExon;5'UTR;5'UTR
cg23083672	FALSE	0.00158021085950928	0.0116205077230936	TRUE	chrX	chrX:13587648-13588221	N_Shore	EGFL6;EGFL6	NM_001167890;NM_015507	TSS200;TSS200
cg23161282	FALSE	0.0011463140493607	0.0353592509550632	TRUE	chrX	chrX:136655909-136657085	S_Shore
cg23384620	FALSE	0.00142993020323481	0.0119744827988959	TRUE	chrX	chrX:103811550-103812043	N_Shore	IL1RAPL2	NM_017416	TSS1500
cg23530509	TRUE	-0.00136842918249413	0.0407892876198772	TRUE	chrX	chrX:41782106-41783258	S_Shore	CASK;CASK;CASK	NM_001126054;NM_001126055;NM_003688	TSS1500;TSS1500;TSS1500
cg23530721	FALSE	0.000864899041849015	0.0397706824527098	TRUE	chrX	chrX:23801055-23801724	Island	SAT1;SAT1	NM_002970;NR_027783	TSS1500;TSS1500
cg23543821	TRUE	-0.000687288612687188	0.0482326323888389	TRUE	chrX	chrX:120181326-120181970	S_Shore	GLUD2	NM_012084	1stExon
cg23547143	TRUE	-0.000486126394967092	0.0495381405509463	TRUE	chrX	chrX:2825438-2825646	N_Shelf	ARSD	NM_001669	3'UTR
cg23549021	TRUE	-0.000563713094042808	0.0354619196805001	TRUE	chrX		OpenSea	CXorf22	NM_152632	TSS1500
cg23575876	FALSE	0.00129298026260815	1.92386037981361e-06	TRUE	chrX	chrX:142721410-142722958	S_Shore	SLITRK4	NM_173078	TSS200
cg23689357	TRUE	-0.00123214957538307	0.0223268139158246	TRUE	chrX		OpenSea	COL4A5;COL4A5;COL4A5;COL4A6;COL4A6	NM_033381;NM_033380;NM_000495;NM_033641;NM_001847	TSS1500;TSS1500;TSS1500;TSS1500;TSS200
cg23709838	FALSE	0.00112740089451937	0.0495381405509463	TRUE	chrX	chrX:48768763-48769474	Island	SLC35A2;SLC35A2;SLC35A2	NM_001032289;NM_005660;NM_001042498	1stExon;1stExon;1stExon
cg23714856	FALSE	0.000768278806793094	0.0495245412568153	TRUE	chrX		OpenSea	TBC1D8B;TBC1D8B	NM_017752;NM_198881	TSS200;TSS200
cg23832787	FALSE	0.00119649087929648	0.00208982554977539	TRUE	chrX	chrX:3263353-3265347	Island	MXRA5	NM_015419	TSS200
cg23852772	TRUE	-0.000311849166048144	0.0353592509550632	TRUE	chrX		OpenSea	AWAT1	NM_001013579	Body
cg23896806	TRUE	-0.00129904780032529	0.00988495772588154	TRUE	chrX	chrX:153978838-153979650	Island	GAB3;GAB3	NM_001081573;NM_080612	TSS200;TSS200
cg23947872	FALSE	0.000842954511310376	0.00948407390711887	TRUE	chrX		OpenSea	MTMR1	NM_003828	Body
cg23949599	TRUE	-0.000478837882705922	0.0238429541640831	TRUE	chrX	chrX:73164003-73164247	Island	LOC554203	NR_024582	TSS200
cg23949973	FALSE	0.00108075243914275	0.0460634833626685	TRUE	chrX	chrX:105066349-105067110	N_Shore	NRK	NM_198465	TSS1500
cg23992130	TRUE	-0.0010439570977571	0.0012503808692176	TRUE	chrX	chrX:118108502-118110559	S_Shelf	LONRF3;LONRF3	NM_001031855;NM_024778	Body;Body
cg24103438	FALSE	0.00113025466153984	0.000302508522575232	TRUE	chrX	chrX:6144120-6145906	S_Shore	NLGN4X;NLGN4X;NLGN4X	NM_181332;NM_020742;NM_181332	5'UTR;TSS1500;1stExon
cg24149658	TRUE	-0.00136637149476475	0.00118757181474286	TRUE	chrX		OpenSea	CAPN6	NM_014289	TSS200
cg24197116	TRUE	-0.00106957234356161	0.00441679937678441	TRUE	chrX	chrX:68114440-68114710	N_Shelf
cg24395855	TRUE	-0.000752969976030861	0.00929844728266226	TRUE	chrX	chrX:153573401-153573623	S_Shore
cg24462702	TRUE	-0.000449891137107804	0.00500262732126768	TRUE	chrX		OpenSea	CD40LG	NM_000074	1stExon
cg24468804	TRUE	-0.00155942674895626	0.0130889502931335	TRUE	chrX	chrX:118986684-118987252	Island	UPF3B;UPF3B	NM_080632;NM_023010	TSS1500;TSS1500
cg24490154	TRUE	-0.00128922236493748	0.0331699474065419	TRUE	chrX	chrX:129118345-129118690	S_Shelf	BCORL1	NM_021946	5'UTR
cg24627956	TRUE	-0.000691031281272453	0.00948407390711887	TRUE	chrX	chrX:152066196-152066811	Island
cg24741068	TRUE	-0.000549832226954764	0.0269758100405907	TRUE	chrX	chrX:48432815-48433322	Island	RBM3;RBM3	NM_006743;NM_006743	1stExon;5'UTR
cg24748621	FALSE	0.000545354600354987	0.00701568395459725	TRUE	chrX	chrX:48957764-48958595	Island	WDR45	NM_007075	TSS200
cg24783935	FALSE	0.000536780619910256	0.0120634477597168	TRUE	chrX	chrX:40691960-40692446	Island	LOC100132831	NR_027761	Body
cg24980440	TRUE	-0.0018902290235479	0.000759687488295159	TRUE	chrX	chrX:137793095-137794010	S_Shore	FGF13;FGF13;FGF13;FGF13;FGF13;FGF13	NM_001139500;NM_004114;NM_001139502;NM_001139501;NM_001139498;NM_033642	Body;TSS1500;Body;Body;Body;Body
cg25053900	FALSE	0.00121164620835543	0.0144904461375747	TRUE	chrX	chrX:25033664-25034712	Island	ARX;ARX	NM_139058;NM_139058	1stExon;5'UTR
cg25140188	TRUE	-0.00157845270736699	0.00842106622885617	TRUE	chrX	chrX:31089886-31090330	N_Shelf
cg25177692	TRUE	-0.000610957218290645	0.0106679055853908	TRUE	chrX	chrX:129194007-129194703	N_Shore
cg25206760	FALSE	0.00098019297224995	0.029043684507036	TRUE	chrX	chrX:51637830-51638076	N_Shore	MAGED1;MAGED1;MAGED1	NM_001005332;NM_001005333;NM_006986	5'UTR;TSS200;TSS200
cg25389127	FALSE	0.000477006642381563	0.00301678475068614	TRUE	chrX	chrX:8698857-8700500	Island	KAL1	NM_000216	TSS1500
cg25450034	FALSE	0.000453314509789227	0.0280606568841643	TRUE	chrX		OpenSea	ENOX2;ENOX2	NM_182314;NM_006375	Body;Body
cg25493146	TRUE	-0.000727290406171138	0.00998189687355149	TRUE	chrX	chrX:19361726-19362479	N_Shore	PDHA1	NM_000284	TSS1500
cg25538342	TRUE	-0.000836547618017493	0.0485429743530553	TRUE	chrX		OpenSea	AR;AR	NM_001011645;NM_000044	3'UTR;3'UTR
cg25541754	FALSE	0.000880645916400186	0.0208634921581719	TRUE	chrX		OpenSea	LOC100132163	NR_029379	TSS200
cg25602651	TRUE	-0.000994033797428468	0.00948407390711887	TRUE	chrX		OpenSea	DCAF8L1	NM_001017930	TSS200
cg25622910	FALSE	0.000949554395021083	0.0442535398359332	TRUE	chrX		OpenSea	MCTS1;MCTS1;MCTS1	NM_014060;NM_001137554;NM_014060	5'UTR;TSS1500;1stExon
cg25645693	TRUE	-0.000628338849485312	0.0450557220110747	TRUE	chrX	chrX:154033366-154033935	Island	MPP1;MPP1;MPP1;MPP1	NM_001166460;NM_001166462;NM_002436;NM_001166461	TSS200;TSS200;TSS200;TSS200
cg25691526	FALSE	0.00112061391074501	0.000759687488295159	TRUE	chrX		OpenSea	LOC286467	NR_026975	TSS200
cg25712015	TRUE	-0.000979937429075327	0.0414454562585667	TRUE	chrX	chrX:150343147-150344269	Island	GPR50	NM_004224	TSS1500
cg25820515	TRUE	-0.000589351420145349	0.0086553447790252	TRUE	chrX		OpenSea	CLDN2;RIPPLY1	NM_001171092;NM_138382	5'UTR;TSS1500
cg25881824	TRUE	-0.00078747849596894	0.0485429743530553	TRUE	chrX	chrX:134185563-134186337	S_Shore	FAM127B;FAM127B	NM_001078172;NM_001134321	TSS1500;TSS1500
cg25899147	TRUE	-0.000776740233797205	0.0313668977052611	TRUE	chrX	chrX:129091066-129091628	S_Shore
cg25927711	FALSE	0.00214980990566528	0.00197447567039783	TRUE	chrX	chrX:64754316-64754805	S_Shore	LAS1L;LAS1L;LAS1L	NM_001170649;NM_031206;NM_001170650	TSS1500;TSS1500;TSS1500
cg25967516	TRUE	-0.000755839344464696	0.0341039435549613	TRUE	chrX	chrX:100807793-100808048	N_Shelf	ARMCX1	NM_016608	TSS1500
cg25972680	TRUE	-0.000869004122484927	0.0217052667242235	TRUE	chrX		OpenSea	CAPN6	NM_014289	Body
cg26023405	TRUE	-0.000373970120573897	0.0319744468769557	TRUE	chrX	chrX:117629624-117630776	Island	DOCK11;DOCK11	NM_144658;NM_144658	5'UTR;1stExon
cg26024941	TRUE	-0.000458568228304214	0.0280606568841643	TRUE	chrX		OpenSea	GRPR	NM_005314	Body
cg26150490	FALSE	0.000798421617756904	0.0319744468769557	TRUE	chrX	chrX:47863379-47863596	Island	SPACA5;ZNF182;ZNF182	NM_205856;NM_006962;NM_001007088	TSS200;TSS1500;TSS1500
cg26234774	TRUE	-0.000761258973848096	0.038158761845787	TRUE	chrX	chrX:70752638-70752965	Island	OGT;OGT;BCYRN1	NM_181673;NM_181672;NR_001568	TSS200;TSS200;Body
cg26316452	FALSE	0.00070539583112442	0.0466885781908057	TRUE	chrX	chrX:40691960-40692446	S_Shore	LOC100132831	NR_027761	TSS200
cg26418790	TRUE	-0.000619888146845179	0.0118289216237908	TRUE	chrX	chrX:48754500-48755329	Island	TIMM17B;PQBP1;PQBP1;PQBP1;PQBP1;PQBP1;PQBP1;PQBP1;TIMM17B;PQBP1;PQBP1	NM_001167947;NM_001167992;NM_144495;NM_001032383;NM_001167989;NM_001032384;NM_001032381;NM_001167990;NM_005834;NM_005710;NM_001032382	Body;TSS1500;TSS1500;TSS1500;TSS1500;TSS1500;TSS1500;TSS1500;Body;TSS1500;TSS1500
cg26481961	FALSE	0.00150880635487155	1.11761610783766e-07	TRUE	chrX	chrX:3263353-3265347	Island	MXRA5	NM_015419	5'UTR
cg26489179	FALSE	0.000672700810699971	0.0425316451121004	TRUE	chrX		OpenSea	BCOR;BCOR;BCOR;BCOR	NM_017745;NM_001123383;NM_001123384;NM_001123385	Body;Body;Body;Body
cg26500539	TRUE	-0.00119658190069529	0.0121319848480696	TRUE	chrX		OpenSea	MAGEA8;MAGEA8;MAGEA8	NM_001166401;NM_005364;NM_001166400	TSS1500;TSS1500;TSS1500
cg26511551	TRUE	-0.00131204932838294	0.026565442807722	TRUE	chrX	chrX:110339364-110339679	Island	PAK3;PAK3;PAK3	NM_001128166;NM_002578;NM_001128167	5'UTR;TSS200;5'UTR
cg26623411	FALSE	0.000841885341577799	0.0417715788994762	TRUE	chrX	chrX:113816089-113816409	Island
cg26735105	FALSE	0.000352049962164556	0.027287973477997	TRUE	chrX		OpenSea	TAZ;TAZ;TAZ;TAZ;TAZ	NM_181313;NM_000116;NM_181312;NR_024048;NM_181311	3'UTR;3'UTR;3'UTR;Body;3'UTR
cg26744369	FALSE	0.00131817334172492	0.0351456156036767	TRUE	chrX	chrX:79590720-79591007	Island	FAM46D	NM_001170574	TSS200
cg26751304	TRUE	-0.000668505547152226	0.0437986546512006	TRUE	chrX	chrX:139173387-139173767	N_Shore
cg26778358	FALSE	0.00066010262334984	0.0219964051499813	TRUE	chrX	chrX:136134510-136135269	Island
cg26780743	FALSE	0.000719142792598998	0.000269118557246418	TRUE	chrX	chrX:153046341-153046768	N_Shore	PLXNB3;PLXNB3	NM_005393;NM_001163257	3'UTR;3'UTR
cg26818954	TRUE	-0.00150787507012611	0.000269118557246418	TRUE	chrX	chrX:17879219-17879702	S_Shore
cg27055580	TRUE	-0.000912650357639264	0.0194171276284647	TRUE	chrX		OpenSea	DGAT2L6	NM_198512	TSS1500
cg27064949	TRUE	-0.00082910317251073	0.0443008849276826	TRUE	chrX		OpenSea	DGAT2L6	NM_198512	1stExon
cg27072561	FALSE	0.000576975364862165	0.0419805257794539	TRUE	chrX		OpenSea	INE1;UBA1;UBA1	NR_024616;NM_003334;NM_153280	TSS200;Body;Body
cg27080287	FALSE	0.00142367847709317	0.00162649112377988	TRUE	chrX	chrX:139593105-139593582	Island
cg27147258	TRUE	-0.00116539068472771	0.0381976599788178	TRUE	chrX	chrX:48534591-48535247	Island
cg27187671	TRUE	-0.000678033486015941	0.00859207878566401	TRUE	chrX	chrX:70752638-70752965	Island	OGT;OGT;OGT;BCYRN1;OGT	NM_181672;NM_181673;NM_181672;NR_001568;NM_181673	1stExon;1stExon;5'UTR;Body;5'UTR
cg27296664	FALSE	0.000848332419256948	6.65704199608076e-05	TRUE	chrX	chrX:142721410-142722958	S_Shore	SLITRK4	NM_173078	TSS200
cg27301423	TRUE	-0.00102572849312224	0.0152015965688203	TRUE	chrX		OpenSea	SLITRK4	NM_173078	3'UTR
cg27389609	FALSE	0.00146797250034664	0.00154617634808971	TRUE	chrX	chrX:149529540-149534090	Island
cg27404676	FALSE	0.00186236385067049	0.00701568395459725	TRUE	chrX	chrX:79590720-79591007	Island	FAM46D	NM_001170574	TSS200
cg27452062	FALSE	0.0011357461724703	7.04738950019668e-05	TRUE	chrX	chrX:110038946-110039370	S_Shore	CHRDL1;CHRDL1;CHRDL1;CHRDL1	NM_001143982;NM_001143983;NM_001143981;NM_145234	TSS200;TSS200;TSS200;TSS1500
cg27539023	FALSE	0.000778295464570227	0.0331699474065419	TRUE	chrX		OpenSea	MAGEE2	NM_138703	TSS200
cg27565450	FALSE	0.00109028554693315	0.0246095585420898	TRUE	chrX	chrX:72667157-72667590	N_Shore	CDX4	NM_005193	TSS200
cg27595778	TRUE	-0.000876247600880673	0.00948407390711887	TRUE	chrX	chrX:131623144-131624115	Island	MBNL3	NM_001170704	TSS200
cg27623334	FALSE	0.000409286383026714	0.0314861866809283	TRUE	chrX		OpenSea	CXorf61	NM_001017978	TSS200
ch.X.56864533F	TRUE	-0.000580011192385622	0.00445035191871659	TRUE	chrX		OpenSea

## Sheet: Suppl. Table 3B
Supplementary Table 3B
Age-associated CpGs in the X chromosome in females in GSE73103
ID	M2_Is_HYPOMETHYLATED_BY_AGE.	M2_lm_estimate_age	pval_BH.adjusted.1	M2_pval_BH.adjusted.0.05	chr	Islands_Name	Relation_to_Island	UCSC_RefGene_Name	UCSC_RefGene_Accession	UCSC_RefGene_Group
cg00168417	TRUE	-0.00519902476044666	0.0201634829029593	TRUE	chrX	chrX:118284519-118285065	S_Shore	KIAA1210	NM_020721	TSS1500
cg01370077	FALSE	0.00541654431400591	0.0180377315776654	TRUE	chrX	chrX:150565211-150565865	Island	VMA21	NM_001017980	TSS1500
cg02973734	FALSE	0.00222093921825423	0.0397072889459733	TRUE	chrX	chrX:153218818-153219172	S_Shore	HCFC1	NM_005334	Body
cg03391801	FALSE	0.00563006467721312	0.0171785221906941	TRUE	chrX	chrX:153606334-153608237	Island	EMD;EMD	NM_000117;NM_000117	5'UTR;1stExon
cg06016676	TRUE	-0.00455117145899176	0.0059754228602477	TRUE	chrX	chrX:63263904-63264129	Island
cg06041068	FALSE	0.00512895210922556	0.0127635325593086	TRUE	chrX	chrX:152988874-152991719	Island	BCAP31;ABCD1;ABCD1;BCAP31;BCAP31;BCAP31	NM_001139441;NM_000033;NM_000033;NR_024450;NM_001139457;NM_005745	TSS1500;1stExon;5'UTR;TSS200;TSS1500;TSS1500
cg07750402	FALSE	0.00612776446009283	0.0255907157558908	TRUE	chrX	chrX:48814267-48815894	Island	OTUD5;OTUD5;OTUD5;OTUD5	NM_001136159;NM_001136157;NM_001136158;NM_017602	5'UTR;TSS200;TSS200;TSS200
cg10058598	TRUE	-0.00602807429883908	0.012036203108641	TRUE	chrX	chrX:47003750-47004987	N_Shelf	NDUFB11;NDUFB11;NDUFB11;NDUFB11	NR_024234;NR_024235;NM_019056;NM_001135998	Body;Body;3'UTR;3'UTR
cg11482392	TRUE	-0.00864365183531832	0.0186782297282396	TRUE	chrX		OpenSea	DIAPH2	NM_006729	3'UTR
cg12232738	TRUE	-0.00493456810799062	0.00528077739171862	TRUE	chrX		OpenSea	UBA1;UBA1;INE1	NM_003334;NM_153280;NR_024616	Body;Body;TSS1500
cg12594780	TRUE	-0.00847148226989061	0.000129454280598237	TRUE	chrX	chrX:134138081-134138318	N_Shelf
cg13023833	FALSE	0.00254452304891881	0.0171785221906941	TRUE	chrX	chrX:47509592-47510508	Island	ELK1;ELK1	NM_005229;NM_001114123	TSS200;TSS200
cg13116097	TRUE	-0.00258428734338989	0.0201634829029593	TRUE	chrX	chrX:152686121-152687199	Island	ZFP92	NM_001136273	Body
cg13203541	FALSE	0.00295644727193382	0.0295140887977665	TRUE	chrX	chrX:77359303-77359979	Island	PGK1	NM_000291	TSS1500
cg13532885	FALSE	0.00413722420756339	0.0128997036158411	TRUE	chrX	chrX:47478670-47479515	Island	SYN1;SYN1	NM_006950;NM_133499	1stExon;1stExon
cg15356502	TRUE	-0.00565205432517267	0.0295140887977665	TRUE	chrX	chrX:133507134-133507666	S_Shelf	PHF6;PHF6;PHF6	NM_032335;NM_001015877;NM_032458	5'UTR;5'UTR;5'UTR
cg15577287	TRUE	-0.00612796326184598	0.0059754228602477	TRUE	chrX	chrX:119866819-119867135	Island
cg16807276	TRUE	-0.00615788117205084	0.0212128788190269	TRUE	chrX	chrX:130216330-130216902	N_Shelf	FLJ30058	NM_144967	5'UTR
cg17938879	TRUE	-0.00566312091846607	0.00743319659227049	TRUE	chrX		OpenSea
cg21206285	FALSE	0.00611265524089933	0.00528077739171862	TRUE	chrX	chrX:48814267-48815894	Island	OTUD5;OTUD5;OTUD5;OTUD5	NM_001136159;NM_001136157;NM_001136158;NM_017602	5'UTR;TSS200;TSS200;TSS200
cg21864829	FALSE	0.0026138989303383	0.0171785221906941	TRUE	chrX	chrX:153606334-153608237	Island	EMD	NM_000117	TSS1500
cg26985119	FALSE	0.00380567464689531	0.0127635325593086	TRUE	chrX	chrX:49022407-49023072	Island	MAGIX;MAGIX;MAGIX;MAGIX	NM_001099682;NM_001099680;NM_024859;NM_001099681	3'UTR;3'UTR;3'UTR;3'UTR
cg27556136	TRUE	-0.00991878994669842	0.0171785221906941	TRUE	chrX	chrX:73325164-73325522	Island	NCRNA00182	NR_028379	Body

## Sheet: Suppl. Table 3C
Supplementary Table 3C
Age-associated CpGs in the X chromosome in females in GSE87571
ID	M2_Is_HYPOMETHYLATED_BY_AGE.	M2_lm_estimate_age	M2_pval_BH.adjusted	M2_pval_BH.adjusted.0.05	chr	Islands_Name	Relation_to_Island	UCSC_RefGene_Name	UCSC_RefGene_Accession	UCSC_RefGene_Group
cg00006815	FALSE	0.00046581358420678	0.0188920792594421	TRUE	chrX	chrX:103811550-103812043	N_Shore	IL1RAPL2	NM_017416	TSS200
cg00014152	TRUE	-0.000129276179103226	0.00705907392577186	TRUE	chrX	chrX:48457110-48457338	Island	WDR13;WDR13;WDR13;WDR13	NR_029427;NM_017883;NM_001166426;NM_001166426	Body;Body;5'UTR;1stExon
cg00016934	FALSE	0.000735321857606185	0.00909152321981974	TRUE	chrX	chrX:40034239-40036007	Island	BCOR;BCOR	NM_001123384;NM_001123383	5'UTR;5'UTR
cg00021786	FALSE	0.000218747627390567	0.00576032590547393	TRUE	chrX	chrX:31089886-31090330	Island	FTHL17	NM_031894	TSS200
cg00026186	TRUE	-0.000187720507746457	0.012074016827105	TRUE	chrX	chrX:48367165-48367742	Island	PORCN;PORCN;PORCN;PORCN;PORCN	NM_203476;NM_203473;NM_022825;NM_203474;NM_203475	TSS200;TSS200;TSS200;TSS1500;TSS1500
cg00040419	TRUE	-0.000627522348795393	0.000845830105445102	TRUE	chrX	chrX:13671086-13671606	N_Shore	TCEANC	NM_152634	TSS1500
cg00040455	FALSE	0.000432529784401493	0.000866605993066024	TRUE	chrX	chrX:30326439-30327668	Island	NR0B1	NM_000475	1stExon
cg00040923	FALSE	0.000463654555197269	0.0193715816072933	TRUE	chrX	chrX:100807793-100808048	N_Shore	ARMCX1	NM_016608	5'UTR
cg00046099	TRUE	-0.000483303057124168	0.00407787302016534	TRUE	chrX	chrX:54556428-54556959	Island	GNL3L	NM_019067	TSS200
cg00051952	FALSE	0.000323754703174488	0.0464195558882836	TRUE	chrX	chrX:153606334-153608237	N_Shore
cg00116709	TRUE	-0.000479924637673099	0.00147337776886728	TRUE	chrX	chrX:49019722-49020307	Island	MAGIX;MAGIX;MAGIX;MAGIX	NM_001099681;NM_001099680;NM_001099682;NM_024859	Body;TSS200;Body;Body
cg00141845	TRUE	-0.000492031021533659	0.0436069886834578	TRUE	chrX		OpenSea	UPRT;UPRT	NM_145052;NR_030774	TSS1500;TSS1500
cg00158454	FALSE	0.000313443903309211	0.0182987791744304	TRUE	chrX	chrX:136509276-136509813	Island
cg00168417	TRUE	-0.00137314347008291	6.05976457488367e-16	TRUE	chrX	chrX:118284519-118285065	S_Shore	KIAA1210	NM_020721	TSS1500
cg00177456	TRUE	-0.000238822541942725	0.0382254391133335	TRUE	chrX	chrX:152927589-152928165	N_Shore
cg00179446	TRUE	-0.000629881090121978	0.0109859294430006	TRUE	chrX	chrX:118986684-118987252	Island	UPF3B;UPF3B;UPF3B;UPF3B	NM_023010;NM_023010;NM_080632;NM_080632	1stExon;5'UTR;1stExon;5'UTR
cg00194585	FALSE	0.000550163396412498	7.72257951906086e-05	TRUE	chrX	chrX:131156818-131157775	N_Shelf
cg00205905	FALSE	0.000565142844183657	0.00498241460000724	TRUE	chrX	chrX:37208578-37209325	N_Shore	PRRG1;PRRG1	NM_001142395;NM_000950	TSS1500;TSS1500
cg00206332	TRUE	-0.000618643401287328	9.61025161050126e-07	TRUE	chrX	chrX:151142680-151143555	N_Shore	GABRE	NM_004961	Body
cg00206414	FALSE	0.00100070960317387	1.61056265631411e-14	TRUE	chrX	chrX:39949372-39949976	Island	BCOR;BCOR;BCOR;BCOR	NM_001123384;NM_017745;NM_001123385;NM_001123383	5'UTR;5'UTR;5'UTR;5'UTR
cg00213853	TRUE	-0.000396430928268048	0.00395074828703376	TRUE	chrX	chrX:154033366-154033935	S_Shore	MPP1;MPP1;MPP1;MPP1	NM_001166460;NM_002436;NM_001166462;NM_001166461	TSS1500;TSS1500;TSS1500;TSS1500
cg00216997	TRUE	-0.000235027840642266	0.0433526151232498	TRUE	chrX	chrX:48979844-48980266	Island	GPKOW	NM_015698	TSS200
cg00240113	TRUE	-0.000293941473112923	0.000598288565500505	TRUE	chrX	chrX:136647526-136650178	Island	ZIC3	NM_003413	TSS200
cg00261039	FALSE	0.000841055848016335	6.33063161869318e-15	TRUE	chrX	chrX:40005040-40007066	Island	BCOR;BCOR	NM_001123384;NM_001123383	5'UTR;5'UTR
cg00279797	FALSE	0.000421311435667295	0.0385542045025844	TRUE	chrX	chrX:109560703-109561534	S_Shore	AMMECR1;AMMECR1;AMMECR1	NM_001171689;NM_001025580;NM_015365	5'UTR;TSS1500;TSS1500
cg00291164	FALSE	0.000902735908565053	6.72139709437745e-07	TRUE	chrX		OpenSea	ZDHHC9;ZDHHC9	NM_001008222;NM_016032	3'UTR;3'UTR
cg00291222	TRUE	-0.00116664553106141	5.8657854634139e-12	TRUE	chrX		OpenSea	ARMCX2;ARMCX2	NM_014782;NM_177949	3'UTR;3'UTR
cg00292305	TRUE	-0.000528263410250955	0.00326768276927491	TRUE	chrX		OpenSea	CD40LG	NM_000074	TSS1500
cg00304884	TRUE	-0.00025369017023726	0.039541992422736	TRUE	chrX	chrX:134570079-134571154	N_Shore
cg00328965	TRUE	-0.000352706049809722	1.0016754780464e-06	TRUE	chrX	chrX:129243674-129245575	N_Shore	ELF4;ELF4	NM_001421;NM_001127197	5'UTR;5'UTR
cg00331433	TRUE	-0.000144950330364257	0.013027531388808	TRUE	chrX	chrX:16737618-16738099	Island	SYAP1;SYAP1;SYAP1	NR_033181;NM_032796;NM_032796	Body;5'UTR;1stExon
cg00348113	TRUE	-0.000472921744524841	0.00366013027983032	TRUE	chrX	chrX:70150675-70151002	N_Shore	SLC7A3;SLC7A3	NM_001048164;NM_032803	Body;Body
cg00373606	TRUE	-0.000413989091164089	0.0192123512366575	TRUE	chrX	chrX:68048659-68050252	Island	EFNB1	NM_004429	TSS200
cg00379371	TRUE	-0.000948476204058468	2.04091020561431e-11	TRUE	chrX	chrX:48775763-48776813	N_Shore	PIM2	NM_006875	Body
cg00381376	FALSE	0.000361477507405427	0.0197904636680296	TRUE	chrX	chrX:53349666-53350613	S_Shore	IQSEC2	NM_001111125	TSS200
cg00389276	FALSE	0.00064917941746761	0.00170557150202913	TRUE	chrX		OpenSea	FAM9C	NM_174901	TSS200
cg00389552	TRUE	-0.000399983381798246	0.00041283996859423	TRUE	chrX	chrX:40028925-40029315	N_Shore	BCOR;BCOR	NM_001123384;NM_001123383	5'UTR;5'UTR
cg00400665	FALSE	0.000334395927607632	0.0250948128792515	TRUE	chrX	chrX:68369818-68370085	Island
cg00404599	FALSE	0.000409709358330505	0.00208410294399198	TRUE	chrX	chrX:107018606-107019611	N_Shore	TSC22D3	NM_198057	1stExon
cg00408231	FALSE	0.000909519966489139	0.00362233638908146	TRUE	chrX	chrX:100807793-100808048	Island	ARMCX1	NM_016608	5'UTR
cg00420018	TRUE	-0.00024379096409056	0.0216187833866474	TRUE	chrX		OpenSea	TTC3L	NR_030737	Body
cg00431602	TRUE	-0.000626844669378622	0.0285571806578606	TRUE	chrX	chrX:23801055-23801724	N_Shore	SAT1;SAT1	NM_002970;NR_027783	TSS1500;TSS1500
cg00433890	FALSE	0.000512032403376988	0.0207750751408541	TRUE	chrX	chrX:20284127-20286811	N_Shelf	RPS6KA3	NM_004586	Body
cg00473051	FALSE	0.000494602157227182	0.000310178661223611	TRUE	chrX	chrX:39949372-39949976	N_Shore	BCOR;BCOR;BCOR;BCOR	NM_001123384;NM_017745;NM_001123385;NM_001123383	5'UTR;5'UTR;5'UTR;5'UTR
cg00473354	TRUE	-0.000271856117781516	0.000918947234197989	TRUE	chrX	chrX:48334229-48335036	Island	FTSJ1;FTSJ1	NM_177439;NM_012280	TSS200;TSS200
cg00478198	TRUE	-0.000198667960084306	0.0322894334496983	TRUE	chrX	chrX:49643906-49644501	Island	LOC158572;USP27X;USP27X	NR_026742;NM_001145073;NM_001145073	TSS1500;1stExon;5'UTR
cg00484111	TRUE	-0.000362108325594654	0.0264437847909855	TRUE	chrX	chrX:41112818-41113139	N_Shore
cg00524424	TRUE	-0.000657544116544314	0.000380623281373017	TRUE	chrX	chrX:49090327-49090955	N_Shore	CACNA1F	NM_005183	TSS200
cg00554969	FALSE	0.0002366816619313	0.0247267665792468	TRUE	chrX		OpenSea	TBX22;TBX22;TBX22	NM_001109878;NM_001109879;NM_016954	Body;5'UTR;Body
cg00577623	TRUE	-0.000591960359140829	0.0030274506112817	TRUE	chrX	chrX:57935678-57936921	N_Shore	ZXDA;ZXDA	NM_007156;NM_007156	3'UTR;1stExon
cg00581583	TRUE	-0.000344053430886155	0.000618845403712211	TRUE	chrX	chrX:49047835-49048405	N_Shore	SYP	NM_003179	3'UTR
cg00592494	TRUE	-0.000392601375796272	0.0169317371670207	TRUE	chrX	chrX:75249328-75249628	N_Shore
cg00600110	TRUE	-0.000635488067245605	3.84585064988888e-05	TRUE	chrX	chrX:8769177-8769559	Island	FAM9A;FAM9A	NM_174951;NM_001171186	TSS200;TSS200
cg00608151	FALSE	0.0003989600230774	0.0169783011383607	TRUE	chrX	chrX:90689602-90690119	Island	PABPC5	NM_080832	5'UTR
cg00609239	TRUE	-0.000363520989840361	0.00619054238258667	TRUE	chrX	chrX:101854275-101854527	N_Shore	ARMCX5;ARMCX5;ARMCX5;ARMCX5;ARMCX5;ARMCX5	NM_001168482;NM_001168485;NM_001168478;NM_022838;NM_001168480;NM_001168479	TSS1500;TSS1500;TSS1500;TSS1500;TSS1500;TSS1500
cg00618396	FALSE	0.000501106671757328	0.000873558137665222	TRUE	chrX		OpenSea	VBP1	NM_003372	TSS200
cg00619443	FALSE	0.000732001623746453	0.0125990786175387	TRUE	chrX	chrX:110038946-110039370	S_Shore	CHRDL1;CHRDL1;CHRDL1;CHRDL1	NM_001143983;NM_001143981;NM_001143982;NM_145234	TSS1500;TSS1500;TSS1500;TSS1500
cg00625743	TRUE	-0.000423212490835406	0.0191865612072959	TRUE	chrX		OpenSea	TFDP3	NM_016521	TSS1500
cg00625841	FALSE	0.000239874487663661	0.0128946922076911	TRUE	chrX	chrX:134155996-134156602	S_Shore	FAM127C	NM_001078173	TSS200
cg00634642	FALSE	0.000357033202226254	0.0331391543584923	TRUE	chrX	chrX:129039750-129040152	S_Shore	UTP14A;UTP14A	NM_001166221;NM_006649	1stExon;1stExon
cg00636562	TRUE	-0.000497868560693921	0.0249791135583508	TRUE	chrX	chrX:47518015-47518850	Island	UXT;LOC100133957;UXT;LOC100133957	NM_153477;NR_027444;NM_004182;NR_028119	Body;TSS200;Body;TSS200
cg00650640	FALSE	0.000717026267079937	0.00892945840276086	TRUE	chrX	chrX:13587648-13588221	Island	EGFL6;EGFL6	NM_001167890;NM_015507	TSS200;TSS200
cg00666173	TRUE	-0.000163064604317647	0.0376027344381637	TRUE	chrX	chrX:46433054-46434902	Island	CHST7	NM_019886	1stExon
cg00679726	FALSE	0.000690775386797891	0.00142545292486161	TRUE	chrX	chrX:118616426-118616886	S_Shore
cg00688681	FALSE	0.00111276293264603	7.65390351295313e-10	TRUE	chrX	chrX:53029708-53030093	Island
cg00690049	TRUE	-0.000250108985448546	0.00137337128208278	TRUE	chrX	chrX:54834761-54835010	N_Shore	MAGED2;MAGED2;MAGED2	NM_014599;NM_177433;NM_201222	TSS1500;5'UTR;TSS1500
cg00718129	TRUE	-0.000369775774118227	0.00556796342236143	TRUE	chrX	chrX:10085183-10085759	N_Shore	WWC3	NM_015691	Body
cg00723034	TRUE	-0.000212624227869523	0.00781347410857922	TRUE	chrX		OpenSea	CXorf26	NM_016500	Body
cg00739582	TRUE	-0.00052617696561038	0.00129969440271991	TRUE	chrX		OpenSea	MIR888;MIR890	NR_030592;NR_030589	TSS1500;TSS1500
cg00743412	FALSE	0.00108971668465012	5.65848064980043e-06	TRUE	chrX	chrX:130192131-130192735	N_Shore	FLJ30058	NM_144967	TSS1500
cg00744851	TRUE	-0.000379442670038518	0.00201258207409335	TRUE	chrX	chrX:153038781-153039023	Island	PLXNB3;PLXNB3	NM_001163257;NM_005393	Body;Body
cg00768158	FALSE	0.000384079907674711	0.0493844065821702	TRUE	chrX	chrX:49056348-49056887	N_Shore	SYP	NM_003179	Body
cg00771185	FALSE	0.000400359305648158	0.0260598501980015	TRUE	chrX	chrX:40506176-40506982	S_Shelf	MED14	NM_004229	3'UTR
cg00781978	TRUE	-0.000611052738454697	0.000503925659520524	TRUE	chrX	chrX:40506176-40506982	N_Shore	CXorf38	NM_144970	Body
cg00787015	TRUE	-0.000766284365794727	3.9013655803257e-05	TRUE	chrX	chrX:40506176-40506982	Island	CXorf38	NM_144970	Body
cg00809111	FALSE	0.000494348419079568	0.00252232781095874	TRUE	chrX	chrX:130192131-130192735	Island	FLJ30058	NM_144967	TSS200
cg00813999	FALSE	0.000656266570110221	0.00991057332331349	TRUE	chrX		OpenSea	CYSLTR1;CYSLTR1	NM_006639;NM_006639	5'UTR;1stExon
cg00822998	FALSE	0.000339086201736118	0.00449739040084871	TRUE	chrX		OpenSea	IQSEC2;IQSEC2;IQSEC2	NR_024449;NM_015075;NM_001111125	TSS200;TSS200;Body
cg00839572	TRUE	-0.000310697881017475	0.000331654094485063	TRUE	chrX	chrX:68048659-68050252	N_Shore	EFNB1	NM_004429	TSS1500
cg00869298	TRUE	-0.000541541823938266	0.0014492504880234	TRUE	chrX	chrX:119005251-119006217	N_Shore	NDUFA1	NM_004541	TSS1500
cg00881557	FALSE	0.000377047109763591	0.00841141201938495	TRUE	chrX	chrX:70401862-70402213	Island
cg00908601	TRUE	-0.000131292291640995	0.0246364942356043	TRUE	chrX		OpenSea	FOXO4;FOXO4	NM_005938;NM_001170931	3'UTR;3'UTR
cg00909097	TRUE	-0.000355431731083085	0.0323867249011082	TRUE	chrX	chrX:19361726-19362479	S_Shelf	PDHA1	NM_000284	Body
cg00920960	TRUE	-0.000544521780084877	0.00138318808742444	TRUE	chrX	chrX:122993547-122994335	N_Shore	XIAP	NM_001167	TSS1500
cg00929476	FALSE	0.000423207327372538	0.00255470857830506	TRUE	chrX	chrX:136647526-136650178	N_Shore
cg00933162	FALSE	0.000540851678330685	0.0113374898778746	TRUE	chrX	chrX:55026359-55026985	N_Shelf
cg00935924	TRUE	-0.000410978240534365	0.0474975052313068	TRUE	chrX	chrX:118708293-118709240	Island	UBE2A;UBE2A	NM_181762;NM_003336	TSS200;TSS200
cg00936349	FALSE	0.00060688814983346	0.00401108664342688	TRUE	chrX	chrX:106692681-106693761	N_Shelf
cg00938641	TRUE	-0.000294051393915746	0.00826159889460925	TRUE	chrX	chrX:153032468-153033354	S_Shore	PLXNB3;PLXNB3	NM_001163257;NM_005393	Body;Body
cg00941549	FALSE	0.000377700065697321	0.000174761379013038	TRUE	chrX		OpenSea	AKAP4;AKAP4	NM_003886;NM_139289	TSS1500;TSS1500
cg00948677	TRUE	-0.000380287854408318	0.00599331667469295	TRUE	chrX	chrX:68114440-68114710	N_Shore
cg00958651	FALSE	0.000780301751780913	8.19739788809953e-05	TRUE	chrX	chrX:147581861-147582072	N_Shore	AFF2;AFF2;AFF2;AFF2;AFF2	NM_001169125;NM_001169123;NM_002025;NM_001169122;NM_001169124	TSS1500;TSS1500;TSS1500;TSS1500;TSS1500
cg00963467	TRUE	-0.000260333305456261	0.0021271372471157	TRUE	chrX	chrX:150151106-150152457	Island	HMGB3	NM_005342	TSS200
cg00966524	FALSE	0.000796603786739588	0.00128507849038351	TRUE	chrX		OpenSea	VGLL1;MIR934	NM_016267;NR_030631	Body;TSS1500
cg00988678	TRUE	-0.000176107984723349	0.0153805334708881	TRUE	chrX	chrX:119005251-119006217	Island	RNF113A;NDUFA1;RNF113A	NM_006978;NM_004541;NM_006978	5'UTR;TSS200;1stExon
cg01010618	FALSE	0.000467268268162225	0.0380355035802921	TRUE	chrX		OpenSea	IGSF1;IGSF1;IGSF1;IGSF1;IGSF1	NM_205833;NM_001555;NM_001170962;NM_001170963;NM_001170961	5'UTR;5'UTR;5'UTR;TSS200;5'UTR
cg01022618	FALSE	0.000524575324849967	0.0135384843569557	TRUE	chrX	chrX:152110054-152110495	S_Shore	ZNF185	NM_007150	Body
cg01039990	TRUE	-0.000176209842871934	0.0244172456197968	TRUE	chrX	chrX:136510308-136510914	Island
cg01043588	TRUE	-0.000598168938257979	0.00374082279533315	TRUE	chrX	chrX:69653707-69654661	N_Shore
cg01046746	FALSE	0.000503524649364989	0.0102018203022691	TRUE	chrX	chrX:150863179-150864078	Island
cg01054612	FALSE	0.000370801971307654	0.0210069214170247	TRUE	chrX	chrX:50024336-50024556	Island
cg01058588	TRUE	-0.000195835694937476	0.006130517059348	TRUE	chrX	chrX:153774893-153776136	Island	IKBKG;IKBKG;IKBKG;G6PD;IKBKG;IKBKG;IKBKG;G6PD;G6PD	NM_001145255;NM_001145255;NM_001099857;NM_001042351;NM_003639;NM_001099856;NM_001099857;NM_001042351;NM_000402	1stExon;5'UTR;1stExon;1stExon;TSS1500;Body;5'UTR;5'UTR;TSS1500
cg01078706	TRUE	-0.000683022101064466	6.73413203213499e-05	TRUE	chrX	chrX:102024034-102024255	S_Shore
cg01081720	TRUE	-0.000428882495048934	3.57171837872294e-05	TRUE	chrX	chrX:68048659-68050252	N_Shore	EFNB1	NM_004429	TSS1500
cg01087775	TRUE	-0.000737432820043723	0.000267095384933148	TRUE	chrX	chrX:77041003-77041725	S_Shore	ATRX;ATRX	NM_138270;NM_000489	TSS1500;TSS1500
cg01104131	TRUE	-0.000277657405292965	0.0220292499478443	TRUE	chrX	chrX:114423906-114427195	Island	RBMXL3;LRCH2	NM_001145346;NM_020871	1stExon;Body
cg01109660	TRUE	-0.000308182810731469	0.00232963928479398	TRUE	chrX		OpenSea	GPR64;GPR64;GPR64;GPR64	NM_005756;NM_001079859;NM_001079860;NM_001079858	3'UTR;3'UTR;3'UTR;3'UTR
cg01110418	TRUE	-0.000454665796555852	0.0144568093106333	TRUE	chrX		OpenSea	FLJ44635	NM_207422	TSS1500
cg01114138	TRUE	-0.000355729948308256	3.24059917900249e-06	TRUE	chrX	chrX:24167563-24168785	S_Shore	ZFX;ZFX	NM_003410;NM_003410	5'UTR;1stExon
cg01120894	TRUE	-0.000281139157345102	0.000569644166792565	TRUE	chrX	chrX:129304946-129306427	Island	RAB33A	NM_004794	TSS200
cg01142317	TRUE	-0.000366699268993197	0.00186135718590005	TRUE	chrX	chrX:101186525-101187258	Island	ZMAT1	NM_001011657	TSS1500
cg01162900	FALSE	0.000304766315835101	0.0277237156316118	TRUE	chrX	chrX:149930696-149930908	N_Shore	MTMR1	NM_003828	Body
cg01177664	FALSE	0.00049449108098779	0.000698815974214907	TRUE	chrX	chrX:7895077-7895608	Island	PNPLA4;PNPLA4	NM_001142389;NM_004650	5'UTR;5'UTR
cg01203948	TRUE	-0.000688220398099319	1.44689922073607e-11	TRUE	chrX	chrX:47077163-47078637	N_Shore	CDK16	NM_033018	TSS1500
cg01207481	FALSE	0.000473263233216889	0.0175623776324576	TRUE	chrX		OpenSea	WBP5;WBP5;WBP5;WBP5	NM_001006613;NM_016303;NM_001006612;NM_001006614	5'UTR;5'UTR;5'UTR;5'UTR
cg01222180	FALSE	0.000449058117525308	0.0113789364410881	TRUE	chrX	chrX:150345615-150346577	Island	GPR50	NM_004224	Body
cg01225298	TRUE	-0.000220547225585699	0.0491447403752095	TRUE	chrX	chrX:132090363-132092617	Island	HS6ST2;HS6ST2	NM_147175;NM_001077188	Body;Body
cg01231576	TRUE	-0.000471663684999544	0.0101846324788045	TRUE	chrX	chrX:152938634-152939544	S_Shore	PNCK	NM_001039582	TSS1500
cg01279057	TRUE	-0.000382174782294001	0.0251152379148276	TRUE	chrX		OpenSea	ZNF157;SNORA11C	NM_003446;NR_003710	Body;TSS1500
cg01283227	FALSE	0.000377552337614429	0.0290798504330912	TRUE	chrX	chrX:18443120-18444426	S_Shore	CDKL5	NM_003159	5'UTR
cg01290688	TRUE	-0.000447260790527307	3.60633347029092e-05	TRUE	chrX	chrX:49643335-49643654	Island	USP27X;LOC158572	NM_001145073;NR_026742	TSS1500;Body
cg01302641	TRUE	-0.000101969161898674	0.0266278740155925	TRUE	chrX	chrX:40943673-40945728	Island	USP9X;USP9X;USP9X;USP9X	NM_001039590;NM_001039591;NM_001039590;NM_001039591	1stExon;1stExon;5'UTR;5'UTR
cg01303569	TRUE	-0.00012539017688461	0.0134451903421616	TRUE	chrX	chrX:48754500-48755329	Island	TIMM17B;PQBP1;PQBP1;PQBP1;PQBP1;PQBP1;PQBP1;TIMM17B;PQBP1;PQBP1;PQBP1	NM_001167947;NM_001167992;NM_001032383;NM_001032384;NM_144495;NM_001032382;NM_001167990;NM_005834;NM_005710;NM_001032381;NM_001167989	Body;TSS1500;TSS200;TSS1500;TSS200;TSS200;TSS200;Body;TSS1500;TSS200;TSS200
cg01306265	FALSE	0.00056492153317929	0.0166159710563147	TRUE	chrX		OpenSea	ARMCX2;ARMCX2	NM_014782;NM_177949	5'UTR;5'UTR
cg01310267	FALSE	0.000792887981249477	9.90552070965667e-12	TRUE	chrX	chrX:13956150-13957061	Island	GPM6B;GPM6B	NM_001001994;NM_001001994	1stExon;5'UTR
cg01316390	TRUE	-0.000304657725079212	0.0323867249011082	TRUE	chrX	chrX:118207507-118207779	N_Shelf
cg01321220	FALSE	0.000429109556508201	0.0324897974342097	TRUE	chrX		OpenSea	P2RY10;P2RY10	NM_198333;NM_014499	Body;Body
cg01321830	FALSE	0.000934218313482389	1.40738804554717e-14	TRUE	chrX	chrX:40005040-40007066	Island	BCOR;BCOR	NM_001123384;NM_001123383	5'UTR;5'UTR
cg01326358	TRUE	-0.000368692311580594	0.00188154272624196	TRUE	chrX	chrX:73755645-73756784	N_Shore
cg01327767	TRUE	-0.000406850123333673	0.00694526698974637	TRUE	chrX	chrX:70401862-70402213	N_Shore
cg01337545	FALSE	0.000308794870659466	0.0160445728534031	TRUE	chrX	chrX:2846195-2847511	S_Shore	ARSD;ARSD	NM_001669;NM_009589	TSS200;TSS200
cg01342901	TRUE	-0.000380771280733256	0.0039709854209797	TRUE	chrX	chrX:118891923-118893527	Island	ANKRD58	NM_001105576	1stExon
cg01364818	TRUE	-0.000243424015530911	0.0431177324614101	TRUE	chrX	chrX:129402458-129403088	Island	ZNF280C	NM_017666	TSS200
cg01370179	TRUE	-0.000239723013995261	0.0459370589577385	TRUE	chrX	chrX:153218818-153219172	Island	HCFC1	NM_005334	Body
cg01374885	TRUE	-0.000494583779633305	0.00246796893124879	TRUE	chrX		OpenSea	MIR508	NR_030235	TSS1500
cg01375994	FALSE	0.000469603684247582	0.0179375213943737	TRUE	chrX	chrX:3263353-3265347	N_Shore	MXRA5	NM_015419	Body
cg01378112	TRUE	-0.000240945601711082	0.03765492542872	TRUE	chrX	chrX:21874261-21874825	Island	YY2;MBTPS2	NM_206923;NM_015884	1stExon;Body
cg01383599	FALSE	0.000709106850626539	1.54061325844405e-06	TRUE	chrX	chrX:25020237-25024207	N_Shore
cg01384686	FALSE	0.000394359135937786	0.0293136828306225	TRUE	chrX	chrX:135579001-135580099	Island	HTATSF1;HTATSF1;HTATSF1	NM_014500;NM_001163280;NM_001163280	TSS200;1stExon;5'UTR
cg01396530	TRUE	-0.000471778540569369	2.12216190243366e-07	TRUE	chrX		OpenSea
cg01398912	TRUE	-0.00014882280446691	0.0441413331233585	TRUE	chrX	chrX:147582276-147583283	Island	AFF2;AFF2;AFF2;AFF2;AFF2	NM_001169125;NM_001169124;NM_001169122;NM_002025;NM_001169123	Body;Body;Body;Body;Body
cg01404988	TRUE	-0.000262700997070203	0.0436069886834578	TRUE	chrX	chrX:53448968-53449772	Island	SMC1A;RIBC1;SMC1A;RIBC1	NM_006306;NM_144968;NM_006306;NM_001031745	1stExon;TSS1500;5'UTR;TSS1500
cg01408383	FALSE	0.000427729696100018	1.11700150259013e-05	TRUE	chrX	chrX:15353369-15354008	N_Shore	PIGA;PIGA	NM_020473;NM_002641	5'UTR;5'UTR
cg01467086	FALSE	0.000604919182889301	0.0250544084083911	TRUE	chrX	chrX:152686121-152687199	Island	ZFP92	NM_001136273	Body
cg01472026	TRUE	-0.000525639486460092	0.000644273166195037	TRUE	chrX	chrX:101186525-101187258	Island	ZMAT1	NM_001011657	TSS1500
cg01523763	FALSE	0.000776202564742759	9.77895303675094e-05	TRUE	chrX	chrX:129065619-129066259	S_Shore
cg01523865	FALSE	0.000481120521091529	0.000151593293474767	TRUE	chrX	chrX:136651178-136651656	Island	ZIC3	NM_003413	Body
cg01530521	TRUE	-0.000250763349085729	0.0457680150900784	TRUE	chrX	chrX:119378646-119379039	Island	CXorf42	NR_027131	Body
cg01538344	FALSE	0.00205256746055595	3.79072946540401e-19	TRUE	chrX	chrX:100546063-100546550	Island	TAF7L;TAF7L;TAF7L	NM_001168474;NM_024885;NM_001168474	1stExon;Body;5'UTR
cg01560885	FALSE	0.000741766789415607	0.00465562581561615	TRUE	chrX	chrX:63424198-63426190	S_Shore	FAM123B	NM_152424	TSS1500
cg01596349	TRUE	-0.000368320785128682	7.34538868683702e-05	TRUE	chrX	chrX:153626095-153627324	S_Shore	RPL10;RPL10;SNORA70	NM_006013;NR_026898;NR_000011	Body;Body;TSS1500
cg01598357	TRUE	-0.000899957717043229	2.54311640208438e-07	TRUE	chrX	chrX:69665102-69665355	N_Shore	DLG3	NM_021120	TSS1500
cg01634761	TRUE	-0.000403571059215642	0.0423873889309639	TRUE	chrX	chrX:68048659-68050252	N_Shore	EFNB1	NM_004429	TSS1500
cg01640808	FALSE	0.000585226591478977	0.018801970492916	TRUE	chrX	chrX:21674018-21677066	Island	KLHL34	NM_153270	1stExon
cg01647019	FALSE	0.000478337819892935	0.0460507425146808	TRUE	chrX		OpenSea	GLRA2;GLRA2;GLRA2;GLRA2;GLRA2;GLRA2	NM_001118885;NM_002063;NM_002063;NM_001118886;NM_001118886;NM_001118885	5'UTR;1stExon;5'UTR;1stExon;5'UTR;1stExon
cg01669374	FALSE	0.000831015606811747	2.16427327649785e-06	TRUE	chrX	chrX:12809597-12810332	N_Shore	PRPS2;PRPS2	NM_002765;NM_001039091	TSS200;TSS200
cg01679167	FALSE	0.000671841130923357	4.60394449227806e-17	TRUE	chrX	chrX:6144120-6145906	Island	NLGN4X;NLGN4X	NM_181332;NM_020742	5'UTR;5'UTR
cg01683788	TRUE	-0.000542293937575899	7.2315314910449e-06	TRUE	chrX	chrX:11775784-11776936	S_Shore	MSL3;MSL3;MSL3;MSL3;MSL3	NM_006800;NM_078628;NM_006800;NM_078629;NM_078630	5'UTR;Body;1stExon;Body;Body
cg01716666	TRUE	-0.000256938762704144	0.0208251761390638	TRUE	chrX	chrX:119077089-119077664	Island	NKAP;NKAP	NM_024528;NM_024528	1stExon;5'UTR
cg01732428	FALSE	0.000425741638589138	3.48063002159127e-06	TRUE	chrX	chrX:16729925-16730938	Island	CTPS2;CTPS2;CTPS2;CTPS2	NM_001144002;NM_175859;NM_019857;NM_019857	TSS1500;TSS200;1stExon;5'UTR
cg01737010	TRUE	-0.000492591222712239	1.6549617233857e-09	TRUE	chrX	chrX:101771337-101771673	S_Shore	TMSB15A	NM_021992	TSS1500
cg01747155	TRUE	-0.000244225958201621	0.0124547254514409	TRUE	chrX	chrX:154842112-154842719	Island	TMLHE;TMLHE	NM_018196;NM_018196	5'UTR;1stExon
cg01755224	TRUE	-0.00041641326187353	0.0269004045908023	TRUE	chrX	chrX:10588199-10588486	N_Shore	MID1;MID1;MID1	NM_001098624;NM_000381;NM_033290	5'UTR;5'UTR;5'UTR
cg01786967	FALSE	0.00128482208648684	3.52256966251892e-12	TRUE	chrX	chrX:100546063-100546550	Island	TAF7L;TAF7L	NM_024885;NM_001168474	Body;TSS200
cg01809408	TRUE	-0.000325087093443137	0.0246638202434941	TRUE	chrX	chrX:53111281-53112016	S_Shore	TSPYL2	NM_022117	Body
cg01828434	TRUE	-0.000587214213192278	4.96255945868666e-05	TRUE	chrX	chrX:106959378-106959914	S_Shore	TSC22D3;TSC22D3;TSC22D3	NM_004089;NM_198057;NM_001015881	TSS1500;Body;TSS1500
cg01828474	FALSE	0.000238998604697659	0.0250765964225584	TRUE	chrX	chrX:21674018-21677066	Island	KLHL34	NM_153270	TSS200
cg01864032	TRUE	-0.000565276407605804	0.00018617737775218	TRUE	chrX	chrX:69674799-69675305	N_Shore	DLG3;DLG3;DLG3	NM_021120;NM_001166278;NM_020730	Body;TSS1500;Body
cg01873087	TRUE	-0.000215452793085023	0.0145830175715555	TRUE	chrX	chrX:48397759-48398529	Island	TBC1D25	NM_002536	TSS1500
cg01882566	TRUE	-0.000907188592935177	6.03644557087235e-10	TRUE	chrX	chrX:38186422-38187010	S_Shore	RPGR;RPGR	NM_001034853;NM_000328	TSS1500;TSS1500
cg01886630	FALSE	0.000524600027800153	0.00134076161192821	TRUE	chrX	chrX:16964603-16965472	N_Shore	REPS2;REPS2	NM_004726;NM_001080975	TSS1500;TSS1500
cg01918534	FALSE	0.00110108832948492	1.18609412009917e-07	TRUE	chrX	chrX:118826452-118827731	S_Shore
cg01924074	TRUE	-0.000435944209787475	0.00300734292103729	TRUE	chrX	chrX:53710495-53711457	Island	HUWE1	NM_031407	5'UTR
cg01947226	TRUE	-0.000567076479214842	0.0158458014846	TRUE	chrX	chrX:16887742-16889250	Island	RBBP7	NM_002893	TSS1500
cg01948589	TRUE	-0.000461033560580433	0.00836334574399675	TRUE	chrX	chrX:20284127-20286811	Island	RPS6KA3	NM_004586	TSS1500
cg01954531	FALSE	0.000784750905832238	0.000120642911498063	TRUE	chrX	chrX:38662906-38664764	N_Shelf	MID1IP1;MID1IP1	NM_001098791;NM_001098790	TSS200;TSS200
cg01962233	FALSE	0.000371880853795292	0.0204335360539344	TRUE	chrX	chrX:25033664-25034712	Island	ARX	NM_139058	TSS1500
cg01970554	FALSE	0.000354793938573205	0.0433787899494513	TRUE	chrX	chrX:50212429-50212666	N_Shore	DGKK	NM_001013742	Body
cg01990106	TRUE	-0.000756780351884677	8.1428144218507e-10	TRUE	chrX	chrX:5811007-5811304	N_Shore	NLGN4X;NLGN4X	NM_020742;NM_181332	3'UTR;3'UTR
cg01992935	FALSE	0.000657254552526293	1.49303700649619e-08	TRUE	chrX	chrX:108867762-108868486	Island	KCNE1L;KCNE1L	NM_012282;NM_012282	1stExon;5'UTR
cg01996723	FALSE	0.000368116937238787	0.000831450270951501	TRUE	chrX	chrX:139593105-139593582	N_Shore
cg01999212	TRUE	-0.000509699681208141	0.000557476074213511	TRUE	chrX	chrX:68048659-68050252	N_Shore	EFNB1	NM_004429	TSS1500
cg02026371	TRUE	-0.000460152252110909	0.000175850116630378	TRUE	chrX	chrX:51075272-51076331	N_Shore	NUDT10	NM_153183	TSS1500
cg02033323	FALSE	0.000181347620470036	0.03765492542872	TRUE	chrX		OpenSea	FOXP3;FOXP3	NM_014009;NM_001114377	5'UTR;5'UTR
cg02035698	FALSE	0.00031056038015286	0.0299027641143469	TRUE	chrX	chrX:152127380-152127623	N_Shore	ZNF185	NM_007150	Body
cg02035866	FALSE	0.000400687635599165	0.00456209328718003	TRUE	chrX	chrX:19002003-19003244	Island	PHKA2;PHKA2	NM_000292;NM_000292	1stExon;5'UTR
cg02055404	FALSE	0.000421933688877518	0.0280928653780827	TRUE	chrX	chrX:82765442-82765776	Island
cg02062238	FALSE	0.000609647895674144	0.00631988459729335	TRUE	chrX	chrX:38186422-38187010	Island	RPGR;RPGR	NM_000328;NM_001034853	TSS200;TSS200
cg02063752	TRUE	-0.000178042762183133	0.0264738359528385	TRUE	chrX	chrX:47053103-47053605	S_Shore	UBA1;UBA1	NM_153280;NM_003334	5'UTR;5'UTR
cg02117996	FALSE	0.000242086229603519	0.0306078904889836	TRUE	chrX	chrX:38662906-38664764	N_Shelf	MID1IP1;MID1IP1	NM_001098791;NM_001098790	TSS200;TSS200
cg02124059	TRUE	-0.000430071954652303	0.00279462578869999	TRUE	chrX	chrX:47341887-47342697	Island	ZNF41;ZNF41;ZNF41	NM_007130;NM_153380;NM_007130	5'UTR;5'UTR;1stExon
cg02132188	FALSE	0.000383649620099233	0.0421059101204602	TRUE	chrX		OpenSea	HMGN5	NM_030763	5'UTR
cg02148711	TRUE	-0.000249346985308251	0.0170874992413403	TRUE	chrX	chrX:77041003-77041725	Island	ATRX;ATRX;ATRX;ATRX	NM_000489;NM_138270;NM_138270;NM_000489	1stExon;5'UTR;1stExon;5'UTR
cg02150469	TRUE	-0.000508846562497605	0.000387308473579314	TRUE	chrX		OpenSea	CXorf65;IL2RG;CXorf65	NM_001025265;NM_000206;NR_033212	TSS1500;Body;TSS1500
cg02154531	TRUE	-0.000291813686445449	0.0436812984168494	TRUE	chrX	chrX:71238328-71238675	N_Shore	NHSL2	NM_001013627	Body
cg02156712	FALSE	0.000405513161202888	6.28636002237535e-10	TRUE	chrX	chrX:8698857-8700500	Island	KAL1	NM_000216	TSS200
cg02157475	TRUE	-0.000273590690184394	0.0331391543584923	TRUE	chrX	chrX:72782945-72783165	N_Shore	LOC139201;CHIC1	NR_029423;NM_001039840	Body;TSS200
cg02173072	TRUE	-0.00024580852241766	0.00222623271578847	TRUE	chrX	chrX:2825438-2825646	N_Shore	ARSD	NM_001669	Body
cg02180505	FALSE	0.000515868510369379	1.18368270716285e-05	TRUE	chrX	chrX:30265172-30265555	N_Shore	MAGEB1;MAGEB1;MAGEB1	NM_177404;NM_002363;NM_177415	TSS200;5'UTR;5'UTR
cg02195925	TRUE	-0.000166627070541996	0.0423304358044264	TRUE	chrX		OpenSea	AFF2;AFF2;AFF2;AFF2;AFF2;AFF2	NM_001169125;NM_001170628;NM_001169124;NM_001169122;NM_002025;NM_001169123	Body;TSS1500;Body;Body;Body;Body
cg02198544	FALSE	0.000608662991549794	4.66802393945224e-05	TRUE	chrX	chrX:152710204-152710814	S_Shore	TREX2;TREX2	NM_080701;NM_080701	1stExon;5'UTR
cg02205962	FALSE	0.00043901391772083	0.0477091216671371	TRUE	chrX	chrX:152988874-152991719	Island	BCAP31;BCAP31;ABCD1;BCAP31;BCAP31;BCAP31	NR_024450;NM_001139441;NM_000033;NM_005745;NM_001139457;NM_005745	Body;TSS1500;TSS1500;1stExon;TSS1500;5'UTR
cg02232536	TRUE	-0.000519967443915191	0.0179274111240914	TRUE	chrX	chrX:153199952-153200924	Island	RENBP;NAA10	NM_002910;NM_003491	Body;TSS1500
cg02232922	TRUE	-0.000701069389330548	4.54739700513114e-06	TRUE	chrX	chrX:118533163-118533787	N_Shore	SLC25A43	NM_145305	TSS1500
cg02233493	FALSE	0.00053918536503206	8.28095362439969e-05	TRUE	chrX	chrX:130216330-130216902	S_Shore	FLJ30058	NM_144967	Body
cg02263675	TRUE	-0.000494045503263046	0.0110111924773997	TRUE	chrX	chrX:84498772-84499884	S_Shore	ZNF711	NM_021998	5'UTR
cg02265919	TRUE	-0.000513789383033922	0.00985777363598436	TRUE	chrX	chrX:100075232-100075559	Island	CSTF2	NM_001325	TSS200
cg02274705	TRUE	-0.000189412775268789	0.0168240404311258	TRUE	chrX	chrX:119763737-119764230	Island	C1GALT1C1;C1GALT1C1;C1GALT1C1;C1GALT1C1	NM_001011551;NM_152692;NM_001011551;NM_152692	1stExon;1stExon;5'UTR;5'UTR
cg02275924	FALSE	0.000605044767992347	0.0147999715981106	TRUE	chrX		OpenSea	MID1	NM_033290	TSS200
cg02283106	FALSE	0.000565996586643044	1.08338167851867e-06	TRUE	chrX	chrX:15756051-15756636	Island	CA5B	NM_007220	TSS1500
cg02295369	FALSE	0.000345965026364514	0.00446087770742115	TRUE	chrX	chrX:117957615-117957937	S_Shore	ZCCHC12	NM_173798	Body
cg02327549	FALSE	0.000497816822398211	0.0302284805975136	TRUE	chrX	chrX:105066349-105067110	N_Shore	NRK	NM_198465	TSS1500
cg02329520	FALSE	0.000259828840414559	0.0135429834127516	TRUE	chrX	chrX:153744211-153744831	N_Shelf	FAM3A;FAM3A;FAM3A;FAM3A;FAM3A	NM_021806;NM_001171134;NR_033237;NM_001171133;NM_001171132	Body;Body;Body;Body;Body
cg02330362	TRUE	-0.000312173369777258	0.0300828470923872	TRUE	chrX	chrX:70401862-70402213	Island
cg02333283	TRUE	-0.000230377458772022	0.00904979719041513	TRUE	chrX	chrX:153706928-153707816	Island	LAGE3	NM_006014	1stExon
cg02341380	FALSE	0.000624974995431861	0.0156636127440193	TRUE	chrX	chrX:118891923-118893527	N_Shore	ANKRD58	NM_001105576	TSS1500
cg02352295	FALSE	0.000708678065197177	0.0145150719318541	TRUE	chrX	chrX:144902965-144903167	N_Shore	SLITRK2;SLITRK2;SLITRK2;SLITRK2;SLITRK2;SLITRK2;SLITRK2;SLITRK2;SLITRK2	NM_001144010;NM_001144008;NM_001144006;NM_001144007;NM_001144003;NM_032539;NM_001144009;NM_001144005;NM_001144004	TSS1500;TSS1500;TSS1500;TSS1500;5'UTR;5'UTR;TSS1500;5'UTR;5'UTR
cg02362246	TRUE	-0.000229018298038234	0.0114858799599808	TRUE	chrX		OpenSea
cg02379437	TRUE	-0.000849541718238859	0.000368534098407858	TRUE	chrX		OpenSea	NAP1L2	NM_021963	TSS1500
cg02424254	TRUE	-0.000329163318100427	0.048303594619627	TRUE	chrX		OpenSea	SLC25A43	NM_145305	3'UTR
cg02442693	FALSE	0.000621694609322083	0.0039607587529189	TRUE	chrX	chrX:133118081-133118494	Island	GPC3;GPC3;GPC3;GPC3	NM_001164617;NM_001164618;NM_001164619;NM_004484	Body;Body;Body;Body
cg02447370	FALSE	0.00029185055910741	0.0201860030513195	TRUE	chrX	chrX:132090363-132092617	S_Shore	HS6ST2;HS6ST2	NM_001077188;NM_147175	5'UTR;5'UTR
cg02492445	FALSE	0.000566328229310816	0.000573236660375494	TRUE	chrX	chrX:136632076-136633319	N_Shore
cg02504617	TRUE	-0.000388077902756327	0.0114246113808796	TRUE	chrX		OpenSea	MAGEC1	NM_005462	5'UTR
cg02505036	TRUE	-0.000423077914024715	0.0107903265690297	TRUE	chrX	chrX:133678595-133679201	N_Shelf	MIR450A1;MIR450B;MIR542;MIR450A2	NR_029962;NR_030587;NR_030399;NR_030227	TSS1500;TSS1500;Body;TSS1500
cg02533866	TRUE	-0.000478781243438209	0.000225340111450337	TRUE	chrX	chrX:37544804-37545419	Island	XK	NM_021083	1stExon
cg02537091	TRUE	-0.000311165147653383	0.000653216343413342	TRUE	chrX	chrX:100546063-100546550	S_Shore	TAF7L	NM_024885	1stExon
cg02540826	FALSE	0.000415590817520482	0.0343384438158969	TRUE	chrX	chrX:19002003-19003244	Island	PHKA2	NM_000292	TSS200
cg02547167	FALSE	0.000756963399195552	0.0103034907467639	TRUE	chrX	chrX:8751285-8751608	S_Shore
cg02580986	FALSE	0.000800407022235022	0.00139784474379048	TRUE	chrX		OpenSea	MUM1L1	NM_152423	5'UTR
cg02583883	FALSE	0.000949717503893701	0.000697754956838512	TRUE	chrX	chrX:112083564-112084815	N_Shore	AMOT	NM_133265	5'UTR
cg02590287	TRUE	-0.000176300604009372	0.000540301834792774	TRUE	chrX		OpenSea	CLDN2;CLDN2	NM_001171092;NM_001171095	5'UTR;TSS200
cg02602182	FALSE	0.000677955217133584	6.50015096074267e-10	TRUE	chrX	chrX:40026592-40028376	Island	BCOR;BCOR	NM_001123384;NM_001123383	5'UTR;5'UTR
cg02602300	TRUE	-0.000583790002062082	0.000342167913192105	TRUE	chrX	chrX:153199952-153200924	N_Shore	NAA10	NM_003491	Body
cg02611122	TRUE	-0.00025868926803489	0.00645918390750669	TRUE	chrX	chrX:153247498-153248052	Island	TMEM187	NM_003492	5'UTR
cg02620228	FALSE	0.000222099405439426	0.00484280643280247	TRUE	chrX	chrX:13707055-13707555	S_Shore	RAB9A	NM_004251	5'UTR
cg02634916	TRUE	-0.000340163456565998	0.0355985319696595	TRUE	chrX	chrX:122866199-122867097	Island	THOC2	NM_001081550	Body
cg02639793	FALSE	0.000393360097319374	0.00115071700295219	TRUE	chrX	chrX:70273009-70273255	Island
cg02647042	FALSE	0.000532427358385849	0.00106127854324186	TRUE	chrX	chrX:135849030-135850178	Island	ARHGEF6	NM_004840	Body
cg02665388	TRUE	-0.000518642836507451	0.0184499466659684	TRUE	chrX	chrX:79590720-79591007	S_Shore	FAM46D	NM_001170574	5'UTR
cg02671603	TRUE	-0.000441110890333872	0.0321383435617768	TRUE	chrX	chrX:74143852-74145176	S_Shore	KIAA2022	NM_001008537	TSS1500
cg02685544	TRUE	-0.000235414687597841	0.00139492938289413	TRUE	chrX	chrX:39953434-39969247	Island	BCOR;BCOR;BCOR;BCOR	NM_001123385;NM_001123384;NM_017745;NM_001123383	TSS200;5'UTR;TSS200;5'UTR
cg02710173	FALSE	0.000691036019924792	0.000909063153697592	TRUE	chrX	chrX:153602720-153603269	S_Shore	FLNA;FLNA	NM_001456;NM_001110556	TSS1500;TSS1500
cg02714492	TRUE	-0.000452999330704978	0.0471073288609573	TRUE	chrX	chrX:68835648-68837063	Island	EDA;EDA;EDA;EDA;EDA;EDA;EDA	NM_001005611;NM_001005612;NM_001399;NM_001005609;NM_001005611;NM_001005615;NM_001005610	3'UTR;Body;Body;Body;1stExon;Body;Body
cg02733596	TRUE	-0.00082185778596613	3.21692100927629e-07	TRUE	chrX		OpenSea	LAMP2;LAMP2;LAMP2	NM_001122606;NM_002294;NM_013995	TSS1500;TSS1500;TSS1500
cg02742918	TRUE	-0.000479396999271334	0.00051462681882009	TRUE	chrX	chrX:153284685-153285655	N_Shore	IRAK1;IRAK1;IRAK1	NM_001025243;NM_001569;NM_001025242	Body;Body;Body
cg02743552	TRUE	-0.000386580569880455	0.00316026037656506	TRUE	chrX	chrX:148552551-148552755	N_Shore
cg02756511	TRUE	-0.000296896925881744	0.0174806940818621	TRUE	chrX	chrX:106692681-106693761	Island
cg02769235	TRUE	-0.00051267988759572	0.00666311821666652	TRUE	chrX	chrX:70444046-70444270	Island	GJB1;BCYRN1;GJB1	NM_000166;NR_001568;NM_001097642	Body;Body;Body
cg02779592	TRUE	-0.000489688204427136	0.020277678793167	TRUE	chrX		OpenSea	SRPX2	NM_014467	TSS200
cg02804757	FALSE	0.000385735860032004	0.0208525489796205	TRUE	chrX	chrX:138285888-138287622	N_Shore	FGF13;FGF13;FGF13	NM_001139501;NM_001139500;NM_001139498	5'UTR;Body;Body
cg02805922	TRUE	-0.000329082625614323	0.0367124160559628	TRUE	chrX	chrX:64254408-64255291	S_Shore
cg02811156	FALSE	0.000388294036293621	0.000244203408244247	TRUE	chrX		OpenSea	VSIG4;VSIG4	NM_001100431;NM_007268	TSS1500;TSS1500
cg02811588	FALSE	0.000197369175552539	0.0246364942356043	TRUE	chrX		OpenSea	FHL1;FHL1;FHL1;FHL1;FHL1;FHL1	NR_027621;NM_001449;NM_001159703;NM_001159704;NM_001159702;NM_001159700	Body;5'UTR;5'UTR;TSS1500;5'UTR;5'UTR
cg02821380	TRUE	-0.00036214623722809	0.00513998865078158	TRUE	chrX	chrX:135579001-135580099	Island	HTATSF1;HTATSF1	NM_014500;NM_001163280	TSS1500;TSS200
cg02830187	TRUE	-0.000291211348326433	0.0332720419384645	TRUE	chrX	chrX:152907595-152908323	N_Shore	DUSP9	NM_001395	TSS1500
cg02830744	TRUE	-0.000270534621111596	0.0240498184827918	TRUE	chrX		OpenSea	SMEK3P	NR_002784	Body
cg02860323	FALSE	0.000346165910015492	0.00521240505187671	TRUE	chrX		OpenSea	FAM9B	NM_205849	TSS1500
cg02871887	TRUE	-0.000276656229302175	0.00106293236534225	TRUE	chrX	chrX:153626095-153627324	Island	RPL10;RPL10	NM_006013;NR_026898	TSS200;TSS200
cg02893780	TRUE	-0.000421186566976057	2.84651187964656e-05	TRUE	chrX	chrX:153656733-153657363	N_Shore	ATP6AP1	NM_001183	TSS1500
cg02896496	TRUE	-0.000442558476923053	0.000231172934988743	TRUE	chrX	chrX:54383872-54385477	Island	WNK3;WNK3	NM_020922;NM_001002838	TSS1500;TSS1500
cg02910451	TRUE	-0.000571535095998435	0.00165136831552312	TRUE	chrX		OpenSea
cg02918903	FALSE	0.000667426999733789	0.0106693537026357	TRUE	chrX		OpenSea	HTR2C	NM_000868	Body
cg02921434	TRUE	-0.000341393286122093	0.0244833258851547	TRUE	chrX	chrX:146993091-146994200	Island	ASFMR1;FMR1;ASFMR1;ASFMR1;ASFMR1;ASFMR1	NR_024501;NM_002024;NR_024502;NR_024499;NR_024500;NR_024503	Body;TSS200;Body;Body;Body;Body
cg02932805	FALSE	0.000590971870200797	0.00176701726983736	TRUE	chrX	chrX:40030818-40032181	Island	BCOR;BCOR	NM_001123384;NM_001123383	5'UTR;5'UTR
cg02936290	TRUE	-0.000416420790509138	0.0182179626041272	TRUE	chrX	chrX:135962102-135962951	Island	RBMX;RBMX;RBMX;RBMX;SNORD61	NR_028477;NM_002139;NM_001164803;NR_028476;NR_002735	Body;5'UTR;5'UTR;Body;TSS1500
cg02944422	FALSE	0.000341732895795875	0.0382910439824382	TRUE	chrX	chrX:47696092-47696364	Island	ZNF81	NM_007137	TSS200
cg02969243	FALSE	0.000463979737030414	0.0127681389247034	TRUE	chrX	chrX:11445527-11446182	Island	ARHGAP6;ARHGAP6	NM_013427;NM_006125	Body;Body
cg02971392	TRUE	-0.000199162537981539	0.000474778112522353	TRUE	chrX	chrX:70887645-70887941	Island	BCYRN1	NR_001568	Body
cg02973971	TRUE	-0.000325929718105433	0.00178716083768021	TRUE	chrX	chrX:149106113-149106682	Island	LOC100272228;CXorf40B;CXorf40B	NR_027456;NM_001013845;NM_001013845	TSS1500;1stExon;5'UTR
cg02991082	TRUE	-0.000728932082371455	3.79072946540401e-19	TRUE	chrX	chrX:106959378-106959914	S_Shore	TSC22D3;TSC22D3	NM_004089;NM_198057	TSS1500;Body
cg02994237	TRUE	-0.000370998726799157	0.0211894141313696	TRUE	chrX		OpenSea	FGF13;FGF13;FGF13;FGF13;FGF13;MIR504;FGF13	NM_001139500;NM_004114;NM_001139502;NM_001139501;NM_001139498;NR_030229;NM_033642	Body;Body;Body;Body;Body;TSS1500;Body
cg03003060	FALSE	0.00046902717817067	1.62723174920624e-10	TRUE	chrX	chrX:13956150-13957061	Island	GPM6B	NM_001001994	Body
cg03008405	TRUE	-0.000288007331874368	0.0286087081389653	TRUE	chrX	chrX:153191469-153191740	N_Shore	ARHGAP4;ARHGAP4	NM_001666;NM_001164741	Body;Body
cg03010388	FALSE	0.000556574352256777	0.000370718542673311	TRUE	chrX	chrX:18693152-18693599	Island
cg03040210	TRUE	-0.000460459836986056	0.0134859355786831	TRUE	chrX	chrX:131623144-131624115	Island	MBNL3	NM_001170704	TSS200
cg03043267	TRUE	-0.000324122749126504	0.0050439803192299	TRUE	chrX	chrX:15808190-15808824	S_Shore	ZRSR2	NM_005089	Body
cg03050491	TRUE	-0.000372299783360477	0.000955176125628695	TRUE	chrX	chrX:153284685-153285655	Island	IRAK1;IRAK1;MIR718;IRAK1	NM_001025242;NM_001569;NR_031757;NM_001025243	TSS1500;TSS1500;TSS1500;TSS1500
cg03055372	TRUE	-0.000483800255390146	0.0203073174471582	TRUE	chrX	chrX:73641647-73642011	N_Shore	SLC16A2	NM_006517	TSS200
cg03094405	TRUE	-0.000565203725333449	0.00239416362468369	TRUE	chrX		OpenSea	ARHGAP6;ARHGAP6;ARHGAP6	NM_013427;NM_013423;NM_006125	Body;TSS1500;Body
cg03140487	FALSE	0.000339470625316004	0.000475379084223456	TRUE	chrX	chrX:40026592-40028376	Island	BCOR;BCOR	NM_001123384;NM_001123383	5'UTR;5'UTR
cg03166428	FALSE	0.000718306145625926	6.75631201705081e-05	TRUE	chrX		OpenSea	BGN	NM_001711	TSS200
cg03183094	FALSE	0.000267353144071167	0.0145356185053173	TRUE	chrX		OpenSea	CLIC2	NM_001289	Body
cg03189022	TRUE	-0.00051422318867767	0.00610539039066112	TRUE	chrX	chrX:153236071-153238480	Island	TMEM187;HCFC1	NM_003492;NM_005334	TSS1500;TSS1500
cg03191149	TRUE	-0.00049177580704043	0.00484280643280247	TRUE	chrX		OpenSea	CLDN2;CLDN2	NM_001171092;NM_001171095	5'UTR;5'UTR
cg03191359	TRUE	-0.000430805888725855	0.000833858991080341	TRUE	chrX	chrX:38186422-38187010	Island	RPGR;RPGR	NM_001034853;NM_000328	TSS1500;TSS1500
cg03201658	TRUE	-0.000714947798442883	7.83663676358079e-05	TRUE	chrX		OpenSea	SH3KBP1;SH3KBP1	NM_031892;NM_001024666	3'UTR;3'UTR
cg03211244	TRUE	-0.000197173414784199	0.0446884765755843	TRUE	chrX		OpenSea
cg03212133	TRUE	-0.000777059840160251	0.00116354036109775	TRUE	chrX	chrX:135055671-135056158	S_Shore	MMGT1	NM_173470	TSS1500
cg03219705	TRUE	-0.000490555305495029	0.000594652117929464	TRUE	chrX	chrX:38420557-38421478	Island	TSPAN7	NM_004615	TSS200
cg03223687	TRUE	-0.000206920491421499	0.0470474314065335	TRUE	chrX	chrX:44202712-44203014	N_Shore	EFHC2	NM_025184	Body
cg03244736	FALSE	0.000499278563864539	0.00770315858284733	TRUE	chrX		OpenSea	IL13RA2	NM_000640	TSS1500
cg03245429	FALSE	0.000317461283072104	0.0336483929735782	TRUE	chrX		OpenSea	LUZP4;LUZP4	NM_016383;NM_016383	1stExon;5'UTR
cg03267527	TRUE	-0.000408093117850859	0.0189640873645251	TRUE	chrX		OpenSea	TCEAL8;TCEAL8	NM_153333;NM_001006684	TSS200;TSS200
cg03273615	TRUE	-0.000611409808233852	0.000118960305971273	TRUE	chrX	chrX:106361519-106361900	S_Shore	RBM41;RBM41	NM_018301;NM_001171080	TSS1500;TSS1500
cg03278754	TRUE	-0.000405394580257814	0.00367110799112182	TRUE	chrX	chrX:50556224-50557179	N_Shelf	SHROOM4;SHROOM4	NM_020717;NR_027121	Body;Body
cg03317455	TRUE	-0.00057773602718853	0.00157204469083664	TRUE	chrX	chrX:43514030-43514793	Island	MAOA	NM_000240	TSS1500
cg03323437	TRUE	-0.000345722671667481	0.00530917321756241	TRUE	chrX	chrX:54835220-54835525	Island	MAGED2;MAGED2;MAGED2	NM_177433;NM_201222;NM_014599	5'UTR;TSS200;5'UTR
cg03325532	FALSE	0.000405388822159114	6.39479134054976e-05	TRUE	chrX		OpenSea	GPR173	NM_018969	Body
cg03329583	FALSE	0.000476553393605739	0.0157272199884694	TRUE	chrX	chrX:49056348-49056887	N_Shelf	SYP	NM_003179	Body
cg03350932	TRUE	-0.000498841673985599	0.00273934097354026	TRUE	chrX	chrX:153084371-153084911	S_Shore	PDZD4	NM_032512	Body
cg03351894	FALSE	0.00055014969739407	5.38743180424031e-09	TRUE	chrX	chrX:48684837-48686064	S_Shore	ERAS	NM_181532	TSS1500
cg03353482	FALSE	0.00056659039995974	0.00256826220662365	TRUE	chrX	chrX:74742765-74743117	S_Shore	ZDHHC15;ZDHHC15;ZDHHC15	NM_144969;NM_001146257;NM_001146256	TSS200;TSS200;TSS200
cg03382925	FALSE	0.000425680712843552	0.000290010307408407	TRUE	chrX	chrX:53349666-53350613	Island	IQSEC2	NM_001111125	1stExon
cg03435878	FALSE	0.000649571225315995	0.0039607587529189	TRUE	chrX	chrX:103809794-103810167	N_Shore	IL1RAPL2	NM_017416	TSS1500
cg03447800	FALSE	0.000536692182598338	5.26479335973858e-06	TRUE	chrX	chrX:103498706-103499843	Island	ESX1;ESX1	NM_153448;NM_153448	5'UTR;1stExon
cg03487706	TRUE	-0.000332107992959606	0.00699764137048089	TRUE	chrX	chrX:54665781-54666274	Island
cg03487966	TRUE	-0.000409496426816313	0.016201183861138	TRUE	chrX		OpenSea	NXF3	NM_022052	TSS1500
cg03506684	FALSE	0.000452849522820699	7.33449891419096e-16	TRUE	chrX	chrX:2746553-2748235	Island	GYG2;GYG2	NM_003918;NM_001079855	TSS200;TSS200
cg03517379	TRUE	-0.000469195931420498	1.62360564424246e-07	TRUE	chrX	chrX:118739709-118740515	Island	NKRF	NM_017544	TSS1500
cg03518772	TRUE	-0.000329043815772563	0.0303258264922106	TRUE	chrX	chrX:120008631-120009630	N_Shelf	CT47B1	NM_001145718	3'UTR
cg03523119	FALSE	0.000812465532630704	0.00195665694235979	TRUE	chrX		OpenSea	CHM;CHM	NM_000390;NM_001145414	TSS1500;TSS1500
cg03527511	FALSE	0.000696671900569088	2.097322875656e-06	TRUE	chrX	chrX:40005040-40007066	Island	BCOR;BCOR	NM_001123384;NM_001123383	5'UTR;5'UTR
cg03544771	TRUE	-0.00081129535955223	0.000231172934988743	TRUE	chrX	chrX:38662906-38664764	N_Shore	MID1IP1;MID1IP1	NM_001098790;NM_001098791	5'UTR;5'UTR
cg03601619	TRUE	-0.00033109829162671	0.000148130091447299	TRUE	chrX	chrX:120008631-120009630	Island	CT47B1	NM_001145718	Body
cg03605032	TRUE	-0.000196584363763882	0.0243109486310744	TRUE	chrX	chrX:149529540-149534090	Island
cg03658985	TRUE	-0.000324532757701927	0.0105597397147673	TRUE	chrX		OpenSea	AVPR2	NR_027419	TSS200
cg03660876	TRUE	-0.00109929939629229	6.77818144943783e-11	TRUE	chrX		OpenSea	ARHGAP6;ARHGAP6;ARHGAP6;ARHGAP6	NM_013423;NM_013427;NM_013423;NM_006125	5'UTR;Body;1stExon;Body
cg03661529	FALSE	0.000373876006275674	0.0115861290553496	TRUE	chrX	chrX:77041003-77041725	S_Shore	ATRX;ATRX	NM_000489;NM_138270	TSS200;TSS200
cg03665601	TRUE	-0.000399521767102857	0.00549730278742748	TRUE	chrX	chrX:77041003-77041725	N_Shore	ATRX;ATRX	NM_138270;NM_000489	Body;Body
cg03670113	TRUE	-0.000315587532078546	0.000114022195025484	TRUE	chrX	chrX:153639734-153640675	Island	TAZ;TAZ;TAZ;TAZ;DNASE1L1;DNASE1L1;TAZ;DNASE1L1	NM_181311;NM_181312;NM_000116;NM_181313;NM_001009933;NM_001009934;NR_024048;NM_001009932	Body;Body;Body;Body;TSS200;TSS200;Body;TSS200
cg03672915	TRUE	-0.000778157029350506	0.00778971310833068	TRUE	chrX	chrX:153236071-153238480	Island	TMEM187;HCFC1	NM_003492;NM_005334	TSS1500;TSS200
cg03675615	TRUE	-0.000775857204650252	3.35052590152233e-07	TRUE	chrX		OpenSea	PAGE4	NM_007003	TSS200
cg03682444	TRUE	-0.00030536037729878	0.0244172456197968	TRUE	chrX		OpenSea	L1CAM;L1CAM;L1CAM	NM_001143963;NM_024003;NM_000425	Body;Body;Body
cg03688409	FALSE	0.000453100990479516	0.0301518780164807	TRUE	chrX	chrX:55026359-55026985	S_Shore	APEX2	NM_014481	Body
cg03697809	FALSE	0.000454510074266704	0.024185396907226	TRUE	chrX	chrX:106749879-106750862	Island
cg03706022	FALSE	0.000441287442121333	0.0124013923415336	TRUE	chrX	chrX:38662906-38664764	N_Shelf	MID1IP1;MID1IP1;MID1IP1;MID1IP1	NM_001098790;NM_001098790;NM_001098791;NM_001098791	5'UTR;1stExon;1stExon;5'UTR
cg03709474	FALSE	0.00023689433142755	0.0314749440104549	TRUE	chrX	chrX:153247498-153248052	S_Shore	TMEM187	NM_003492	3'UTR
cg03711046	TRUE	-0.000244721753794785	0.00630686690984309	TRUE	chrX	chrX:48814267-48815894	N_Shore	OTUD5;OTUD5;OTUD5;OTUD5	NM_001136158;NM_001136159;NM_017602;NM_001136157	Body;5'UTR;Body;Body
cg03717635	FALSE	0.000710024549872101	6.36900862586521e-05	TRUE	chrX	chrX:13587648-13588221	N_Shore	EGFL6;EGFL6	NM_001167890;NM_015507	TSS1500;TSS1500
cg03718079	FALSE	0.000598348617017792	5.82134068822548e-06	TRUE	chrX	chrX:149716154-149716466	Island
cg03723938	FALSE	0.000416993121614062	1.40303776164115e-07	TRUE	chrX	chrX:8698857-8700500	Island	KAL1	NM_000216	TSS200
cg03728850	FALSE	0.000765540388885625	0.000222735519637087	TRUE	chrX	chrX:55515067-55515544	S_Shore	USP51;USP51	NM_201286;NM_201286	1stExon;5'UTR
cg03730082	TRUE	-0.000358615652164204	0.0129839920113151	TRUE	chrX	chrX:63424198-63426190	Island	FAM123B	NM_152424	TSS200
cg03733831	FALSE	0.000401122729381444	0.0287925015922015	TRUE	chrX		OpenSea	NHS;NHS;NHS	NM_001136024;NM_001136024;NM_198270	1stExon;5'UTR;Body
cg03741419	FALSE	0.000764319863010453	0.0167331311317722	TRUE	chrX		OpenSea	LOC92249	NR_015353	TSS1500
cg03744357	TRUE	-0.00102912054684459	1.49884457900517e-14	TRUE	chrX	chrX:99194334-99194598	S_Shore	LOC442459	NR_024608	TSS1500
cg03748372	TRUE	-0.000319770365329207	0.00730733268308128	TRUE	chrX	chrX:49125645-49127200	Island	PPP1R3F	NM_033215	TSS200
cg03748429	FALSE	0.000787014246201524	6.7957592223749e-06	TRUE	chrX	chrX:103498706-103499843	S_Shore	ESX1	NM_153448	TSS1500
cg03753611	TRUE	-0.000360733122127491	0.000459248267264027	TRUE	chrX	chrX:152988874-152991719	Island	BCAP31;BCAP31;ABCD1;BCAP31;BCAP31	NR_024450;NM_001139441;NM_000033;NM_001139457;NM_005745	TSS1500;TSS1500;1stExon;TSS1500;TSS1500
cg03761923	TRUE	-0.000463340955515649	0.0250948128792515	TRUE	chrX		OpenSea	GAB3;GAB3	NM_001081573;NM_080612	Body;Body
cg03765359	FALSE	0.000508077890388505	0.00183515054040671	TRUE	chrX	chrX:47478670-47479515	Island	SYN1;SYN1;SYN1;SYN1	NM_133499;NM_006950;NM_006950;NM_133499	5'UTR;1stExon;5'UTR;1stExon
cg03769817	TRUE	-0.000558134924197699	0.00172291706551179	TRUE	chrX	chrX:99666131-99666381	Island	PCDH19;PCDH19	NM_001105243;NM_020766	TSS1500;TSS1500
cg03789606	TRUE	-0.000556484421782332	0.00887979573770397	TRUE	chrX		OpenSea	LOC442459	NR_024608	Body
cg03791917	TRUE	-0.000369030806624692	4.1543639480877e-08	TRUE	chrX		OpenSea	BTK	NM_000061	TSS200
cg03800724	TRUE	-0.000251726727862934	0.00101427420350052	TRUE	chrX	chrX:53253783-53254826	N_Shore	KDM5C;KDM5C	NM_001146702;NM_004187	Body;Body
cg03801901	FALSE	0.000471973858422064	0.000720423400411012	TRUE	chrX	chrX:42637008-42637383	S_Shore	PPP1R2P9	NR_002191	TSS200
cg03825574	TRUE	-0.000324749575047553	0.00341072064041836	TRUE	chrX	chrX:129113845-129118029	Island	BCORL1	NM_021946	TSS200
cg03831206	TRUE	-0.000557964118902317	0.000387308473579314	TRUE	chrX	chrX:48814267-48815894	Island	OTUD5;OTUD5;OTUD5;OTUD5	NM_001136159;NM_001136157;NM_001136158;NM_017602	5'UTR;TSS200;TSS200;TSS200
cg03838168	TRUE	-0.000427101873309929	3.59481131733403e-08	TRUE	chrX	chrX:48432815-48433322	S_Shore	RBM3	NM_006743	Body
cg03845359	TRUE	-0.000242448524435661	0.0452663821011554	TRUE	chrX		OpenSea	ARSF	NM_004042	Body
cg03905487	TRUE	-0.000235742418483081	0.0284598757307415	TRUE	chrX	chrX:53123311-53123777	N_Shore
cg03909472	FALSE	0.000320624268505313	0.0284292241087321	TRUE	chrX	chrX:15511311-15511685	S_Shore	PIR;PIR	NM_001018109;NM_003662	TSS1500;TSS1500
cg03927302	TRUE	-0.000557597788507313	0.023373182159872	TRUE	chrX	chrX:106871621-106871827	N_Shore	PRPS1	NM_002764	TSS200
cg03931619	FALSE	0.000504745931660492	0.00945451388547076	TRUE	chrX		OpenSea	MAGEC1	NM_005462	TSS200
cg03944921	TRUE	-0.000251754651513202	0.000644273166195037	TRUE	chrX	chrX:117479565-117480488	Island	WDR44	NM_019045	TSS200
cg03949008	FALSE	0.000712790688543517	8.07307777717641e-06	TRUE	chrX	chrX:2846195-2847511	Island	ARSD;ARSD	NM_001669;NM_009589	Body;Body
cg03972560	FALSE	0.000470047305946088	0.0331371581968122	TRUE	chrX	chrX:17878441-17878888	N_Shore	RAI2	NM_021785	5'UTR
cg03995238	TRUE	-0.000144452944641971	0.0218220792746039	TRUE	chrX	chrX:47077163-47078637	S_Shore	CDK16;CDK16	NM_033018;NM_006201	Body;5'UTR
cg03996447	FALSE	0.000359450409862261	0.0109314552705807	TRUE	chrX	chrX:19533003-19533551	S_Shore	MAP3K15	NM_001001671	TSS200
cg04027940	TRUE	-0.000393272228673025	0.0201369604506188	TRUE	chrX	chrX:62974713-62975218	S_Shore	ARHGEF9	NM_015185	TSS1500
cg04029282	TRUE	-0.000476511607864079	0.0484006187394537	TRUE	chrX	chrX:131623144-131624115	Island	MBNL3	NM_001170704	TSS200
cg04029366	FALSE	0.000477597337026332	0.00792558546004252	TRUE	chrX	chrX:45016977-45017178	Island	CXorf36	NM_176819	Body
cg04029630	FALSE	0.000359828451326945	0.0483333966389446	TRUE	chrX		OpenSea	MAGEH1	NM_014061	TSS1500
cg04031645	FALSE	0.000680076649110363	0.000656509742810332	TRUE	chrX	chrX:53713068-53713794	Island	HUWE1	NM_031407	TSS200
cg04033011	FALSE	0.000344160460773577	0.0211607733082601	TRUE	chrX	chrX:100807793-100808048	Island	ARMCX1	NM_016608	Body
cg04039555	FALSE	0.000843127719712084	0.0123406442938941	TRUE	chrX	chrX:102000689-102001558	Island	BHLHB9;BHLHB9;BHLHB9;BHLHB9;BHLHB9;BHLHB9;BHLHB9;BHLHB9	NM_001142530;NM_001142527;NM_001142525;NM_001142526;NM_030639;NM_001142528;NM_001142524;NM_001142529	TSS200;5'UTR;5'UTR;5'UTR;5'UTR;5'UTR;5'UTR;TSS200
cg04055739	FALSE	0.00071055520997635	0.0114803794535308	TRUE	chrX	chrX:11156942-11157564	Island	ARHGAP6;ARHGAP6	NM_013423;NM_013427	Body;Body
cg04059198	FALSE	0.000438201673918384	0.00137713743951086	TRUE	chrX	chrX:129113845-129118029	Island
cg04064672	TRUE	-0.000571554511922073	0.000147288595382292	TRUE	chrX		OpenSea	MAGEC2	NM_016249	3'UTR
cg04065558	TRUE	-0.000135396987290293	0.0338247614683598	TRUE	chrX	chrX:3630732-3631962	Island	PRKX;PRKX	NM_005044;NM_005044	1stExon;5'UTR
cg04065832	FALSE	0.000968996184121498	6.28652325974405e-07	TRUE	chrX	chrX:72667157-72667590	Island	CDX4	NM_005193	1stExon
cg04069311	TRUE	-0.0004973247450672	0.00326768276927491	TRUE	chrX		OpenSea	MBNL3;MBNL3;MBNL3	NM_001170704;NM_018388;NM_133486	5'UTR;1stExon;1stExon
cg04077100	FALSE	0.000470420115824817	0.0369176366371481	TRUE	chrX	chrX:152399076-152399362	S_Shore
cg04084455	FALSE	0.000410682020064622	1.5346278641091e-09	TRUE	chrX	chrX:8698857-8700500	Island	KAL1	NM_000216	TSS200
cg04128303	FALSE	0.00026785190791067	0.000915779849415789	TRUE	chrX	chrX:122318752-122319149	Island	GRIA3;GRIA3	NM_007325;NM_000828	Body;Body
cg04143870	TRUE	-0.000659450525372567	4.53245803744838e-05	TRUE	chrX	chrX:132547567-132550284	N_Shelf	GPC4	NM_001448	Body
cg04190662	FALSE	0.000500720315949834	0.0107903265690297	TRUE	chrX	chrX:115085035-115085397	Island
cg04217946	TRUE	-0.000356856163957548	0.0327082743787184	TRUE	chrX	chrX:31284504-31285019	Island	DMD;DMD;DMD;DMD;DMD;DMD;DMD;DMD;DMD;DMD;DMD;DMD;DMD;DMD;DMD;DMD;DMD;DMD;DMD;DMD;DMD;DMD;DMD	NM_004013;NM_004023;NM_004017;NM_004019;NM_004015;NM_004009;NM_004016;NM_004016;NM_004011;NM_004021;NM_004014;NM_004018;NM_004015;NM_004007;NM_004010;NM_004006;NM_004017;NM_004022;NM_004012;NM_004020;NM_000109;NM_004018;NM_004019	Body;Body;1stExon;5'UTR;5'UTR;Body;5'UTR;1stExon;Body;Body;Body;5'UTR;1stExon;Body;Body;Body;5'UTR;Body;Body;Body;Body;1stExon;1stExon
cg04227631	TRUE	-0.000467103672259612	0.0378444209824641	TRUE	chrX		OpenSea	GABRA3;MIR767;MIR105-1	NM_000808;NR_030409;NR_029521	5'UTR;TSS1500;TSS1500
cg04233717	FALSE	0.000380114570404768	0.00185704101963913	TRUE	chrX	chrX:6144120-6145906	Island	NLGN4X;NLGN4X;NLGN4X	NM_181332;NM_020742;NM_020742	5'UTR;5'UTR;1stExon
cg04287686	TRUE	-0.000325422726125589	0.0228186120281183	TRUE	chrX		OpenSea	GATA1	NM_002049	TSS200
cg04288012	TRUE	-0.000383206523076601	0.0265130965111361	TRUE	chrX	chrX:53710495-53711457	Island	HUWE1	NM_031407	5'UTR
cg04289416	TRUE	-0.000210692317135918	0.00142798602663932	TRUE	chrX	chrX:31089886-31090330	N_Shore	FTHL17;FTHL17	NM_031894;NM_031894	1stExon;3'UTR
cg04290452	TRUE	-0.000386869050450232	0.0477147351278179	TRUE	chrX	chrX:118369862-118370973	Island	PGRMC1	NM_006667	TSS200
cg04290766	FALSE	0.000302536849897661	0.019981694586012	TRUE	chrX	chrX:152710204-152710814	S_Shore	TREX2	NM_080701	TSS200
cg04297329	TRUE	-0.000369504634045402	0.00728528494942096	TRUE	chrX		OpenSea	NAP1L2	NM_021963	TSS200
cg04302300	FALSE	0.000369019055986578	0.0131300129538604	TRUE	chrX	chrX:107179230-107179632	Island
cg04317640	TRUE	-0.000196951126838234	0.00174546462772064	TRUE	chrX	chrX:73639898-73640778	Island	SLC16A2	NM_006517	TSS1500
cg04335355	TRUE	-0.000154050343437065	0.00484280643280247	TRUE	chrX	chrX:44202712-44203014	S_Shore	EFHC2	NM_025184	TSS1500
cg04341767	TRUE	-0.000660830067429407	0.00267761947576723	TRUE	chrX	chrX:49687027-49687993	Island	CLCN5;CLCN5	NM_001127898;NM_001127899	TSS200;TSS200
cg04371585	FALSE	0.000357751450628428	0.000657372581789061	TRUE	chrX	chrX:3263353-3265347	Island	MXRA5	NM_015419	TSS200
cg04376185	FALSE	0.000151458437924501	0.0473014936378475	TRUE	chrX	chrX:17755053-17756648	Island	SCML1;SCML1;SCML1;SCML1	NM_001037540;NM_001037536;NM_006746;NM_001037535	TSS1500;TSS1500;TSS1500;TSS1500
cg04393989	TRUE	-0.000148257774357941	0.0421741772016656	TRUE	chrX	chrX:153688592-153688860	Island	PLXNA3	NM_017514	Body
cg04419618	TRUE	-0.000250776103709431	0.00727860924929724	TRUE	chrX	chrX:135962102-135962951	Island	RBMX;RBMX;RBMX;RBMX	NM_001164803;NR_028476;NM_002139;NR_028477	TSS200;TSS200;TSS200;TSS200
cg04424654	FALSE	0.000536483196735667	0.0244625049346938	TRUE	chrX	chrX:109560703-109561534	Island	AMMECR1;AMMECR1;AMMECR1	NM_001171689;NM_015365;NM_001025580	5'UTR;TSS200;TSS200
cg04464742	TRUE	-0.000859014171541536	9.48236560639147e-05	TRUE	chrX	chrX:119694943-119695228	Island	CUL4B;CUL4B	NM_003588;NM_001079872	Body;TSS200
cg04474375	FALSE	0.000366329899761026	0.0166269621032533	TRUE	chrX	chrX:137793095-137794010	Island	FGF13;FGF13;FGF13;FGF13;FGF13;FGF13;FGF13	NM_001139500;NM_004114;NM_001139502;NM_004114;NM_001139501;NM_001139498;NM_033642	Body;1stExon;Body;5'UTR;Body;Body;Body
cg04483741	TRUE	-0.000252094936410314	0.00190379303595816	TRUE	chrX	chrX:5821102-5821699	S_Shore	NLGN4X;NLGN4X	NM_181332;NM_020742	Body;Body
cg04510816	FALSE	0.000655652748467856	0.00730589748218465	TRUE	chrX	chrX:101397305-101397514	N_Shore	TCEAL6	NM_001006938	3'UTR
cg04522721	TRUE	-0.000301399871799363	0.00310408552534481	TRUE	chrX	chrX:2825438-2825646	N_Shore	ARSD	NM_001669	3'UTR
cg04532200	TRUE	-0.000817512398101978	2.44357425439798e-14	TRUE	chrX	chrX:153032468-153033354	S_Shore	PLXNB3;PLXNB3	NM_001163257;NM_005393	Body;Body
cg04544498	TRUE	-0.000790788152205122	3.27479204087871e-09	TRUE	chrX	chrX:75648708-75649533	N_Shore	MAGEE1	NM_020932	TSS1500
cg04586456	TRUE	-0.000286656592873672	0.0150280581964243	TRUE	chrX	chrX:46696141-46697075	Island	RP2	NM_006915	TSS200
cg04598328	FALSE	0.000294614763041234	0.0133482242365896	TRUE	chrX	chrX:134166067-134166985	S_Shelf
cg04602218	FALSE	0.000338396882930825	0.032914816980878	TRUE	chrX	chrX:118533163-118533787	Island	SLC25A43	NM_145305	Body
cg04613080	TRUE	-0.000341384906760235	0.0106649297263394	TRUE	chrX		OpenSea	CNGA2	NM_005140	TSS200
cg04624564	FALSE	0.00076576402973296	0.00166283086640175	TRUE	chrX	chrX:73325164-73325522	Island	NCRNA00182	NR_028379	Body
cg04625528	TRUE	-0.000508730336496623	0.000213529985382814	TRUE	chrX		OpenSea	GRPR	NM_005314	TSS1500
cg04626171	TRUE	-0.000475366460729623	0.00151190241601726	TRUE	chrX	chrX:47509592-47510508	Island	ELK1;ELK1	NM_005229;NM_001114123	TSS1500;TSS1500
cg04637490	FALSE	0.00033805948976798	0.0395935141882701	TRUE	chrX		OpenSea	XAGE5	NM_130775	TSS1500
cg04653083	TRUE	-0.000741857966417011	8.62752049515186e-05	TRUE	chrX	chrX:118826452-118827731	Island	SEPT6;SEPT6;SEPT6;SEPT6	NM_015129;NM_145802;NM_145800;NM_145799	Body;Body;Body;Body
cg04677508	TRUE	-0.000442783217966444	0.00300734292103729	TRUE	chrX	chrX:40594515-40595457	S_Shore	MED14	NM_004229	TSS1500
cg04685060	FALSE	0.000272854371189243	0.0107903265690297	TRUE	chrX	chrX:30265172-30265555	Island	MAGEB1;MAGEB1;MAGEB1;MAGEB1	NM_177404;NM_002363;NM_177415;NM_177404	5'UTR;5'UTR;5'UTR;1stExon
cg04688815	FALSE	0.000441278708223903	0.0178578911023466	TRUE	chrX		OpenSea	LOC100132163	NR_029379	TSS200
cg04691867	TRUE	-0.000329611061037123	0.000271294311138783	TRUE	chrX	chrX:124338904-124339940	Island
cg04696059	FALSE	0.00042695234687037	0.010329085895424	TRUE	chrX	chrX:37430706-37431784	S_Shore	LANCL3;LANCL3	NM_198511;NM_001170331	Body;Body
cg04709809	TRUE	-0.000503444755095567	6.93415487019214e-05	TRUE	chrX	chrX:47930635-47931143	Island	ZNF630	NM_001037735	TSS200
cg04716051	FALSE	0.000295943825029533	0.0423873889309639	TRUE	chrX	chrX:18443120-18444426	Island	CDKL5	NM_003159	TSS1500
cg04730443	TRUE	-0.000996872800969164	1.70043208084664e-14	TRUE	chrX		OpenSea	MAGEB6	NM_173523	TSS200
cg04734394	TRUE	-0.00028193499883941	8.67339932228224e-06	TRUE	chrX	chrX:48910926-48911514	Island
cg04740028	TRUE	-0.000595204546352549	0.000396667311900595	TRUE	chrX	chrX:47382821-47383584	Island
cg04744025	TRUE	-0.000369283072832057	0.0106649297263394	TRUE	chrX	chrX:146993091-146994200	Island	ASFMR1;ASFMR1;ASFMR1;FMR1;ASFMR1;ASFMR1	NR_024501;NR_024502;NR_024499;NM_002024;NR_024500;NR_024503	Body;Body;Body;TSS1500;Body;Body
cg04768312	TRUE	-0.000601055412247682	0.0119716322547803	TRUE	chrX	chrX:70338280-70338866	N_Shore	MED12	NM_005120	TSS1500
cg04774951	TRUE	-0.000983739073393321	9.85474420328456e-07	TRUE	chrX		OpenSea	IL1RAPL2;TEX13A	NM_017416;NM_031274	Body;TSS1500
cg04812084	TRUE	-0.0005448080932032	0.00114473564528889	TRUE	chrX		OpenSea	SH3KBP1;SH3KBP1	NM_001024666;NM_031892	TSS1500;Body
cg04820200	TRUE	-0.000235221942958158	0.00310822991744295	TRUE	chrX	chrX:41191974-41194398	N_Shore	DDX3X	NM_001356	TSS1500
cg04836978	TRUE	-0.000274539902945079	0.00427192426506952	TRUE	chrX	chrX:72782945-72783165	Island	LOC139201;CHIC1	NR_029423;NM_001039840	TSS1500;1stExon
cg04843066	TRUE	-0.000447443756133372	0.0202464774601138	TRUE	chrX	chrX:134655102-134655750	N_Shore	DDX26B	NM_182540	TSS1500
cg04875162	FALSE	0.000798383796445586	0.000400770363371663	TRUE	chrX	chrX:90689602-90690119	Island	PABPC5;PABPC5	NM_080832;NM_080832	5'UTR;1stExon
cg04886769	TRUE	-0.0011314645890328	2.50438076462685e-13	TRUE	chrX		OpenSea	BCYRN1;GJB1	NR_001568;NM_001097642	Body;TSS200
cg04924141	TRUE	-0.00052573110517897	0.0067188739585648	TRUE	chrX	chrX:154493303-154493907	Island	RAB39B	NM_171998	TSS200
cg04924696	FALSE	0.000407753146674613	0.0104709896500974	TRUE	chrX	chrX:23925590-23926315	Island	CXorf58;APOO;APOO;CXorf58	NM_001169574;NM_024122;NR_026545;NM_152761	TSS1500;Body;Body;TSS1500
cg04932755	TRUE	-0.000913393274591303	0.000220113737226659	TRUE	chrX	chrX:68048659-68050252	N_Shore	EFNB1	NM_004429	TSS1500
cg04985372	TRUE	-0.000347060439719165	0.00682393258266044	TRUE	chrX		OpenSea	LOC100132163	NR_029379	TSS1500
cg04992335	FALSE	0.000542270768342961	0.00396081911938542	TRUE	chrX	chrX:40017372-40017884	Island	BCOR;BCOR	NM_001123384;NM_001123383	5'UTR;5'UTR
cg05028071	TRUE	-0.000579799674532288	0.000242376382127015	TRUE	chrX	chrX:48900510-48901469	Island	TFE3;TFE3	NM_006521;NM_006521	1stExon;5'UTR
cg05032353	FALSE	0.000777257282705366	0.000672465104673744	TRUE	chrX	chrX:128674133-128674727	Island	OCRL;OCRL	NM_001587;NM_000276	TSS200;TSS200
cg05039749	FALSE	0.00031091761515084	0.0414988291533436	TRUE	chrX		OpenSea	ACE2	NM_021804	Body
cg05045028	TRUE	-0.000286442578280453	0.0166007504183464	TRUE	chrX	chrX:129299432-129300105	Island	AIFM1;AIFM1;AIFM1;AIFM1	NM_145813;NM_001130847;NM_004208;NM_145812	TSS200;TSS200;TSS200;TSS200
cg05050864	TRUE	-0.000891885742329487	7.9943946648424e-05	TRUE	chrX	chrX:136115826-136116275	S_Shelf
cg05061296	TRUE	-0.000478563235547123	2.40050914178313e-07	TRUE	chrX		OpenSea
cg05064925	FALSE	0.000528149999444667	0.0150630107480289	TRUE	chrX		OpenSea	COL4A6;COL4A6;COL4A6	NM_033641;NM_001847;NM_033641	1stExon;Body;5'UTR
cg05070565	FALSE	0.000332182222549717	0.0159692603713519	TRUE	chrX		OpenSea	WAS	NM_000377	Body
cg05096434	TRUE	-0.000334268274395142	0.0389616503173863	TRUE	chrX	chrX:106242506-106243593	Island	MORC4;MORC4;MORC4;MORC4	NM_001085354;NM_024657;NM_024657;NM_001085354	1stExon;5'UTR;1stExon;5'UTR
cg05096731	FALSE	0.000511265460323755	0.00607302233600569	TRUE	chrX	chrX:9753566-9755101	Island	SHROOM2	NM_001649	1stExon
cg05100268	TRUE	-0.00028237407027144	0.000955176125628695	TRUE	chrX	chrX:153639734-153640675	S_Shore	DNASE1L1;DNASE1L1;TAZ;TAZ;TAZ;TAZ;TAZ;DNASE1L1	NM_001009933;NM_001009932;NM_181311;NM_181312;NM_000116;NM_181313;NR_024048;NM_001009934	TSS1500;TSS1500;Body;Body;Body;Body;Body;TSS1500
cg05103731	TRUE	-0.000632951740423073	0.00198832075203212	TRUE	chrX	chrX:153236071-153238480	Island	TMEM187;HCFC1	NM_003492;NM_005334	TSS1500;TSS1500
cg05104476	TRUE	-0.000494266695518517	0.00145609929501059	TRUE	chrX	chrX:49091934-49092233	Island	CCDC22;CCDC22	NM_014008;NM_014008	5'UTR;1stExon
cg05114100	FALSE	0.000610522214870271	0.00200386084619258	TRUE	chrX		OpenSea	LUZP4	NM_016383	TSS200
cg05129588	TRUE	-0.000319071826574343	0.0141688140566592	TRUE	chrX		OpenSea	DGAT2L6	NM_198512	3'UTR
cg05131629	TRUE	-0.00090205733260169	0.000716294834300403	TRUE	chrX		OpenSea	NYX;NYX	NM_022567;NM_022567	5'UTR;1stExon
cg05135828	FALSE	0.000530531701173383	0.00316026037656506	TRUE	chrX	chrX:142721410-142722958	N_Shore	SLITRK4	NM_173078	5'UTR
cg05147108	FALSE	0.000766248697917895	0.00131878617080065	TRUE	chrX	chrX:128674133-128674727	Island	OCRL;OCRL;OCRL;OCRL	NM_001587;NM_000276;NM_001587;NM_000276	5'UTR;5'UTR;1stExon;1stExon
cg05152051	FALSE	0.000283493491892572	8.01136852035057e-06	TRUE	chrX	chrX:8698857-8700500	Island	KAL1	NM_000216	Body
cg05152874	FALSE	0.000456335588472558	0.00235600212504124	TRUE	chrX	chrX:50556224-50557179	Island	SHROOM4;SHROOM4	NR_027121;NM_020717	TSS200;TSS200
cg05159604	TRUE	-0.00019874677746317	0.0381372168079339	TRUE	chrX	chrX:153626095-153627324	S_Shore	RPL10;RPL10;SNORA70	NM_006013;NR_026898;NR_000011	Body;Body;TSS1500
cg05177544	TRUE	-0.000349071854524394	0.0421741772016656	TRUE	chrX	chrX:106242506-106243593	S_Shelf
cg05190516	FALSE	0.00134097366660689	7.43772972125435e-09	TRUE	chrX	chrX:99891299-99891794	Island	TSPAN6	NM_003270	Body
cg05193067	TRUE	-0.000690500040373852	1.48611641742964e-08	TRUE	chrX		OpenSea
cg05196026	FALSE	0.000493929839754152	0.00212886589828249	TRUE	chrX	chrX:137793095-137794010	Island	FGF13;FGF13;FGF13;FGF13;FGF13;FGF13	NM_001139500;NM_004114;NM_001139502;NM_001139501;NM_001139498;NM_033642	Body;1stExon;Body;Body;Body;Body
cg05204193	TRUE	-0.00189206387713474	6.12477152409599e-24	TRUE	chrX	chrX:30906901-30907728	N_Shelf	MAP3K7IP3	NM_152787	5'UTR
cg05215598	FALSE	0.000205741359861204	0.0110203098570534	TRUE	chrX		OpenSea	ELF4;ELF4	NM_001127197;NM_001421	3'UTR;3'UTR
cg05239824	TRUE	-0.0003061763095162	0.0384500768858408	TRUE	chrX	chrX:119077089-119077664	N_Shelf	NKAP	NM_024528	Body
cg05245722	TRUE	-0.000245449078615308	0.0416240728744765	TRUE	chrX	chrX:92928546-92928786	S_Shore	FAM133A;FAM133A;FAM133A;FAM133A;FAM133A;FAM133A;FAM133A;NAP1L3;FAM133A	NM_001171110;NM_001171109;NM_173698;NM_173698;NM_001171111;NM_001171110;NM_001171109;NM_004538;NM_001171111	1stExon;1stExon;1stExon;5'UTR;5'UTR;5'UTR;5'UTR;TSS1500;1stExon
cg05254049	FALSE	0.000695249533295313	0.000862958035595329	TRUE	chrX	chrX:47478670-47479515	S_Shore	SYN1;SYN1	NM_133499;NM_006950	TSS1500;TSS1500
cg05259868	FALSE	0.000341451859999876	0.00366318230273189	TRUE	chrX	chrX:150343147-150344269	Island	GPR50	NM_004224	TSS1500
cg05260852	TRUE	-0.000314628703394447	0.0250948128792515	TRUE	chrX	chrX:54665781-54666274	Island
cg05313317	FALSE	0.000582220157929536	0.000598288565500505	TRUE	chrX		OpenSea	NDP	NM_000266	TSS200
cg05335577	TRUE	-0.000396812280524687	0.0191886633075193	TRUE	chrX		OpenSea	IL2RG	NM_000206	TSS200
cg05345404	FALSE	0.000547139898612814	0.00019001719131514	TRUE	chrX	chrX:53468578-53469023	Island
cg05371395	FALSE	0.000328075664326494	0.00610539039066112	TRUE	chrX	chrX:12156604-12157274	Island	FRMPD4;FRMPD4	NM_014728;NM_014728	5'UTR;1stExon
cg05373692	FALSE	0.000699655622650085	0.0193707345059797	TRUE	chrX	chrX:74742765-74743117	S_Shore	ZDHHC15;ZDHHC15;ZDHHC15	NM_144969;NM_001146257;NM_001146256	TSS200;TSS200;TSS200
cg05374090	TRUE	-0.000274749358577974	0.000128969322155067	TRUE	chrX	chrX:152864043-152865260	Island	FAM58A;FAM58A;FAM58A;FAM58A	NM_001130997;NM_001130997;NM_152274;NM_152274	5'UTR;1stExon;5'UTR;1stExon
cg05375002	TRUE	-0.000547197431188356	0.0392035123157299	TRUE	chrX		OpenSea	TDGF3	NR_002718	TSS1500
cg05385216	FALSE	0.000489014692007347	0.0445923417287914	TRUE	chrX		OpenSea	ATP11C;ATP11C	NM_001010986;NM_173694	TSS1500;TSS1500
cg05396017	FALSE	0.000935656105657871	0.0108060907393437	TRUE	chrX	chrX:37003510-37004547	N_Shore
cg05397738	FALSE	0.000531464057718657	0.0108459950146125	TRUE	chrX	chrX:118369862-118370973	N_Shore	PGRMC1	NM_006667	TSS1500
cg05397816	TRUE	-0.000261680316254828	0.0443798021199796	TRUE	chrX	chrX:117957615-117957937	Island	ZCCHC12;ZCCHC12	NM_173798;NM_173798	1stExon;5'UTR
cg05411132	FALSE	0.000712878088657284	0.000404303986097705	TRUE	chrX	chrX:99194334-99194598	S_Shore	LOC442459	NR_024608	TSS1500
cg05414556	TRUE	-0.000187383713873697	0.0467303276465323	TRUE	chrX		OpenSea	SASH3;SASH3	NM_018990;NM_018990	1stExon;5'UTR
cg05437059	FALSE	0.000591511207687345	0.0103651002092316	TRUE	chrX	chrX:108867762-108868486	S_Shore	KCNE1L	NM_012282	TSS1500
cg05445588	TRUE	-0.00047430260048582	0.0201280723586883	TRUE	chrX		OpenSea	SH3KBP1;SH3KBP1	NM_001024666;NM_031892	TSS1500;Body
cg05448962	FALSE	0.000356071022099748	0.0154049006793541	TRUE	chrX	chrX:64626743-64628045	S_Shore
cg05452887	FALSE	0.000360889149355924	0.0172501352578582	TRUE	chrX	chrX:119005251-119006217	Island	NDUFA1;RNF113A	NM_004541;NM_006978	TSS1500;1stExon
cg05454424	FALSE	0.000410531767062598	0.000387308473579314	TRUE	chrX	chrX:42637008-42637383	S_Shore	PPP1R2P9	NR_002191	TSS200
cg05462236	TRUE	-0.000574974660642906	0.000362056072690407	TRUE	chrX	chrX:63614957-63615423	S_Shore	MTMR8	NM_017677	TSS200
cg05463813	FALSE	0.000251608558260298	0.0187041341852225	TRUE	chrX		OpenSea	SRPK3;SRPK3;SRPK3	NM_001170761;NM_014370;NM_001170760	3'UTR;3'UTR;3'UTR
cg05474077	TRUE	-0.000469001201387873	0.0183573979305222	TRUE	chrX		OpenSea	HMGN5;SH3BGRL	NM_030763;NM_003022	TSS1500;1stExon
cg05478253	TRUE	-0.000415585594824811	0.0298251438297115	TRUE	chrX	chrX:117250233-117250754	S_Shore	KLHL13	NM_001168301	TSS1500
cg05479376	FALSE	0.000437039075509972	6.60569145860851e-09	TRUE	chrX	chrX:2846195-2847511	Island	ARSD;ARSD	NM_001669;NM_009589	TSS200;TSS200
cg05483199	TRUE	-0.00057570299958673	0.000845683994644699	TRUE	chrX		OpenSea	LOC100132963	NM_001162936	Body
cg05491276	TRUE	-0.000429635780408783	0.010099766544997	TRUE	chrX	chrX:68835648-68837063	Island	EDA;EDA;EDA;EDA;EDA;EDA;EDA	NM_001005611;NM_001005612;NM_001399;NM_001005609;NM_001005611;NM_001005615;NM_001005610	3'UTR;Body;Body;Body;1stExon;Body;Body
cg05508067	FALSE	0.000260444826725305	0.00210999530438652	TRUE	chrX	chrX:7895077-7895608	Island	PNPLA4;PNPLA4	NM_004650;NM_001142389	TSS200;5'UTR
cg05516935	FALSE	0.00060168053154901	0.01576729019766	TRUE	chrX		OpenSea	RRAGB;RRAGB	NM_006064;NM_016656	TSS200;TSS200
cg05532403	FALSE	0.00039955303162888	0.0274198169157612	TRUE	chrX	chrX:15756051-15756636	S_Shore	CA5B	NM_007220	5'UTR
cg05533223	TRUE	-0.000182363485766122	0.031987448823244	TRUE	chrX		OpenSea	XIST	NR_001564	Body
cg05547600	FALSE	0.000496339019842012	0.00848667545699388	TRUE	chrX		OpenSea	CT45A1	NM_001017417	TSS200
cg05559881	FALSE	0.000495634356157637	6.95279818194742e-05	TRUE	chrX	chrX:136651178-136651656	Island	ZIC3	NM_003413	Body
cg05560472	TRUE	-0.000472103869999498	5.90135712900491e-06	TRUE	chrX	chrX:99986423-99987185	N_Shore	SYTL4;SYTL4	NM_001129896;NM_080737	5'UTR;5'UTR
cg05570609	TRUE	-0.000552336545522964	0.000416137147375971	TRUE	chrX	chrX:135849030-135850178	S_Shelf	ARHGEF6	NM_004840	Body
cg05572207	FALSE	0.000359726472133691	0.0293507775768543	TRUE	chrX	chrX:152907595-152908323	N_Shelf
cg05572834	FALSE	0.00036812695613718	3.76756815780045e-06	TRUE	chrX	chrX:16729925-16730938	Island	CTPS2;CTPS2;CTPS2	NM_001144002;NM_175859;NM_019857	TSS200;5'UTR;5'UTR
cg05573563	TRUE	-0.000305215830580994	0.000569644166792565	TRUE	chrX	chrX:13752441-13753336	N_Shore	TRAPPC2;OFD1;TRAPPC2;TRAPPC2	NM_001011658;NM_003611;NM_014563;NM_001128835	5'UTR;TSS1500;5'UTR;5'UTR
cg05587158	FALSE	0.000460874291255202	0.017308001731662	TRUE	chrX		OpenSea	ARR3	NM_004312	TSS1500
cg05630320	FALSE	0.000492631788149956	0.00965752177488594	TRUE	chrX	chrX:133594203-133594828	N_Shore	HPRT1	NM_000194	TSS200
cg05633597	FALSE	0.000436440412028751	0.0197020201875844	TRUE	chrX	chrX:56258951-56259159	N_Shore	KLF8;KLF8	NM_001159296;NM_007250	TSS1500;TSS1500
cg05666266	TRUE	-0.000258310407683467	0.001899363498476	TRUE	chrX	chrX:68723731-68726051	Island	FAM155B	NM_015686	1stExon
cg05673346	TRUE	-0.000272478722149622	3.48182933130202e-05	TRUE	chrX	chrX:38662906-38664764	N_Shore	MID1IP1;MID1IP1;MID1IP1	NM_001098790;NM_001098791;NM_021242	5'UTR;5'UTR;TSS1500
cg05688478	TRUE	-0.000384592050835951	0.0114711943325521	TRUE	chrX	chrX:128788003-128789195	Island	APLN	NM_017413	TSS1500
cg05690949	FALSE	0.000728064917872362	0.0174917964505977	TRUE	chrX		OpenSea	MAGEE2	NM_138703	TSS1500
cg05707815	TRUE	-0.000286017803560081	0.00616389561683939	TRUE	chrX	chrX:71933681-71934265	Island	PHKA1;PHKA1	NM_002637;NM_001122670	TSS1500;TSS1500
cg05720573	TRUE	-0.000393173378136536	0.0193715816072933	TRUE	chrX	chrX:37706295-37706972	N_Shelf	DYNLT3	NM_006520	Body
cg05740522	TRUE	-0.000489475551952148	7.32528587332167e-06	TRUE	chrX	chrX:130036747-130037158	Island	ENOX2;ENOX2	NM_006375;NM_182314	5'UTR;5'UTR
cg05756954	FALSE	0.000993372958259852	0.0263908373421814	TRUE	chrX	chrX:8751285-8751608	N_Shore
cg05772663	FALSE	0.000415223154827672	0.0239725931466504	TRUE	chrX	chrX:113818519-113819453	N_Shore	HTR2C	NM_000868	TSS200
cg05784594	FALSE	0.000219613398902952	0.0194602561398528	TRUE	chrX		OpenSea	GAGE10	NM_001098413	TSS200
cg05788681	FALSE	0.000362147770614193	0.000238469039038711	TRUE	chrX	chrX:103498706-103499843	Island	ESX1;ESX1	NM_153448;NM_153448	5'UTR;1stExon
cg05789980	FALSE	0.000438091535402084	0.0240498184827918	TRUE	chrX	chrX:119444859-119445272	N_Shelf	FAM70A;FAM70A;FAM70A	NM_017938;NM_001104544;NM_001104545	Body;Body;Body
cg05803942	TRUE	-0.000311860444491278	0.0298029930114344	TRUE	chrX	chrX:67906111-67906475	S_Shore	STARD8;STARD8	NM_014725;NM_001142503	5'UTR;Body
cg05804339	FALSE	0.000772900811692403	0.00676126759793167	TRUE	chrX	chrX:40036252-40036508	N_Shore	BCOR;BCOR	NM_001123384;NM_001123383	5'UTR;5'UTR
cg05836475	TRUE	-0.000358307618488164	0.000835280788598748	TRUE	chrX	chrX:73164003-73164247	N_Shore	LOC554203	NR_024582	TSS1500
cg05837905	FALSE	0.000345938543404792	0.00335589553824399	TRUE	chrX	chrX:30906901-30907728	Island	MAP3K7IP3	NM_152787	TSS200
cg05856884	FALSE	0.000477248538227205	0.00369050427523653	TRUE	chrX		OpenSea	SMPX	NM_014332	TSS200
cg05866836	TRUE	-0.000598591969854721	4.25517127971127e-09	TRUE	chrX	chrX:106959378-106959914	S_Shore	TSC22D3;TSC22D3;TSC22D3	NM_004089;NM_198057;NM_001015881	TSS200;Body;TSS1500
cg05867448	FALSE	0.000480954192365492	0.00222623271578847	TRUE	chrX	chrX:130192131-130192735	Island	FLJ30058	NM_144967	5'UTR
cg05872215	TRUE	-0.000328892243933558	0.00370176004570816	TRUE	chrX		OpenSea	SASH3	NM_018990	TSS200
cg05875427	TRUE	-0.000442381676387793	0.0446884765755843	TRUE	chrX		OpenSea	PCDH11X;PCDH11X;PCDH11X;PCDH11X;PCDH11X;PCDH11X;PCDH11X;PCDH11X;PCDH11X;PCDH11X;PCDH11X;PCDH11X;PCDH11X;PCDH11X;PCDH11X	NM_001168361;NM_001168361;NM_032968;NM_001168362;NM_001168360;NM_032967;NM_001168363;NM_032969;NM_014522;NM_032969;NM_001168363;NM_014522;NM_001168360;NM_001168362;NM_032968	5'UTR;1stExon;1stExon;5'UTR;1stExon;5'UTR;5'UTR;1stExon;1stExon;5'UTR;1stExon;5'UTR;5'UTR;1stExon;5'UTR
cg05876899	TRUE	-0.000140251634553277	0.00911661435735361	TRUE	chrX	chrX:153072554-153072795	Island	PDZD4	NM_032512	Body
cg05895666	TRUE	-0.000844925232092613	1.48611641742964e-08	TRUE	chrX	chrX:118533163-118533787	N_Shore	SLC25A43	NM_145305	TSS1500
cg05906362	TRUE	-0.000604832110241079	0.00222028056915411	TRUE	chrX	chrX:153193513-153194074	N_Shore	ARHGAP4;ARHGAP4	NM_001666;NM_001164741	TSS1500;TSS1500
cg05911704	TRUE	-0.000260387077312567	0.0144074258738733	TRUE	chrX	chrX:129304946-129306427	N_Shore	RAB33A	NM_004794	TSS1500
cg05914696	TRUE	-0.000589992024296772	5.30179270056017e-05	TRUE	chrX	chrX:68114440-68114710	Island
cg05922253	FALSE	0.000874692890038384	8.01136852035057e-06	TRUE	chrX	chrX:50213658-50213983	Island	DGKK	NM_001013742	TSS1500
cg05929865	TRUE	-0.000284896052670626	0.0124233814286411	TRUE	chrX		OpenSea	TEX11;TEX11	NM_001003811;NM_031276	5'UTR;5'UTR
cg05946161	FALSE	0.000355077111935663	6.68171382190486e-05	TRUE	chrX	chrX:40005040-40007066	Island	BCOR;BCOR	NM_001123384;NM_001123383	5'UTR;5'UTR
cg05961595	FALSE	0.000459562944564452	5.30716129488024e-05	TRUE	chrX	chrX:55026359-55026985	Island	APEX2	NM_014481	TSS1500
cg05967389	TRUE	-0.000414801930920768	0.000729967629778232	TRUE	chrX	chrX:40943673-40945728	S_Shelf	USP9X;USP9X	NM_001039590;NM_001039591	5'UTR;5'UTR
cg05987154	FALSE	0.00113203627100633	3.18143026424546e-18	TRUE	chrX	chrX:3263353-3265347	Island	MXRA5	NM_015419	TSS200
cg05994819	FALSE	0.000343893285776789	0.0298351446033845	TRUE	chrX	chrX:103411059-103411782	Island	CXorf39	NM_207318	TSS200
cg05999377	FALSE	0.00024964991557721	0.046371570885104	TRUE	chrX	chrX:152710204-152710814	S_Shore	TREX2	NM_080701	TSS200
cg06008640	FALSE	0.000526562228999164	0.0106254056223037	TRUE	chrX	chrX:39864525-39869106	N_Shore
cg06010380	FALSE	0.000547474089251771	0.0470474314065335	TRUE	chrX	chrX:40010919-40016203	Island	BCOR;BCOR	NM_001123384;NM_001123383	5'UTR;5'UTR
cg06016684	FALSE	0.000655203166837215	0.0293136828306225	TRUE	chrX	chrX:20134203-20135350	Island	MAP7D2;MAP7D2;MAP7D2;MAP7D2	NM_001168466;NM_152780;NM_001168465;NM_001168467	Body;Body;Body;5'UTR
cg06039729	TRUE	-0.000618721257829517	0.000890274426910095	TRUE	chrX	chrX:118826452-118827731	Island	SEPT6;SEPT6;SEPT6;SEPT6;SEPT6;SEPT6;SEPT6;SEPT6	NM_145799;NM_015129;NM_145800;NM_015129;NM_145800;NM_145802;NM_145802;NM_145799	5'UTR;1stExon;5'UTR;5'UTR;1stExon;5'UTR;1stExon;1stExon
cg06042004	TRUE	-0.000330110659285089	0.00300734292103729	TRUE	chrX	chrX:153706928-153707816	Island	LAGE3	NM_006014	TSS200
cg06070578	FALSE	0.000314642894542586	0.0430473311512316	TRUE	chrX		OpenSea
cg06072560	TRUE	-0.000493149133205504	0.000167199180671635	TRUE	chrX	chrX:100075232-100075559	Island	CSTF2;CSTF2	NM_001325;NM_001325	1stExon;5'UTR
cg06093412	TRUE	-0.000338788351903267	0.0269248408759238	TRUE	chrX	chrX:47518015-47518850	Island	LOC100133957;LOC100133957;UXT;UXT	NR_028119;NR_027444;NM_004182;NM_153477	Body;Body;TSS200;TSS200
cg06098232	TRUE	-0.000187150737220847	0.0146126972156107	TRUE	chrX	chrX:149106113-149106682	S_Shore	LOC100272228;CXorf40B;CXorf40B	NR_027456;NM_001013845;NM_001013845	TSS200;1stExon;5'UTR
cg06102971	TRUE	-0.000248955254016899	0.0403774736453083	TRUE	chrX	chrX:17878441-17878888	Island	RAI2	NM_021785	5'UTR
cg06104510	FALSE	0.000549012424722174	3.57171837872294e-05	TRUE	chrX	chrX:19002003-19003244	Island	PHKA2	NM_000292	TSS200
cg06116594	TRUE	-0.000717753093372224	4.54739700513114e-06	TRUE	chrX		OpenSea
cg06128881	TRUE	-0.000395512000314379	0.000390004916715988	TRUE	chrX	chrX:46618013-46618969	N_Shore	SLC9A7	NM_032591	Body
cg06134608	FALSE	0.00046011780619241	0.00174138714264042	TRUE	chrX	chrX:70273009-70273255	Island
cg06144608	TRUE	-0.000336264810571243	0.0476652224706035	TRUE	chrX	chrX:149736720-149737756	Island	MTM1	NM_000252	5'UTR
cg06144825	TRUE	-0.000582864424733808	0.00662520907541509	TRUE	chrX		OpenSea	HMGN5;SH3BGRL;SH3BGRL	NM_030763;NM_003022;NM_003022	TSS1500;5'UTR;1stExon
cg06148972	TRUE	-0.000494063346845171	3.41714385566974e-05	TRUE	chrX	chrX:149736720-149737756	Island	MTM1	NM_000252	TSS1500
cg06157561	FALSE	0.000591677328922283	0.0185746779168436	TRUE	chrX		OpenSea	PCYT1B;PCYT1B	NM_001163264;NM_001163264	5'UTR;1stExon
cg06158088	TRUE	-0.000248379753590044	0.000377797295915891	TRUE	chrX	chrX:47518015-47518850	Island	LOC100133957;LOC100133957;UXT;UXT;UXT	NR_028119;NR_027444;NM_004182;NM_153477;NM_153477	Body;Body;5'UTR;1stExon;5'UTR
cg06163534	TRUE	-0.000331245025622563	0.0190955370181145	TRUE	chrX	chrX:48689589-48690827	N_Shore	ERAS	NM_181532	1stExon
cg06165699	FALSE	0.000409312686768886	3.4239248212954e-05	TRUE	chrX	chrX:3263353-3265347	Island	MXRA5	NM_015419	5'UTR
cg06172626	TRUE	-0.000281155097348587	0.0427212473679211	TRUE	chrX	chrX:48397759-48398529	Island	TBC1D25;TBC1D25	NM_002536;NM_002536	1stExon;5'UTR
cg06180047	TRUE	-0.000676673435041046	0.000218328867934243	TRUE	chrX	chrX:153151016-153152219	N_Shelf
cg06185870	TRUE	-0.00027891388980588	0.0118504688560196	TRUE	chrX	chrX:54665781-54666274	S_Shore
cg06219927	TRUE	-0.000557637276410292	0.00429765018870427	TRUE	chrX		OpenSea	IQSEC2;IQSEC2;IQSEC2	NM_015075;NR_024449;NM_001111125	Body;Body;Body
cg06231618	TRUE	-0.000792012872640069	6.71049208792076e-22	TRUE	chrX	chrX:40506176-40506982	N_Shelf	CXorf38	NM_144970	Body
cg06252876	TRUE	-0.000338117148950819	0.0136033754040057	TRUE	chrX	chrX:129299432-129300105	Island	AIFM1;AIFM1;AIFM1;AIFM1	NM_145813;NM_001130847;NM_004208;NM_145812	TSS200;TSS200;TSS200;TSS200
cg06256785	TRUE	-0.000381408238107746	0.00137070219461015	TRUE	chrX		OpenSea	ZMYM3;BCYRN1;ZMYM3;ZMYM3	NM_005096;NR_001568;NM_201599;NM_001171162	3'UTR;Body;3'UTR;3'UTR
cg06266461	TRUE	-0.000177756650556849	0.0131412955383144	TRUE	chrX	chrX:153718654-153719455	Island	SLC10A3;SLC10A3;SLC10A3	NM_001142391;NM_001142392;NM_019848	TSS200;TSS200;TSS200
cg06267401	FALSE	0.000163489581031053	0.0379533288552439	TRUE	chrX	chrX:16737618-16738099	S_Shelf	SYAP1;SYAP1	NR_033181;NM_032796	Body;Body
cg06268269	TRUE	-0.000671979929855838	0.000459248267264027	TRUE	chrX	chrX:135055671-135056158	S_Shelf
cg06282524	FALSE	0.00037888652578064	0.00210247402437266	TRUE	chrX	chrX:139593105-139593582	Island
cg06287707	TRUE	-0.00086431378449981	1.41769770693337e-09	TRUE	chrX		OpenSea	CPXCR1;CPXCR1	NM_033048;NM_033048	5'UTR;1stExon
cg06288270	TRUE	-0.000192421901003877	0.0304131116369523	TRUE	chrX	chrX:135962102-135962951	S_Shore	RBMX;RBMX;RBMX;RBMX	NR_028476;NR_028477;NM_002139;NM_001164803	TSS1500;TSS1500;TSS1500;TSS1500
cg06293983	TRUE	-0.000732693149035546	0.000683930330534418	TRUE	chrX		OpenSea	ARHGEF6;ARHGEF6	NM_004840;NM_004840	5'UTR;1stExon
cg06297686	TRUE	-0.000102380800717347	0.0317915609730959	TRUE	chrX	chrX:48754500-48755329	Island	TIMM17B;PQBP1;PQBP1;PQBP1;PQBP1;PQBP1;PQBP1;TIMM17B;PQBP1;PQBP1;PQBP1	NM_001167947;NM_001167992;NM_001032383;NM_001032384;NM_144495;NM_001032382;NM_001167990;NM_005834;NM_005710;NM_001032381;NM_001167989	Body;TSS1500;TSS200;TSS1500;TSS200;TSS200;TSS1500;Body;TSS1500;TSS200;TSS200
cg06300944	FALSE	0.000621879099858488	2.05611972907588e-05	TRUE	chrX		OpenSea	L1CAM;L1CAM;L1CAM	NM_000425;NM_001143963;NM_024003	1stExon;1stExon;1stExon
cg06302025	FALSE	0.000416724421057236	0.00326768276927491	TRUE	chrX	chrX:102000689-102001558	Island	BHLHB9;BHLHB9;BHLHB9;BHLHB9;BHLHB9;BHLHB9;BHLHB9;BHLHB9	NM_001142530;NM_001142527;NM_001142525;NM_001142526;NM_030639;NM_001142528;NM_001142524;NM_001142529	TSS200;5'UTR;5'UTR;5'UTR;5'UTR;5'UTR;5'UTR;TSS200
cg06307153	FALSE	0.000560440232904405	0.0120669833191137	TRUE	chrX	chrX:134429630-134429854	Island	ZNF75D	NM_007131	5'UTR
cg06308972	TRUE	-0.000452804758767645	0.0293787639418576	TRUE	chrX		OpenSea	PLS3;PLS3	NM_005032;NM_001136025	3'UTR;3'UTR
cg06309822	FALSE	0.000634333793832352	1.59744621683022e-05	TRUE	chrX	chrX:99891299-99891794	S_Shore	TSPAN6	NM_003270	TSS200
cg06310760	TRUE	-0.000183765973021088	0.0402488130285433	TRUE	chrX		OpenSea	BMX;BMX	NM_001721;NM_203281	TSS1500;5'UTR
cg06313930	TRUE	-0.000549370691208136	0.042473393707152	TRUE	chrX		OpenSea	MAGEA5	NM_021049	TSS1500
cg06340713	FALSE	0.000797491911688795	0.00238444076990144	TRUE	chrX		OpenSea	CHM;CHM	NM_000390;NM_001145414	TSS1500;TSS1500
cg06376033	TRUE	-0.000247823058622887	0.0384400437614511	TRUE	chrX	chrX:102884436-102884677	N_Shore	TCEAL1;TCEAL1;TCEAL1;TCEAL1;TCEAL1	NM_004780;NM_004780;NM_001006639;NM_001006639;NM_001006640	1stExon;5'UTR;5'UTR;1stExon;5'UTR
cg06400167	FALSE	0.000349873391668345	0.0125990786175387	TRUE	chrX	chrX:152875299-152876145	Island
cg06408301	FALSE	0.000567108671396066	1.45744136237105e-06	TRUE	chrX	chrX:37208578-37209325	Island	PRRG1;PRRG1;PRRG1;PRRG1	NM_000950;NM_001142395;NM_000950;NM_001142395	1stExon;1stExon;5'UTR;5'UTR
cg06428055	FALSE	0.000344115862547761	0.00662597893271672	TRUE	chrX	chrX:129243674-129245575	Island	ELF4;ELF4	NM_001421;NM_001127197	5'UTR;5'UTR
cg06431611	FALSE	0.000142422031537252	0.0399597890819161	TRUE	chrX		OpenSea	MAGEB6	NM_173523	TSS200
cg06442736	TRUE	-0.00025508943264165	0.0238748242765917	TRUE	chrX	chrX:48367165-48367742	S_Shore	PORCN;PORCN;PORCN;PORCN;PORCN	NM_203476;NM_203473;NM_022825;NM_203474;NM_203475	5'UTR;5'UTR;5'UTR;TSS200;TSS200
cg06455967	FALSE	0.000474367986532062	0.0300612155771021	TRUE	chrX		OpenSea	PAK3;PAK3	NM_001128167;NM_001128166	TSS200;TSS200
cg06461462	TRUE	-0.000809041775379817	8.20985559206188e-21	TRUE	chrX	chrX:106959378-106959914	S_Shore	TSC22D3;TSC22D3;TSC22D3	NM_004089;NM_198057;NM_001015881	TSS1500;Body;TSS1500
cg06465306	TRUE	-0.000411727371441079	0.0123147749420831	TRUE	chrX	chrX:84498772-84499884	S_Shelf	ZNF711	NM_021998	Body
cg06469252	TRUE	-0.000223467982812053	0.0498338229228406	TRUE	chrX	chrX:136113583-136114232	Island	GPR101	NM_054021	TSS200
cg06472116	FALSE	0.000563253270555904	0.0291307630711709	TRUE	chrX	chrX:46937631-46938149	Island	RGN;RGN	NM_152869;NM_004683	TSS200;TSS200
cg06482328	TRUE	-0.000482897222548541	2.0447840726877e-06	TRUE	chrX	chrX:119385464-119385835	Island	ZBTB33	NM_006777	5'UTR
cg06513359	TRUE	-0.000275187765922129	0.00539057563000524	TRUE	chrX	chrX:47003750-47004987	Island	NDUFB11;RBM10;NDUFB11;RBM10;NDUFB11;NDUFB11	NR_024234;NM_152856;NR_024235;NM_005676;NM_001135998;NM_019056	Body;TSS1500;Body;TSS1500;TSS200;TSS200
cg06514587	TRUE	-0.000395225054603372	0.0201809593550699	TRUE	chrX	chrX:54665781-54666274	Island
cg06540859	TRUE	-0.00021606273584424	0.000569644166792565	TRUE	chrX	chrX:46433054-46434902	Island	CHST7	NM_019886	1stExon
cg06548617	FALSE	0.000867794783420919	4.60237887519521e-06	TRUE	chrX	chrX:40010919-40016203	Island	BCOR;BCOR	NM_001123384;NM_001123383	5'UTR;5'UTR
cg06549249	TRUE	-0.000296663378650951	0.000410139665462338	TRUE	chrX	chrX:129039750-129040152	Island	UTP14A;UTP14A;UTP14A;UTP14A	NM_001166221;NM_001166221;NM_006649;NM_006649	1stExon;5'UTR;1stExon;5'UTR
cg06554760	TRUE	-0.000473350070867647	0.0162675989282095	TRUE	chrX	chrX:153774893-153776136	Island	IKBKG;G6PD;G6PD;IKBKG;IKBKG;IKBKG	NM_001099857;NM_001042351;NM_000402;NM_003639;NM_001099856;NM_001145255	TSS1500;5'UTR;TSS200;TSS1500;Body;TSS1500
cg06558952	TRUE	-0.000358666929358781	0.0290489953497986	TRUE	chrX	chrX:43514030-43514793	Island	MAOA	NM_000240	TSS1500
cg06615444	TRUE	-0.000228327817771405	0.0212022423082104	TRUE	chrX	chrX:19533003-19533551	Island	MAP3K15	NM_001001671	TSS200
cg06616051	FALSE	0.000609068290406741	1.29986999674562e-05	TRUE	chrX	chrX:153094109-153094620	Island	PDZD4	NM_032512	Body
cg06616857	TRUE	-0.000272108770418836	0.000570437838232457	TRUE	chrX	chrX:153718654-153719455	Island	SLC10A3;SLC10A3;SLC10A3	NM_001142391;NM_001142392;NM_019848	TSS200;TSS200;TSS200
cg06620254	TRUE	-0.000244258332525876	0.0137601554620559	TRUE	chrX	chrX:70503261-70503963	N_Shore	NONO;NONO;NONO;NONO;BCYRN1;NONO;NONO;NONO;NONO	NM_007363;NM_001145408;NM_001145410;NM_001145410;NR_001568;NM_001145408;NM_007363;NM_001145409;NM_001145409	5'UTR;5'UTR;1stExon;5'UTR;Body;1stExon;1stExon;5'UTR;1stExon
cg06624970	FALSE	0.000313680255911588	0.0106966408192293	TRUE	chrX	chrX:49643906-49644501	Island	USP27X;LOC158572	NM_001145073;NR_026742	TSS1500;Body
cg06625916	FALSE	0.000375925430869428	0.0480848413057265	TRUE	chrX	chrX:41332738-41334126	Island	NYX	NM_022567	Body
cg06649626	FALSE	0.00068804856996811	0.000145157139701383	TRUE	chrX	chrX:150250877-150251202	N_Shore
cg06650847	FALSE	0.000500056925014972	0.00018617737775218	TRUE	chrX		OpenSea
cg06691299	TRUE	-0.000960873184990846	0.000134361322637398	TRUE	chrX	chrX:47077163-47078637	Island	CDK16;CDK16	NM_006201;NM_033018	TSS1500;TSS200
cg06700462	TRUE	-0.000271131356441915	0.00290771711390487	TRUE	chrX	chrX:19002003-19003244	Island	PHKA2	NM_000292	1stExon
cg06701191	TRUE	-0.000252604693026379	0.00108689926257222	TRUE	chrX		OpenSea	MIR223	NR_029637	TSS1500
cg06711837	FALSE	0.000499633945216758	0.000211463390107924	TRUE	chrX	chrX:137793095-137794010	N_Shore	FGF13;FGF13;FGF13;FGF13;FGF13;FGF13	NM_001139500;NM_004114;NM_001139502;NM_001139501;NM_001139498;NM_033642	Body;Body;Body;Body;Body;Body
cg06720669	FALSE	0.000619222867631341	5.63013148655659e-05	TRUE	chrX	chrX:108867762-108868486	Island	KCNE1L;KCNE1L	NM_012282;NM_012282	1stExon;5'UTR
cg06767008	TRUE	-0.000430862930669354	5.37741505724661e-05	TRUE	chrX		OpenSea	FOXP3;FOXP3	NM_014009;NM_001114377	Body;Body
cg06778844	TRUE	-0.000501210631969023	0.00050431776450085	TRUE	chrX	chrX:110339364-110339679	N_Shelf	PAK3;PAK3	NM_001128166;NM_001128167	5'UTR;5'UTR
cg06793890	TRUE	-0.000342165974519736	0.0458001235547431	TRUE	chrX		OpenSea	ATXN3L;ATXN3L	NM_001135995;NM_001135995	1stExon;5'UTR
cg06794323	TRUE	-0.000438584794957659	0.0193715816072933	TRUE	chrX	chrX:43514030-43514793	S_Shelf	MAOA	NM_000240	Body
cg06803079	TRUE	-0.000365397380381193	0.00360194790009578	TRUE	chrX	chrX:47518015-47518850	Island	UXT;LOC100133957;UXT;LOC100133957	NM_153477;NR_027444;NM_004182;NR_028119	Body;TSS200;Body;TSS200
cg06811375	FALSE	0.000280820010441906	8.07307777717641e-06	TRUE	chrX	chrX:6144120-6145906	S_Shore	NLGN4X;NLGN4X	NM_181332;NM_020742	TSS200;TSS1500
cg06814121	TRUE	-0.000419223338339853	0.0248160883257088	TRUE	chrX		OpenSea	MID1;MID1	NM_001098624;NM_033290	TSS1500;5'UTR
cg06818142	TRUE	-0.000262608830008736	0.00138318808742444	TRUE	chrX	chrX:100603622-100603950	Island	TIMM8A;TIMM8A;TIMM8A	NM_004085;NM_004085;NM_001145951	1stExon;5'UTR;TSS1500
cg06831832	TRUE	-0.000335011264658366	0.0106702019592804	TRUE	chrX		OpenSea	SPANXN4	NM_001009613	Body
cg06834235	TRUE	-0.000144235097981267	0.0463674387634744	TRUE	chrX	chrX:48334229-48335036	Island	FTSJ1;FTSJ1;FTSJ1;FTSJ1	NM_177439;NM_177439;NM_012280;NM_012280	5'UTR;1stExon;5'UTR;1stExon
cg06908232	TRUE	-0.000347863746423694	0.0135468034614443	TRUE	chrX	chrX:128977325-128977998	Island	ZDHHC9;ZDHHC9;ZDHHC9	NM_001008222;NM_016032;NM_016032	TSS1500;1stExon;5'UTR
cg06916310	FALSE	0.000443224973583559	0.0430473311512316	TRUE	chrX		OpenSea	FGF16	NM_003868	TSS1500
cg06938654	TRUE	-0.000145082015437333	0.0315790300966709	TRUE	chrX	chrX:21875378-21875638	Island	YY2;MBTPS2	NM_206923;NM_015884	1stExon;Body
cg06942445	FALSE	0.000315120758008823	0.0199919027252763	TRUE	chrX		OpenSea	TRO;TRO;TRO	NM_016157;NM_177556;NM_001039705	5'UTR;5'UTR;5'UTR
cg06944922	FALSE	0.000637821044317984	0.00346870169771181	TRUE	chrX	chrX:38186422-38187010	Island	RPGR;RPGR	NM_000328;NM_001034853	TSS200;TSS200
cg06964654	FALSE	0.000233543868695686	0.0213646616318327	TRUE	chrX	chrX:139589970-139590480	Island
cg06967228	FALSE	0.000314118111927461	0.0278633920567377	TRUE	chrX	chrX:68525550-68525891	Island
cg06968752	TRUE	-0.000236355747366302	0.0471354259685283	TRUE	chrX	chrX:79830094-79830539	Island
cg06980881	TRUE	-0.000525851592111051	3.04767296394637e-05	TRUE	chrX	chrX:100673191-100673673	Island	ARMCX4	NR_028407	Body
cg07012573	TRUE	-0.00044023199293001	0.0174757903874969	TRUE	chrX	chrX:102469940-102470419	Island	BEX4;BEX4;BEX4;BEX4	NM_001080425;NM_001080425;NM_001127688;NM_001127688	1stExon;5'UTR;1stExon;5'UTR
cg07051162	FALSE	0.00113114015228214	2.73636218761456e-09	TRUE	chrX	chrX:30670739-30671869	Island	GK;GK;GK	NM_001128127;NM_000167;NM_203391	TSS200;TSS200;TSS200
cg07056550	FALSE	0.000584254153325316	0.000243216784305805	TRUE	chrX	chrX:71458560-71459202	Island	ERCC6L;PIN4	NM_017669;NM_001170747	TSS200;Body
cg07093674	TRUE	-0.000270344812056985	0.000850204110858244	TRUE	chrX	chrX:40691960-40692446	S_Shore	LOC100132831	NR_027761	TSS1500
cg07099245	FALSE	0.000266145424557981	0.0148940869448629	TRUE	chrX	chrX:39953434-39969247	Island	BCOR;BCOR;BCOR;BCOR	NM_001123384;NM_017745;NM_001123385;NM_001123383	5'UTR;5'UTR;5'UTR;5'UTR
cg07115537	FALSE	0.000660439228690166	0.0179375213943737	TRUE	chrX	chrX:37404358-37404615	S_Shore
cg07146718	TRUE	-0.000369437775770673	0.0475957759574174	TRUE	chrX		OpenSea	FGF13;FGF13;FGF13;FGF13;FGF13	NM_001139500;NM_001139502;NM_001139501;NM_001139498;NM_033642	Body;Body;Body;Body;Body
cg07151929	TRUE	-0.000544376618465427	0.00283801419992054	TRUE	chrX	chrX:30906901-30907728	S_Shore	MAP3K7IP3	NM_152787	TSS1500
cg07172550	TRUE	-0.000342150682682078	0.0069950069872575	TRUE	chrX		OpenSea	SASH3	NM_018990	TSS200
cg07198345	FALSE	0.000471265445609535	0.0275830045857948	TRUE	chrX		OpenSea	HEPH;HEPH;HEPH	NM_138737;NM_001130860;NM_014799	Body;TSS1500;TSS1500
cg07198771	FALSE	0.000609958150487299	0.00939847452547203	TRUE	chrX	chrX:99986423-99987185	Island	SYTL4;SYTL4	NM_001129896;NM_080737	TSS200;TSS1500
cg07274922	TRUE	-0.000505521881127175	0.00229730503565554	TRUE	chrX		OpenSea	PAGE2B	NM_001015038	Body
cg07276379	FALSE	0.000698189882275508	7.3934857909997e-13	TRUE	chrX	chrX:3263353-3265347	Island	MXRA5	NM_015419	TSS1500
cg07278328	TRUE	-0.000380128774673029	0.00778971310833068	TRUE	chrX	chrX:150250877-150251202	S_Shelf
cg07283407	FALSE	0.000630001196090998	0.00633879536325553	TRUE	chrX	chrX:133680248-133680689	N_Shore	MGC16121	NR_024607	Body
cg07312966	FALSE	0.000417517931389344	0.0223904368723369	TRUE	chrX	chrX:132547567-132550284	Island	GPC4	NM_001448	TSS200
cg07343739	TRUE	-0.00041337542501898	0.00301422011895321	TRUE	chrX	chrX:46618013-46618969	N_Shore	SLC9A7	NM_032591	Body
cg07352612	FALSE	0.000808125475263089	0.00697652213242866	TRUE	chrX		OpenSea	PAGE3	NM_001017931	Body
cg07363416	TRUE	-0.000441751297848292	0.00620399290338921	TRUE	chrX	chrX:77150837-77151247	Island	MAGT1	NM_032121	TSS200
cg07392722	TRUE	-0.000299949235086015	0.00891160336978385	TRUE	chrX	chrX:102318601-102319304	N_Shore	BEX1	NM_018476	3'UTR
cg07395435	FALSE	0.000385147085043993	7.70763808722615e-05	TRUE	chrX	chrX:138773796-138774673	Island	MCF2	NM_001099855	5'UTR
cg07409400	TRUE	-0.000493490721967952	0.00029984185317985	TRUE	chrX	chrX:118533163-118533787	N_Shore	SLC25A43	NM_145305	TSS1500
cg07416427	TRUE	-0.000182953406827167	0.000282470508126494	TRUE	chrX	chrX:10085183-10085759	Island	WWC3	NM_015691	Body
cg07422795	TRUE	-0.000326320481773365	0.0228186120281183	TRUE	chrX	chrX:133683174-133685463	S_Shore
cg07427073	TRUE	-0.000155616800859655	0.0204873337687209	TRUE	chrX		OpenSea	ZNF182;ZNF182	NM_001007088;NM_006962	Body;Body
cg07441824	FALSE	0.000795592163085351	0.0417097457117775	TRUE	chrX	chrX:111623831-111624042	Island	ZCCHC16	NM_001004308	5'UTR
cg07446674	TRUE	-0.000161436443463408	0.0248107452936522	TRUE	chrX	chrX:135332893-135333726	Island	MAP7D3;MAP7D3	NM_024597;NM_024597	1stExon;5'UTR
cg07452499	TRUE	-0.000393469891696666	0.0293136828306225	TRUE	chrX		OpenSea	CLCN5;MIR362;CLCN5;MIR500	NM_001127898;NR_029850;NM_001127899;NR_030224	Body;TSS1500;Body;TSS1500
cg07473550	TRUE	-0.000326890307661458	0.0258916672641762	TRUE	chrX	chrX:107018606-107019611	Island	TSC22D3	NM_198057	TSS200
cg07495946	FALSE	0.000271205784971809	0.0110806361254229	TRUE	chrX	chrX:68441385-68441694	N_Shelf
cg07516457	TRUE	-0.000203927704728061	0.0430768566807231	TRUE	chrX	chrX:70585715-70587063	Island	TAF1;BCYRN1;TAF1	NM_138923;NR_001568;NM_004606	TSS200;Body;TSS200
cg07520976	TRUE	-0.0005476520163924	0.00638986680727651	TRUE	chrX	chrX:101966967-101967970	S_Shelf	GPRASP2;GPRASP2	NM_001004051;NM_138437	Body;Body
cg07526675	FALSE	0.000449199125851107	0.0389294041280339	TRUE	chrX	chrX:48693328-48694090	S_Shore	PCSK1N	NM_013271	TSS1500
cg07605754	TRUE	-0.000450762017296883	0.0197702186822872	TRUE	chrX	chrX:49687027-49687993	Island	CLCN5;CLCN5	NM_001127899;NM_001127898	5'UTR;5'UTR
cg07629996	TRUE	-0.00029221244192973	0.00235242019179743	TRUE	chrX	chrX:17673385-17674483	Island	NHS;NHS	NM_001136024;NM_198270	Body;Body
cg07650640	FALSE	0.000332657503789887	0.0121208930706165	TRUE	chrX	chrX:40005040-40007066	S_Shore	BCOR;BCOR	NM_001123384;NM_001123383	5'UTR;5'UTR
cg07654896	FALSE	0.000768209519939872	7.27247743115444e-06	TRUE	chrX	chrX:46937631-46938149	Island	RGN;RGN;RGN;RGN	NM_004683;NM_152869;NM_152869;NM_004683	1stExon;1stExon;5'UTR;5'UTR
cg07658614	TRUE	-0.000331335297512714	0.0363191721327289	TRUE	chrX		OpenSea	FUNDC1	NM_173794	1stExon
cg07659240	TRUE	-0.000381630906228107	0.00295016157506557	TRUE	chrX	chrX:149529540-149534090	Island
cg07674139	FALSE	0.00104745930278511	7.32528587332167e-06	TRUE	chrX	chrX:105066349-105067110	Island	NRK	NM_198465	TSS200
cg07688057	FALSE	0.000801378808199862	3.30540655364912e-14	TRUE	chrX	chrX:39942756-39943419	Island	BCOR;BCOR;BCOR;BCOR	NM_001123384;NM_017745;NM_001123385;NM_001123383	5'UTR;5'UTR;5'UTR;5'UTR
cg07693661	TRUE	-0.000410124160068226	0.000363058678864777	TRUE	chrX		OpenSea	NAP1L2	NM_021963	TSS1500
cg07749485	FALSE	0.000311447177744265	0.00996076876935062	TRUE	chrX	chrX:119124496-119125671	Island
cg07755264	TRUE	-0.000239579191558508	0.0122687095191829	TRUE	chrX		OpenSea
cg07764473	FALSE	0.000371690849129074	0.00626853503235597	TRUE	chrX	chrX:40034239-40036007	S_Shore	BCOR;BCOR	NM_001123383;NM_001123384	TSS1500;TSS1500
cg07764932	TRUE	-0.000383001106752479	0.0148940869448629	TRUE	chrX		OpenSea	ARHGAP6;ARHGAP6;ARHGAP6	NM_013423;NM_013427;NM_006125	5'UTR;Body;Body
cg07767690	TRUE	-0.000741260881993353	9.18204444711646e-09	TRUE	chrX	chrX:54834761-54835010	N_Shore	MAGED2;MAGED2;MAGED2	NM_014599;NM_177433;NM_201222	TSS1500;5'UTR;TSS1500
cg07776419	FALSE	0.000661325020962902	0.00684791229562199	TRUE	chrX	chrX:133680248-133680689	Island	MGC16121;MIR503	NR_024607;NR_030228	Body;TSS200
cg07780544	TRUE	-0.000363475870553173	0.0142822007721969	TRUE	chrX		OpenSea	AMMECR1;RGAG1	NM_001171689;NM_020769	5'UTR;TSS200
cg07806797	FALSE	0.000532310549293331	6.58660914316056e-05	TRUE	chrX	chrX:152127380-152127623	S_Shore	ZNF185	NM_007150	Body
cg07810164	FALSE	0.000477474124362062	0.0105312984624334	TRUE	chrX	chrX:13587648-13588221	Island	EGFL6;EGFL6	NM_001167890;NM_015507	Body;Body
cg07811386	TRUE	-0.00184871669704231	8.62717411763895e-52	TRUE	chrX		OpenSea	CA5B	NM_007220	Body
cg07816287	FALSE	0.000624872981182595	0.0177374572729039	TRUE	chrX	chrX:133118960-133119990	Island	GPC3;GPC3;GPC3;GPC3	NM_001164619;NM_001164617;NM_001164618;NM_004484	TSS200;TSS200;TSS200;TSS200
cg07826058	TRUE	-0.000417039955186029	0.0197295319186379	TRUE	chrX	chrX:21857591-21858204	Island	MBTPS2	NM_015884	TSS200
cg07847989	FALSE	0.00107823690433972	8.79285636336709e-09	TRUE	chrX		OpenSea	HTR2C	NM_000868	Body
cg07859138	TRUE	-0.0003913104977811	0.00286595123468189	TRUE	chrX		OpenSea	SEPT6;SEPT6;SEPT6;SEPT6	NM_145800;NM_015129;NM_145802;NM_145799	3'UTR;3'UTR;Body;3'UTR
cg07862274	TRUE	-0.000231927215461404	0.000289745133198123	TRUE	chrX	chrX:47053103-47053605	Island	UBA1;UBA1;UBA1	NM_003334;NM_153280;NM_003334	1stExon;5'UTR;5'UTR
cg07867687	TRUE	-0.00019885290663122	0.00185704101963913	TRUE	chrX	chrX:48334229-48335036	Island	FTSJ1;FTSJ1	NM_177439;NM_012280	TSS200;TSS200
cg07887243	FALSE	0.000635918577431729	0.000118386934378052	TRUE	chrX	chrX:43741299-43741827	Island	MAOB	NM_000898	1stExon
cg07896193	TRUE	-0.00032714358119813	0.00295354964769344	TRUE	chrX	chrX:106449029-106449740	Island	NUP62CL;CXorf41;CXorf41	NM_017681;NM_001169154;NM_173494	5'UTR;TSS1500;TSS1500
cg07902213	TRUE	-0.000212531395173192	0.0467303276465323	TRUE	chrX	chrX:122866199-122867097	Island	THOC2	NM_001081550	TSS200
cg07911663	FALSE	0.000406030487614267	0.000280279030223328	TRUE	chrX	chrX:109245900-109246673	N_Shore	TMEM164;TMEM164	NM_032227;NM_017698	TSS1500;TSS1500
cg07929406	TRUE	-0.000390293261941962	0.0305303349278384	TRUE	chrX	chrX:139585867-139588578	Island	SOX3	NM_005634	TSS200
cg07929447	FALSE	0.000557383446000228	0.0069950069872575	TRUE	chrX	chrX:132090363-132092617	S_Shelf	HS6ST2;HS6ST2	NM_001077188;NM_147175	TSS200;TSS200
cg07933757	FALSE	0.000401532410310734	0.000286698077017578	TRUE	chrX	chrX:150066792-150068172	Island	CD99L2;CD99L2;CD99L2	NM_134445;NM_134446;NM_031462	Body;Body;Body
cg07951153	FALSE	0.000498996324271955	0.00109267250820069	TRUE	chrX	chrX:103411059-103411782	Island	CXorf39	NM_207318	TSS200
cg07989638	TRUE	-0.000354390118045797	0.0193715816072933	TRUE	chrX	chrX:39021662-39022131	N_Shore
cg07990395	FALSE	0.00039201251429774	0.00961686042063447	TRUE	chrX	chrX:138285888-138287622	Island	FGF13;FGF13;FGF13;FGF13;FGF13;FGF13	NM_001139501;NM_001139498;NM_001139501;NM_001139500;NM_001139500;NM_001139498	5'UTR;1stExon;1stExon;1stExon;5'UTR;5'UTR
cg08021299	FALSE	0.000845193271989988	2.10668276179937e-10	TRUE	chrX		OpenSea	HEPH;HEPH;HEPH	NM_138737;NM_001130860;NM_014799	Body;TSS1500;TSS1500
cg08065501	TRUE	-0.000142180933391623	0.0261705180505066	TRUE	chrX	chrX:48754500-48755329	S_Shore	PQBP1;TIMM17B;PQBP1;PQBP1;PQBP1;PQBP1;TIMM17B;PQBP1;PQBP1;PQBP1;PQBP1;PQBP1	NM_001032384;NM_001167947;NM_001167989;NM_001167992;NM_005710;NM_005710;NM_005834;NM_001167990;NM_001032383;NM_001032381;NM_144495;NM_001032382	5'UTR;TSS1500;5'UTR;TSS200;5'UTR;1stExon;TSS1500;5'UTR;5'UTR;5'UTR;5'UTR;5'UTR
cg08073365	FALSE	0.000437485512096919	0.0301518780164807	TRUE	chrX		OpenSea	VGLL1	NM_016267	3'UTR
cg08076508	TRUE	-0.000337623659255454	0.0446512436628624	TRUE	chrX	chrX:54070312-54071311	N_Shore	PHF8	NM_015107	5'UTR
cg08076987	TRUE	-0.000219153063377251	0.00727260643353847	TRUE	chrX	chrX:139846646-139846955	N_Shelf
cg08100618	FALSE	0.000347739905281122	0.00148565867258109	TRUE	chrX	chrX:125685711-125686941	Island	DCAF12L1;DCAF12L1	NM_178470;NM_178470	1stExon;5'UTR
cg08108619	TRUE	-0.000289306746857779	0.00874048303649718	TRUE	chrX	chrX:84498772-84499884	Island	ZNF711	NM_021998	5'UTR
cg08122495	FALSE	0.000556330762402857	0.0131300129538604	TRUE	chrX	chrX:150151106-150152457	N_Shore	HMGB3	NM_005342	TSS1500
cg08129292	TRUE	-0.000268894419438894	0.0177468208281496	TRUE	chrX	chrX:20159421-20160283	N_Shelf	SCARNA9L;EIF1AX	NR_023358;NM_001412	TSS1500;Body
cg08167097	FALSE	0.000454947672535107	0.018801970492916	TRUE	chrX		OpenSea	TEX11;TEX11	NM_031276;NM_001003811	TSS200;TSS200
cg08196960	FALSE	0.000282311880615581	5.90246302055768e-05	TRUE	chrX		OpenSea	GRPR;GRPR	NM_005314;NM_005314	5'UTR;1stExon
cg08209483	TRUE	-0.000610470747897588	1.17995781767101e-10	TRUE	chrX	chrX:118108502-118110559	Island	LONRF3;LONRF3	NM_001031855;NM_024778	Body;Body
cg08214328	FALSE	0.000198702152928442	0.0293136828306225	TRUE	chrX	chrX:16729925-16730938	S_Shore	CTPS2;CTPS2;CTPS2	NM_019857;NM_001144002;NM_175859	TSS200;TSS1500;TSS1500
cg08222309	TRUE	-0.000736720661210079	3.03428518072141e-05	TRUE	chrX		OpenSea	SH3BGRL;HMGN5	NM_003022;NM_030763	TSS1500;5'UTR
cg08238865	FALSE	0.000570188804574549	0.0221379133628831	TRUE	chrX		OpenSea	POF1B	NM_024921	5'UTR
cg08255147	FALSE	0.000721870897503512	0.00598830049039661	TRUE	chrX	chrX:53461178-53461463	N_Shore	HSD17B10;HSD17B10	NM_001037811;NM_004493	Body;Body
cg08264725	FALSE	0.000432444582868375	0.00636851469781161	TRUE	chrX		OpenSea	DDX53	NM_182699	TSS200
cg08311689	TRUE	-0.000256345683594109	7.84793988453844e-08	TRUE	chrX	chrX:153734989-153735205	Island	FAM3A;FAM3A;FAM3A;FAM3A;FAM3A	NM_021806;NM_001171133;NM_001171132;NR_033237;NM_001171134	3'UTR;3'UTR;3'UTR;Body;3'UTR
cg08318837	TRUE	-0.000565412786501549	3.9013655803257e-05	TRUE	chrX	chrX:48825776-48826593	S_Shore	KCND1;KCND1	NM_004979;NM_004979	1stExon;5'UTR
cg08323957	FALSE	0.00116867448636918	0.00170557150202913	TRUE	chrX		OpenSea	PAK3;PAK3;PAK3;PAK3	NM_001128166;NM_001128166;NM_001128167;NM_001128167	5'UTR;1stExon;5'UTR;1stExon
cg08348649	FALSE	0.000384412224943867	0.0414988291533436	TRUE	chrX	chrX:119444859-119445272	N_Shore	FAM70A;FAM70A;FAM70A	NM_017938;NM_001104544;NM_001104545	Body;Body;Body
cg08382577	FALSE	0.000440399340556516	0.00241995790948753	TRUE	chrX	chrX:129194007-129194703	Island
cg08395842	TRUE	-0.000325043359166951	4.45794738840633e-06	TRUE	chrX	chrX:16803879-16805429	Island	CXorf15;CXorf15	NM_001168683;NM_018360	Body;Body
cg08407553	TRUE	-0.000343457111536742	0.0103327583689887	TRUE	chrX	chrX:70585715-70587063	S_Shore	TAF1;BCYRN1;TAF1	NM_138923;NR_001568;NM_004606	Body;Body;Body
cg08408091	FALSE	0.000382386280263934	0.0323118705450389	TRUE	chrX	chrX:153672274-153673020	Island	FAM50A	NM_004699	TSS200
cg08415785	FALSE	0.000385919063069371	0.0250948128792515	TRUE	chrX	chrX:30326439-30327668	S_Shore	NR0B1	NM_000475	TSS1500
cg08416046	FALSE	0.000402645933328554	0.0371637310681978	TRUE	chrX	chrX:107978210-107980145	Island	IRS4	NM_003604	1stExon
cg08435532	TRUE	-0.000265581945707584	0.00170737073113949	TRUE	chrX	chrX:46404634-46405165	S_Shore	ZNF674;LOC401588;ZNF674	NM_001146291;NR_015378;NM_001039891	TSS1500;Body;TSS1500
cg08447449	FALSE	0.000271533349817133	0.0129839920113151	TRUE	chrX	chrX:117250233-117250754	S_Shore	KLHL13;KLHL13;KLHL13	NM_001168303;NM_001168301;NM_001168302	TSS200;5'UTR;TSS200
cg08456555	TRUE	-0.000399128174552479	0.0283326567500076	TRUE	chrX		OpenSea	ARHGAP6;ARHGAP6;ARHGAP6	NM_013423;NM_013427;NM_006125	5'UTR;Body;Body
cg08470157	FALSE	0.00107127677239295	6.98430113773772e-09	TRUE	chrX	chrX:30670739-30671869	Island	GK;GK;GK	NM_001128127;NM_000167;NM_203391	TSS200;TSS200;TSS200
cg08476890	FALSE	0.000435910628494652	0.0315667382759996	TRUE	chrX	chrX:138773796-138774673	Island	MCF2	NM_001099855	5'UTR
cg08480367	FALSE	0.00071561249299576	0.00215137520211015	TRUE	chrX	chrX:38079691-38080150	S_Shore	SRPX;SRPX;SRPX;SRPX	NM_001170752;NM_006307;NM_001170751;NM_001170750	TSS1500;TSS1500;TSS1500;TSS1500
cg08560117	TRUE	-0.000345809851164188	4.92942944752106e-06	TRUE	chrX	chrX:153774893-153776136	Island	IKBKG;IKBKG;IKBKG;G6PD;IKBKG;G6PD;IKBKG;IKBKG	NM_001145255;NM_001145255;NM_001099857;NM_001042351;NM_001099857;NM_000402;NM_003639;NM_001099856	1stExon;5'UTR;5'UTR;TSS200;1stExon;TSS1500;TSS1500;Body
cg08575950	FALSE	0.000646961678826986	0.0110111924773997	TRUE	chrX	chrX:20134203-20135350	S_Shore	MAP7D2;MAP7D2;MAP7D2;MAP7D2	NM_001168465;NM_001168467;NM_152780;NM_001168466	TSS1500;TSS1500;TSS1500;TSS1500
cg08580380	TRUE	-0.000274567773344443	0.00749965422728328	TRUE	chrX	chrX:133930787-133931355	N_Shore	FAM122B;FAM122B;FAM122C;FAM122B;FAM122B;FAM122B	NM_001170756;NM_001166599;NM_001170780;NM_001166600;NM_001170757;NM_145284	Body;Body;TSS1500;Body;5'UTR;Body
cg08617833	FALSE	0.000394836059643961	0.00110724230780932	TRUE	chrX	chrX:128656851-128657406	S_Shore	SMARCA1;SMARCA1	NM_003069;NM_139035	TSS1500;TSS1500
cg08622041	TRUE	-0.000240606650384317	0.0107903265690297	TRUE	chrX		OpenSea	GATA1	NM_002049	TSS1500
cg08637905	FALSE	0.000426553622783967	0.00320071599761544	TRUE	chrX	chrX:85402943-85403877	Island	DACH2;DACH2	NM_001139514;NM_053281	TSS200;TSS200
cg08656747	TRUE	-0.000418407386106268	0.000449528572325122	TRUE	chrX	chrX:47696092-47696364	Island	ZNF81	NM_007137	TSS200
cg08689445	FALSE	0.000458702095306891	0.00844985230266415	TRUE	chrX		OpenSea
cg08691687	TRUE	-0.000288025133928004	0.00690696569475391	TRUE	chrX		OpenSea
cg08698436	FALSE	0.000541385341931874	7.72341731773148e-05	TRUE	chrX		OpenSea	LOC100132163	NR_029379	TSS200
cg08704539	FALSE	0.00160701027755131	1.10739948821071e-20	TRUE	chrX	chrX:100546063-100546550	Island	TAF7L;TAF7L	NM_024885;NM_001168474	Body;TSS200
cg08706312	FALSE	0.000752559697464285	0.00197350325742751	TRUE	chrX	chrX:30265172-30265555	Island	MAGEB1;MAGEB1;MAGEB1	NM_177404;NM_002363;NM_177415	TSS200;5'UTR;5'UTR
cg08707617	FALSE	0.000225573302392281	0.00881887598668148	TRUE	chrX	chrX:39942756-39943419	S_Shore	BCOR;BCOR;BCOR;BCOR	NM_001123384;NM_017745;NM_001123385;NM_001123383	5'UTR;5'UTR;5'UTR;5'UTR
cg08725455	TRUE	-0.000358063486698389	0.0201112259034064	TRUE	chrX		OpenSea	GPR173	NM_018969	TSS1500
cg08728127	FALSE	0.000408593290218682	0.000656238843841598	TRUE	chrX	chrX:67913299-67914134	Island	STARD8;STARD8;STARD8	NM_001142504;NM_014725;NM_001142503	TSS200;5'UTR;Body
cg08750061	TRUE	-0.000697686178933523	3.52103638181303e-06	TRUE	chrX	chrX:117861214-117862177	N_Shore	IL13RA1	NM_001560	TSS1500
cg08750326	TRUE	-0.0012000681074655	8.53323539581438e-12	TRUE	chrX		OpenSea	ODZ1;ODZ1;ODZ1	NM_001163278;NM_001163279;NM_014253	TSS1500;TSS1500;TSS1500
cg08757314	TRUE	-0.000249807365088061	0.000328775611965582	TRUE	chrX	chrX:52004915-52005456	Island
cg08757574	FALSE	0.000964344427476056	3.45109854781073e-07	TRUE	chrX	chrX:70273009-70273255	Island
cg08760398	FALSE	0.000563409984265677	0.002487088453196	TRUE	chrX	chrX:119444859-119445272	N_Shore	FAM70A;FAM70A;FAM70A	NM_017938;NM_001104544;NM_001104545	Body;Body;Body
cg08762253	TRUE	-0.000695347452434426	2.6582602360248e-06	TRUE	chrX		OpenSea	PLP1;PLP1;PLP1;PLP1	NM_000533;NM_001128834;NM_199478;NM_001128834	TSS200;1stExon;TSS200;5'UTR
cg08782677	TRUE	-0.000416111710998836	0.00676126759793167	TRUE	chrX	chrX:150345615-150346577	Island	GPR50	NM_004224	Body
cg08819482	TRUE	-0.000366455479573856	0.0149506835891237	TRUE	chrX	chrX:9863527-9863822	N_Shore	SHROOM2	NM_001649	Body
cg08823898	FALSE	0.000483180417320784	0.0325128878374596	TRUE	chrX	chrX:148586552-148586984	S_Shore	IDS;IDS;IDS	NM_001166550;NM_006123;NM_000202	TSS1500;TSS1500;TSS1500
cg08826497	FALSE	0.000325002587454636	0.01831211728104	TRUE	chrX	chrX:40126360-40126744	Island
cg08842373	TRUE	-0.000384321064933965	0.0356655040142066	TRUE	chrX	chrX:23350284-23350596	N_Shelf
cg08860608	FALSE	0.000319744520804474	0.0453569652046379	TRUE	chrX	chrX:135332893-135333726	Island	MAP7D3	NM_024597	Body
cg08873063	TRUE	-0.000310961364080599	0.000681875389221676	TRUE	chrX	chrX:153774893-153776136	Island	IKBKG;IKBKG;IKBKG;IKBKG;G6PD;G6PD;IKBKG	NM_001145255;NM_001099857;NM_003639;NM_003639;NM_000402;NM_001042351;NM_001099856	5'UTR;5'UTR;1stExon;5'UTR;TSS1500;TSS1500;Body
cg08905118	TRUE	-0.000450951319153365	0.000243216784305805	TRUE	chrX	chrX:46696141-46697075	Island	RP2;RP2	NM_006915;NM_006915	1stExon;5'UTR
cg08965337	TRUE	-0.000629306615371365	0.00743827785659706	TRUE	chrX	chrX:131351531-131352535	Island	RAP2C	NM_021183	TSS1500
cg08973369	TRUE	-0.000428429735902232	0.0302350394841282	TRUE	chrX		OpenSea	ASB9;ASB9;ASB9;ASB9;ASB9	NM_024087;NM_001168530;NM_001168531;NM_001168531;NM_001031739	TSS1500;TSS1500;1stExon;5'UTR;TSS1500
cg09016994	TRUE	-0.000284846457986268	0.0152416593616768	TRUE	chrX		OpenSea
cg09026179	TRUE	-0.000537403693779766	0.00529572724013568	TRUE	chrX	chrX:150863179-150864078	S_Shore
cg09033783	TRUE	-0.000210533886801394	0.00211695472517493	TRUE	chrX	chrX:152735784-152736193	S_Shore	HAUS7	NM_017518	TSS1500
cg09034929	TRUE	-0.000367938023790047	0.0140333584962296	TRUE	chrX	chrX:70287890-70288359	Island	SNX12;SNX12	NM_013346;NM_013346	1stExon;5'UTR
cg09076540	FALSE	0.000359700693340163	0.00330860467340617	TRUE	chrX	chrX:139589970-139590480	Island
cg09076821	TRUE	-0.000518199839665908	0.0039607587529189	TRUE	chrX	chrX:47053103-47053605	N_Shore	UBA1;UBA1	NM_153280;NM_003334	5'UTR;TSS1500
cg09094355	FALSE	0.000272802620195399	3.9013655803257e-05	TRUE	chrX	chrX:3630406-3630620	S_Shore	PRKX	NM_005044	TSS1500
cg09119688	FALSE	0.00050718967566588	0.0300828470923872	TRUE	chrX	chrX:119133851-119134369	N_Shore
cg09132264	FALSE	0.000535766609668575	1.29196185548148e-10	TRUE	chrX	chrX:8698857-8700500	Island	KAL1	NM_000216	Body
cg09134165	TRUE	-0.000283794185598413	0.0280188669252675	TRUE	chrX	chrX:47003750-47004987	Island	RBM10;NDUFB11;NDUFB11;RBM10;NDUFB11;NDUFB11	NM_005676;NM_019056;NR_024234;NM_152856;NR_024235;NM_001135998	5'UTR;TSS1500;TSS1500;5'UTR;TSS1500;TSS1500
cg09134399	TRUE	-0.00027614054822904	0.00089750376640532	TRUE	chrX	chrX:68048659-68050252	N_Shore	EFNB1	NM_004429	TSS1500
cg09159923	FALSE	0.000218493561963979	0.0251152379148276	TRUE	chrX	chrX:16729925-16730938	Island	CTPS2;CTPS2;CTPS2	NM_001144002;NM_175859;NM_019857	TSS200;5'UTR;5'UTR
cg09197234	TRUE	-0.000329053662881095	0.00214997360047625	TRUE	chrX		OpenSea	CXorf26	NM_016500	TSS1500
cg09199027	TRUE	-0.000155709064706731	0.0423873889309639	TRUE	chrX	chrX:2825438-2825646	Island	ARSD	NM_001669	Body
cg09202373	TRUE	-0.000323258507542703	0.00557957561732274	TRUE	chrX	chrX:153639734-153640675	Island	DNASE1L1;DNASE1L1;TAZ;TAZ;TAZ;TAZ;TAZ;DNASE1L1	NM_001009933;NM_001009932;NM_181311;NM_181312;NM_000116;NM_181313;NR_024048;NM_001009934	TSS1500;TSS1500;Body;Body;Body;Body;Body;TSS1500
cg09207137	TRUE	-0.000217138020505465	0.0404211929062587	TRUE	chrX	chrX:21958611-21959701	Island	SMS	NM_004595	TSS1500
cg09210088	TRUE	-0.000351669036779289	0.00416112638194518	TRUE	chrX	chrX:113624950-113625153	S_Shore
cg09227616	TRUE	-0.000493448400870224	1.16541178108742e-06	TRUE	chrX	chrX:49056348-49056887	Island	SYP	NM_003179	TSS1500
cg09231482	TRUE	-0.000372210018963408	0.0263687381246078	TRUE	chrX	chrX:154493303-154493907	Island	RAB39B	NM_171998	1stExon
cg09238868	FALSE	0.000611017958510955	0.000547274759969213	TRUE	chrX	chrX:20284127-20286811	Island
cg09250703	FALSE	0.000386200920223339	0.000820553438484817	TRUE	chrX	chrX:15511311-15511685	S_Shore	PIR;PIR	NM_001018109;NM_003662	TSS1500;TSS1500
cg09287459	FALSE	0.000863286708237395	3.32609157203472e-06	TRUE	chrX	chrX:39547824-39548681	S_Shore
cg09302010	TRUE	-0.000335603864045197	0.0430768566807231	TRUE	chrX	chrX:57021591-57022044	N_Shore	SPIN3;SPIN3	NM_001010862;NR_027139	5'UTR;Body
cg09319393	FALSE	0.000347708830184269	0.000267095384933148	TRUE	chrX	chrX:30906901-30907728	Island	MAP3K7IP3	NM_152787	5'UTR
cg09368035	FALSE	0.000410759271551898	0.00061010966714669	TRUE	chrX	chrX:39942756-39943419	Island	BCOR;BCOR;BCOR;BCOR	NM_001123384;NM_017745;NM_001123385;NM_001123383	5'UTR;5'UTR;5'UTR;5'UTR
cg09407507	FALSE	0.000713733631419563	0.00181872545229287	TRUE	chrX	chrX:99666900-99667224	N_Shore	PCDH19;PCDH19	NM_001105243;NM_020766	TSS1500;TSS1500
cg09411587	TRUE	-0.00018357218560033	0.00339806836274142	TRUE	chrX	chrX:153990840-153991831	Island	DKC1;DKC1	NM_001363;NM_001142463	TSS200;TSS200
cg09413198	TRUE	-0.000425270377502835	0.0240752101628262	TRUE	chrX	chrX:129402458-129403088	S_Shore	ZNF280C	NM_017666	TSS1500
cg09418568	TRUE	-0.000478865165626451	0.00290771711390487	TRUE	chrX		OpenSea	HTR2C;SNORA35	NM_000868;NR_002993	5'UTR;TSS1500
cg09424271	TRUE	-0.000469788504636178	0.00576032590547393	TRUE	chrX	chrX:147581861-147582072	S_Shelf	AFF2;AFF2;AFF2;AFF2;AFF2	NM_001169125;NM_001169124;NM_001169122;NM_002025;NM_001169123	Body;Body;Body;Body;Body
cg09445383	FALSE	0.000565364287442565	0.0218905824899789	TRUE	chrX	chrX:99891299-99891794	S_Shore	TSPAN6	NM_003270	TSS200
cg09475041	TRUE	-0.000354655497168187	0.00380069835727744	TRUE	chrX		OpenSea	F9	NM_000133	TSS200
cg09513996	FALSE	0.00056091889088255	0.000410139665462338	TRUE	chrX	chrX:48684837-48686064	Island
cg09524087	FALSE	0.000445082516602448	0.0282051733792899	TRUE	chrX	chrX:9432830-9434520	Island	TBL1X;TBL1X;TBL1X;TBL1X;TBL1X	NM_001139467;NM_005647;NM_005647;NM_001139466;NM_001139468	5'UTR;1stExon;5'UTR;5'UTR;5'UTR
cg09581098	TRUE	-0.000594721882201563	0.0028568505705297	TRUE	chrX	chrX:118826452-118827731	Island	SEPT6;SEPT6;SEPT6;SEPT6;SEPT6;SEPT6;SEPT6;SEPT6	NM_145799;NM_015129;NM_145800;NM_015129;NM_145800;NM_145802;NM_145802;NM_145799	5'UTR;1stExon;5'UTR;5'UTR;1stExon;5'UTR;1stExon;1stExon
cg09597400	FALSE	0.000354949144045069	0.0371874218827796	TRUE	chrX	chrX:149529540-149534090	Island
cg09610589	TRUE	-0.000334124844134152	0.00740156407559636	TRUE	chrX	chrX:149106113-149106682	Island	LOC100272228;CXorf40B;CXorf40B	NR_027456;NM_001013845;NM_001013845	TSS200;1stExon;5'UTR
cg09624684	TRUE	-0.000408766056806236	0.0324577068982845	TRUE	chrX	chrX:152599434-152600076	Island	ZNF275	NM_001080485	TSS200
cg09626131	FALSE	0.000370698390144569	0.000732897686015047	TRUE	chrX	chrX:82765442-82765776	N_Shore	POU3F4;POU3F4	NM_000307;NM_000307	3'UTR;1stExon
cg09641151	TRUE	-0.000464575609544208	9.85474420328456e-07	TRUE	chrX	chrX:153694352-153694774	N_Shore	PLXNA3	NM_017514	Body
cg09655938	TRUE	-0.000488888505399675	0.00454357636685433	TRUE	chrX	chrX:70823513-70824103	S_Shelf	ACRC;BCYRN1	NM_052957;NR_001568	Body;Body
cg09665904	FALSE	0.000471875559411051	0.00240839544354475	TRUE	chrX	chrX:113816089-113816409	Island
cg09673206	TRUE	-0.000660159050236161	1.45246497333219e-05	TRUE	chrX	chrX:130036747-130037158	S_Shore	ENOX2;ENOX2	NM_182314;NM_006375	TSS200;TSS200
cg09676788	TRUE	-0.000615938137163433	0.00246241843500686	TRUE	chrX		OpenSea	RNF128;RNF128	NM_024539;NM_024539	1stExon;5'UTR
cg09679059	FALSE	0.000281648056116501	5.03003848458907e-05	TRUE	chrX	chrX:41135116-41135669	Island
cg09687738	FALSE	0.000879947615333376	3.2773452885178e-06	TRUE	chrX	chrX:113818519-113819453	Island	HTR2C;HTR2C	NM_000868;NM_000868	5'UTR;1stExon
cg09724624	TRUE	-0.000351961974768453	0.00206367462084504	TRUE	chrX	chrX:107018606-107019611	Island	TSC22D3	NM_198057	TSS200
cg09725213	FALSE	0.00101168518940124	7.1057259939064e-07	TRUE	chrX	chrX:90689602-90690119	Island	PABPC5;PABPC5	NM_080832;NM_080832	5'UTR;1stExon
cg09734952	TRUE	-0.000640607470820124	1.76949300361776e-07	TRUE	chrX	chrX:13671086-13671606	Island	TCEANC	NM_152634	TSS200
cg09738064	TRUE	-0.000701933377193694	0.00560394134598696	TRUE	chrX		OpenSea	ZNF185	NM_007150	3'UTR
cg09760728	FALSE	0.000432466806897628	0.00303671387952057	TRUE	chrX	chrX:133118081-133118494	Island	GPC3;GPC3;GPC3;GPC3	NM_001164617;NM_001164618;NM_001164619;NM_004484	Body;Body;Body;Body
cg09761247	TRUE	-0.000793240172436763	4.89585365175762e-05	TRUE	chrX	chrX:148586552-148586984	N_Shore	IDS;IDS;IDS	NM_000202;NM_006123;NM_001166550	Body;Body;5'UTR
cg09764075	TRUE	-0.000337165277117273	0.0402889232227858	TRUE	chrX		OpenSea	GDPD2;GDPD2;GDPD2;GDPD2	NM_001171192;NM_017711;NM_001171193;NM_001171191	TSS1500;TSS1500;TSS1500;TSS1500
cg09778422	TRUE	-0.000305014257724312	1.31397508486703e-07	TRUE	chrX	chrX:64887549-64887837	N_Shore	MSN	NM_002444	TSS1500
cg09789426	FALSE	0.000431208377477735	0.0427584459956005	TRUE	chrX	chrX:102000689-102001558	Island	BHLHB9;BHLHB9;BHLHB9;BHLHB9;BHLHB9;BHLHB9;BHLHB9;BHLHB9	NM_001142527;NM_001142525;NM_001142526;NM_030639;NM_001142528;NM_001142530;NM_001142524;NM_001142529	5'UTR;5'UTR;5'UTR;5'UTR;5'UTR;TSS1500;5'UTR;TSS1500
cg09789474	TRUE	-0.000422984231441128	0.0248476300561552	TRUE	chrX	chrX:102000689-102001558	N_Shore	BHLHB9;BHLHB9;BHLHB9;BHLHB9;BHLHB9;BHLHB9	NM_001142527;NM_001142525;NM_001142526;NM_030639;NM_001142528;NM_001142524	5'UTR;5'UTR;5'UTR;5'UTR;5'UTR;5'UTR
cg09790289	TRUE	-0.00030215640138422	5.90246302055768e-05	TRUE	chrX	chrX:77359303-77359979	Island	PGK1	NM_000291	TSS200
cg09791535	TRUE	-0.000566740225819823	7.09512667150342e-10	TRUE	chrX		OpenSea	GPC4	NM_001448	3'UTR
cg09793609	FALSE	0.000260981497208324	0.03924770556067	TRUE	chrX	chrX:119444859-119445272	S_Shore	FAM70A;FAM70A;FAM70A	NM_001104544;NM_017938;NM_001104545	TSS200;TSS200;TSS200
cg09810925	FALSE	0.000229443110738715	0.0260598501980015	TRUE	chrX	chrX:40034239-40036007	Island	BCOR;BCOR	NM_001123384;NM_001123383	5'UTR;5'UTR
cg09817171	TRUE	-0.000160103962508647	0.00649387045826742	TRUE	chrX	chrX:2835949-2836236	Island	ARSD;ARSD	NM_001669;NM_009589	Body;Body
cg09841635	FALSE	0.000171065992255023	0.0118062892456989	TRUE	chrX	chrX:16729925-16730938	Island	CTPS2;CTPS2;CTPS2;CTPS2	NM_001144002;NM_175859;NM_019857;NM_019857	TSS1500;TSS200;1stExon;5'UTR
cg09850561	TRUE	-0.000491371906714195	0.0036496851329094	TRUE	chrX	chrX:38420557-38421478	Island	TSPAN7	NM_004615	TSS200
cg09863225	TRUE	-0.000619695907193496	5.48232306500174e-05	TRUE	chrX	chrX:48334229-48335036	Island	FTSJ1;FTSJ1;FTSJ1	NM_177439;NM_177434;NM_012280	5'UTR;TSS1500;5'UTR
cg09877299	TRUE	-0.000243856323856139	0.00572988532399846	TRUE	chrX	chrX:34149264-34149486	Island	FAM47A	NM_203408	1stExon
cg09889532	TRUE	-0.000712272767610458	0.000253363947605942	TRUE	chrX		OpenSea	CLIC2	NM_001289	TSS1500
cg09893016	TRUE	-0.000331857516650406	0.0257519952030766	TRUE	chrX		OpenSea	CLCN4	NM_001830	5'UTR
cg09895223	FALSE	0.000471198770099795	0.0218025271865214	TRUE	chrX	chrX:110038946-110039370	Island	CHRDL1;CHRDL1;CHRDL1;CHRDL1;CHRDL1;CHRDL1;CHRDL1	NM_001143981;NM_145234;NM_001143983;NM_001143982;NM_001143983;NM_001143982;NM_001143981	5'UTR;TSS200;1stExon;1stExon;5'UTR;5'UTR;1stExon
cg09966745	TRUE	-0.000288050408132904	0.00601751676917612	TRUE	chrX	chrX:71933681-71934265	Island	PHKA1;PHKA1	NM_002637;NM_001122670	TSS200;TSS200
cg09998474	FALSE	0.000582381347088218	0.00211695472517493	TRUE	chrX	chrX:30906901-30907728	Island	MAP3K7IP3;MAP3K7IP3	NM_152787;NM_152787	1stExon;5'UTR
cg10001949	FALSE	0.000539946957298517	0.000342345559180373	TRUE	chrX	chrX:134185563-134186337	S_Shore	FAM127B;FAM127B	NM_001078172;NM_001134321	TSS1500;TSS1500
cg10013491	TRUE	-0.000336013724621991	0.0312735903613311	TRUE	chrX	chrX:102192185-102192566	N_Shelf
cg10016783	TRUE	-0.00031013657276433	0.0178359032342989	TRUE	chrX	chrX:144899363-144900266	N_Shore	SLITRK2;SLITRK2;SLITRK2;SLITRK2	NM_001144004;NM_001144003;NM_032539;NM_001144005	TSS1500;TSS1500;TSS1500;TSS1500
cg10018458	TRUE	-0.000351557693513703	0.03924770556067	TRUE	chrX	chrX:53461178-53461463	S_Shore	HSD17B10;HSD17B10	NM_001037811;NM_004493	TSS1500;TSS1500
cg10021693	TRUE	-0.00053065457047313	0.0134451903421616	TRUE	chrX	chrX:46771563-46772981	S_Shelf	PHF16;PHF16	NM_001077445;NM_014735	5'UTR;5'UTR
cg10030436	TRUE	-0.000259511421781416	0.00334935128981911	TRUE	chrX	chrX:48754500-48755329	S_Shore	PQBP1;TIMM17B;PQBP1;PQBP1;PQBP1;PQBP1;TIMM17B;PQBP1;PQBP1;PQBP1;PQBP1;PQBP1	NM_001032384;NM_001167947;NM_001167989;NM_001167992;NM_005710;NM_005710;NM_005834;NM_001167990;NM_001032383;NM_001032381;NM_144495;NM_001032382	5'UTR;TSS1500;5'UTR;TSS200;5'UTR;1stExon;TSS1500;5'UTR;5'UTR;5'UTR;5'UTR;5'UTR
cg10055097	TRUE	-0.000352535171702785	0.0110111924773997	TRUE	chrX	chrX:49019722-49020307	Island	MAGIX;MAGIX;MAGIX;MAGIX	NM_001099681;NM_001099680;NM_001099682;NM_024859	Body;TSS200;Body;Body
cg10055173	FALSE	0.000399632417697898	0.0426121065797804	TRUE	chrX	chrX:49028091-49029111	Island	PLP2	NM_002668	TSS200
cg10061736	TRUE	-0.000550751548185975	0.00271260306745622	TRUE	chrX		OpenSea	PLAC1	NM_021796	5'UTR
cg10073470	TRUE	-0.000445489237970593	0.0128912564182344	TRUE	chrX		OpenSea	STS	NM_000351	3'UTR
cg10084932	TRUE	-0.000299652618439402	0.0206049590141068	TRUE	chrX	chrX:134570079-134571154	Island
cg10088372	TRUE	-0.000203782582391748	0.0240752101628262	TRUE	chrX	chrX:133507134-133507666	Island	PHF6;PHF6;PHF6;PHF6;PHF6;PHF6	NM_001015877;NM_032335;NM_032458;NM_001015877;NM_032458;NM_032335	1stExon;5'UTR;1stExon;5'UTR;5'UTR;1stExon
cg10103387	TRUE	-0.000410920972042056	0.00269339547714968	TRUE	chrX	chrX:27881954-27882172	N_Shore
cg10127415	TRUE	-0.000789648686172581	3.52256966251892e-12	TRUE	chrX		OpenSea	MAGEB6	NM_173523	TSS200
cg10159238	TRUE	-0.000423487480146223	0.010329085895424	TRUE	chrX	chrX:69653707-69654661	S_Shelf
cg10164191	TRUE	-0.000594999725476965	0.000831111743521647	TRUE	chrX	chrX:66763684-66764077	N_Shore	AR	NM_000044	TSS1500
cg10194937	FALSE	0.000536712341678055	0.0122998744896476	TRUE	chrX	chrX:42637008-42637383	S_Shore	PPP1R2P9	NR_002191	TSS1500
cg10196665	TRUE	-0.000863755162641666	0.000178061815474117	TRUE	chrX	chrX:13671086-13671606	Island	TCEANC	NM_152634	5'UTR
cg10201390	TRUE	-0.000341120507163119	8.05900302966724e-05	TRUE	chrX	chrX:37706295-37706972	Island	DYNLT3	NM_006520	TSS200
cg10212199	FALSE	0.000474899127583783	0.00620399290338921	TRUE	chrX	chrX:101966967-101967970	N_Shore	GPRASP2;GPRASP2	NM_138437;NM_001004051	TSS1500;TSS1500
cg10258730	TRUE	-0.000739680961574191	1.54371086063236e-06	TRUE	chrX		OpenSea	CLDN2	NM_001171092	TSS1500
cg10276549	FALSE	0.000441957104878292	0.0113684519516333	TRUE	chrX	chrX:151142680-151143555	S_Shore	GABRE	NM_004961	TSS1500
cg10288106	FALSE	0.000237986875227692	0.0488722856039754	TRUE	chrX	chrX:71524832-71527299	Island	CITED1;CITED1;CITED1;CITED1;CITED1	NM_001144887;NM_001144886;NM_001144886;NM_004143;NM_001144885	TSS1500;1stExon;5'UTR;TSS200;TSS1500
cg10308137	FALSE	0.000303304099584067	0.000555726572308249	TRUE	chrX	chrX:23801055-23801724	Island	SAT1;SAT1	NR_027783;NM_002970	TSS200;TSS200
cg10315562	TRUE	-0.000264234573594298	0.000703974208617078	TRUE	chrX	chrX:149529540-149534090	Island
cg10321196	TRUE	-0.000521821828471572	0.00709587341567256	TRUE	chrX	chrX:118602158-118603318	N_Shore	LOC100303728;SLC25A5	NR_028443;NM_001152	Body;TSS1500
cg10349721	TRUE	-0.000185388624007052	0.0100167799575064	TRUE	chrX	chrX:152612775-152613464	Island	ZNF275	NM_001080485	3'UTR
cg10361547	TRUE	-0.000619229443786893	5.51827530270342e-07	TRUE	chrX	chrX:51149661-51150911	S_Shore
cg10418630	FALSE	0.000319300896972761	0.0467303276465323	TRUE	chrX	chrX:132547567-132550284	Island	GPC4	NM_001448	Body
cg10421300	FALSE	0.000277726040125427	0.00875190875109092	TRUE	chrX	chrX:103087020-103087314	Island	RAB9B;RAB9B	NM_016370;NM_016370	1stExon;5'UTR
cg10423328	TRUE	-0.000474894178040949	0.00279515781897618	TRUE	chrX		OpenSea	SATL1;SATL1	NM_001012980;NM_001163541	TSS200;TSS200
cg10426500	TRUE	-0.000269504384246271	0.0090225436028417	TRUE	chrX	chrX:135055671-135056158	Island	MMGT1	NM_173470	Body
cg10428230	TRUE	-0.00054494013533007	0.00362233638908146	TRUE	chrX	chrX:54521445-54522749	S_Shelf
cg10430126	FALSE	0.00051208172062409	2.98205911055806e-08	TRUE	chrX	chrX:13707055-13707555	Island	RAB9A	NM_004251	TSS1500
cg10443532	FALSE	0.00038425889883379	0.0155726988147242	TRUE	chrX	chrX:136655909-136657085	Island
cg10451760	TRUE	-0.000176724707512554	0.00386359151260834	TRUE	chrX	chrX:136647526-136650178	Island	ZIC3	NM_003413	1stExon
cg10476451	TRUE	-0.000314828621925301	0.0107421470678658	TRUE	chrX		OpenSea	CDKL5;CDKL5	NM_001037343;NM_003159	5'UTR;5'UTR
cg10510586	FALSE	0.000297763655598196	0.0281943143013397	TRUE	chrX	chrX:68348399-68348775	Island
cg10530171	FALSE	0.000658478032408721	4.66824284085745e-05	TRUE	chrX	chrX:99891299-99891794	S_Shore	TSPAN6	NM_003270	TSS1500
cg10531088	TRUE	-0.000504346715555611	0.0327992328349037	TRUE	chrX		OpenSea	USP26	NM_031907	1stExon
cg10542519	TRUE	-0.000690433285175964	1.13183597537762e-05	TRUE	chrX	chrX:49028091-49029111	S_Shore	PLP2	NM_002668	Body
cg10581449	FALSE	0.00051403311594864	1.39345592878075e-05	TRUE	chrX	chrX:51238706-51240104	Island	NUDT11	NM_018159	Body
cg10602162	TRUE	-0.00032486329965511	0.026747496366514	TRUE	chrX	chrX:153672274-153673020	N_Shore	GDI1;FAM50A	NM_001493;NM_004699	3'UTR;TSS1500
cg10607675	FALSE	0.000262161230603516	0.0134743472979199	TRUE	chrX	chrX:21674018-21677066	Island	KLHL34	NM_153270	1stExon
cg10649042	TRUE	-0.000463607193794077	6.75631201705081e-05	TRUE	chrX		OpenSea	SASH3	NM_018990	TSS200
cg10673213	FALSE	0.000631021336237617	0.000681875389221676	TRUE	chrX	chrX:106242506-106243593	Island	MORC4;MORC4	NM_001085354;NM_024657	TSS200;TSS200
cg10717149	TRUE	-0.000290374054279049	0.0116848754543018	TRUE	chrX	chrX:129473463-129473945	Island	SLC25A14;SLC25A14	NM_003951;NM_022810	TSS1500;TSS1500
cg10718795	FALSE	0.000654820245093447	0.00341072064041836	TRUE	chrX	chrX:139173387-139173767	S_Shore
cg10723556	TRUE	-0.000187633036690952	0.0105466478800876	TRUE	chrX	chrX:49125645-49127200	Island	PPP1R3F	NM_033215	TSS1500
cg10729706	FALSE	0.000328970637211695	2.03373729322499e-05	TRUE	chrX	chrX:118826452-118827731	S_Shelf
cg10734526	FALSE	0.000500144576106597	5.46126562466815e-08	TRUE	chrX	chrX:13956150-13957061	Island	GPM6B	NM_001001994	TSS200
cg10743239	FALSE	0.000617799461857107	0.0372137720617041	TRUE	chrX		OpenSea	IGSF1;IGSF1;IGSF1;IGSF1;IGSF1	NM_205833;NM_001555;NM_001170962;NM_001170963;NM_001170961	5'UTR;5'UTR;5'UTR;TSS200;5'UTR
cg10779454	TRUE	-0.000351841854434298	0.00848667545699388	TRUE	chrX		OpenSea	IQSEC2;IQSEC2;IQSEC2	NM_001111125;NM_015075;NR_024449	Body;TSS1500;TSS1500
cg10811052	TRUE	-0.000516146294869449	0.000469248418237449	TRUE	chrX		OpenSea	FAAH2	NM_174912	TSS1500
cg10860270	FALSE	0.000539094702832225	0.00013265823275785	TRUE	chrX		OpenSea	ZCCHC5	NM_152694	3'UTR
cg10868293	TRUE	-0.000486264958288019	0.0264456531937496	TRUE	chrX		OpenSea	SLITRK4	NM_173078	Body
cg10871046	FALSE	0.000415361359248835	0.0247267665792468	TRUE	chrX	chrX:152586898-152587152	Island
cg10907112	TRUE	-0.000387688730445646	0.048251157600101	TRUE	chrX		OpenSea	POF1B	NM_024921	TSS200
cg10913852	TRUE	-0.000468956601222491	0.0111674518355519	TRUE	chrX	chrX:47077163-47078637	Island	CDK16;CDK16	NM_006201;NM_033018	TSS1500;TSS1500
cg10950297	FALSE	0.00052820451937912	0.00630686690984309	TRUE	chrX	chrX:68048659-68050252	Island	EFNB1;EFNB1	NM_004429;NM_004429	5'UTR;1stExon
cg10978884	FALSE	0.000585282797729973	1.93942924031985e-06	TRUE	chrX	chrX:109560703-109561534	Island	AMMECR1;AMMECR1;AMMECR1	NM_001171689;NM_015365;NM_001025580	5'UTR;TSS200;TSS200
cg10981178	TRUE	-0.000269091961903746	5.30716129488024e-05	TRUE	chrX	chrX:119385464-119385835	Island	ZBTB33	NM_006777	5'UTR
cg10987536	TRUE	-0.000305924817969193	3.83368975761051e-05	TRUE	chrX	chrX:53710495-53711457	Island	HUWE1	NM_031407	5'UTR
cg10995081	FALSE	0.000590840543534652	0.00292885717254227	TRUE	chrX		OpenSea	GRIPAP1;GRIPAP1	NM_207672;NM_020137	Body;Body
cg10997274	FALSE	0.000274780710691674	0.0384889713061042	TRUE	chrX		OpenSea	HTR2C;MIR1911	NM_000868;NR_031732	Body;TSS200
cg11001470	FALSE	0.000380528391990602	0.0416922201868124	TRUE	chrX	chrX:24167563-24168785	S_Shore	ZFX	NM_003410	5'UTR
cg11019134	TRUE	-0.000511822849960757	0.0123147749420831	TRUE	chrX	chrX:64771406-64772193	S_Shore
cg11038686	TRUE	-0.000516484855794097	0.000148130091447299	TRUE	chrX	chrX:48595526-48595997	Island
cg11081453	TRUE	-0.000453439968202811	0.00610676434792944	TRUE	chrX		OpenSea	ZNF185	NM_007150	TSS1500
cg11108456	TRUE	-0.000573986083277806	0.00223098369407133	TRUE	chrX	chrX:49687027-49687993	N_Shore	CLCN5;CLCN5	NM_001127898;NM_001127899	TSS1500;TSS1500
cg11110686	FALSE	0.000269262225757629	0.015792867268313	TRUE	chrX		OpenSea	MAGEC1;MAGEC1	NM_005462;NM_005462	1stExon;5'UTR
cg11111271	TRUE	-0.000124413563924158	0.0148940869448629	TRUE	chrX	chrX:118616426-118616886	Island
cg11152253	TRUE	-0.000128659180952941	0.0371006378110557	TRUE	chrX	chrX:48957764-48958595	Island	WDR45	NM_007075	TSS200
cg11157838	TRUE	-0.00068981024092296	1.76949300361776e-07	TRUE	chrX	chrX:68114440-68114710	Island
cg11170680	TRUE	-0.00012374151417086	0.0191389563892573	TRUE	chrX	chrX:153219631-153220640	Island	HCFC1	NM_005334	Body
cg11172930	FALSE	0.000583844351348562	0.00245036049306134	TRUE	chrX	chrX:68723731-68726051	N_Shelf
cg11179997	FALSE	0.000285625585981879	0.0106254056223037	TRUE	chrX	chrX:119124496-119125671	Island
cg11184697	TRUE	-0.000178405752722756	0.0131634418154136	TRUE	chrX	chrX:48754500-48755329	Island	PQBP1;PQBP1;TIMM17B;PQBP1;PQBP1;PQBP1;TIMM17B;PQBP1;PQBP1;PQBP1;PQBP1	NM_001167992;NM_001032383;NM_005834;NM_001032384;NM_144495;NM_001032382;NM_001167947;NM_001167990;NM_005710;NM_001032381;NM_001167989	TSS1500;TSS200;5'UTR;TSS1500;TSS200;TSS200;5'UTR;TSS200;TSS1500;TSS200;TSS200
cg11186522	TRUE	-0.00046835023180108	0.00140005050418865	TRUE	chrX		OpenSea	FGF13;FGF13;FGF13;FGF13;FGF13	NM_001139500;NM_001139502;NM_001139501;NM_001139498;NM_033642	Body;Body;Body;Body;1stExon
cg11189761	TRUE	-0.00043954383125177	0.00682393258266044	TRUE	chrX	chrX:66763684-66764077	N_Shore	AR	NM_000044	TSS1500
cg11194545	FALSE	0.000385472841611641	0.000250553831228165	TRUE	chrX	chrX:105066349-105067110	Island	NRK;NRK	NM_198465;NM_198465	5'UTR;1stExon
cg11238952	TRUE	-0.000607678781808663	0.00279905797967012	TRUE	chrX	chrX:34674507-34675727	Island	TMEM47	NM_031442	Body
cg11264711	FALSE	0.000229775156942679	0.0228653464881042	TRUE	chrX	chrX:67652946-67653907	Island	OPHN1	NM_002547	TSS200
cg11266940	FALSE	0.000558157100715149	0.00184802200351084	TRUE	chrX		OpenSea	TEX11;TEX11	NM_031276;NM_001003811	TSS200;TSS200
cg11281673	FALSE	0.000380642967087861	0.00631988459729335	TRUE	chrX		OpenSea	LAMP2;LAMP2;LAMP2;LAMP2;LAMP2;LAMP2	NM_002294;NM_001122606;NM_001122606;NM_002294;NM_013995;NM_013995	1stExon;1stExon;5'UTR;5'UTR;5'UTR;1stExon
cg11291200	FALSE	0.00119552378336038	3.086063662006e-08	TRUE	chrX		OpenSea	MAGEB2	NM_002364	TSS200
cg11307246	TRUE	-0.00037156085648665	0.021228879872568	TRUE	chrX	chrX:102318601-102319304	S_Shore	BEX1	NM_018476	TSS1500
cg11308037	TRUE	-0.000239749016301213	0.0199089187502416	TRUE	chrX	chrX:153744211-153744831	Island	FAM3A;FAM3A;FAM3A;FAM3A;FAM3A	NM_001171133;NR_033237;NM_001171134;NM_021806;NM_001171132	TSS200;TSS200;TSS200;TSS200;TSS200
cg11320369	FALSE	0.000778320044966716	0.00991057332331349	TRUE	chrX	chrX:40026592-40028376	Island	BCOR;BCOR	NM_001123384;NM_001123383	5'UTR;5'UTR
cg11322877	FALSE	0.000435550287994141	0.000467889081608976	TRUE	chrX		OpenSea	LOC286467	NR_026975	TSS1500
cg11325578	FALSE	0.000581144616649475	0.00484280643280247	TRUE	chrX	chrX:9733154-9734064	Island	GPR143	NM_000273	Body
cg11331769	TRUE	-0.000508667646498559	1.63420955201862e-08	TRUE	chrX	chrX:153639734-153640675	N_Shore	TAZ;TAZ;DNASE1L1;DNASE1L1;TAZ;DNASE1L1;TAZ;TAZ	NM_181311;NM_181312;NM_001009934;NM_001009932;NR_024048;NM_001009933;NM_181313;NM_000116	TSS1500;TSS1500;5'UTR;5'UTR;TSS1500;5'UTR;TSS1500;TSS1500
cg11333230	TRUE	-0.000499702692813628	0.00544234026980543	TRUE	chrX	chrX:47077163-47078637	Island	CDK16;CDK16;CDK16	NM_033018;NM_006201;NM_033018	1stExon;TSS200;5'UTR
cg11369993	TRUE	-0.000316791148619431	0.00316542651629217	TRUE	chrX	chrX:37544804-37545419	Island	XK	NM_021083	1stExon
cg11390960	TRUE	-0.000685350161859481	5.71321499539588e-06	TRUE	chrX	chrX:43515325-43515681	S_Shore	MAOA	NM_000240	Body
cg11395955	FALSE	0.000784750065899744	4.97422857608518e-08	TRUE	chrX	chrX:23801055-23801724	Island	SAT1;SAT1	NR_027783;NM_002970	TSS200;TSS200
cg11424273	FALSE	0.000499100526128339	0.010099766544997	TRUE	chrX	chrX:69665102-69665355	S_Shelf	DLG3	NM_021120	Body
cg11442732	FALSE	0.00094374669068986	5.85807107179169e-06	TRUE	chrX	chrX:133118081-133118494	Island	GPC3;GPC3;GPC3;GPC3	NM_001164617;NM_001164618;NM_001164619;NM_004484	Body;Body;Body;Body
cg11452781	FALSE	0.000434613397033655	0.0348784813281896	TRUE	chrX	chrX:153978838-153979650	Island	GAB3;GAB3	NM_080612;NM_001081573	TSS1500;TSS1500
cg11454836	FALSE	0.000330682568800953	0.0204057825550551	TRUE	chrX		OpenSea	ITIH5L	NM_198510	3'UTR
cg11460496	FALSE	0.00068132427729177	0.0188466709447245	TRUE	chrX	chrX:48684837-48686064	Island
cg11472201	TRUE	-0.000352519565325425	0.0111395855762801	TRUE	chrX		OpenSea	HS6ST2;HS6ST2	NM_147175;NM_001077188	Body;Body
cg11482392	TRUE	-0.00105213895222723	8.83457009927652e-08	TRUE	chrX		OpenSea	DIAPH2	NM_006729	3'UTR
cg11503671	TRUE	-0.000420729941842419	0.000215193773439343	TRUE	chrX	chrX:2746553-2748235	N_Shore	GYG2;GYG2	NM_001079855;NM_003918	TSS1500;TSS1500
cg11509733	FALSE	0.000408283203223172	0.0461394222328775	TRUE	chrX	chrX:99891299-99891794	S_Shore	TSPAN6	NM_003270	TSS1500
cg11520843	TRUE	-0.000223979370031881	0.0334669328411042	TRUE	chrX	chrX:153059275-153060557	Island	IDH3G;SSR4;IDH3G;IDH3G;IDH3G	NM_004135;NM_006280;NM_174869;NM_174869;NM_004135	5'UTR;TSS200;1stExon;5'UTR;1stExon
cg11550332	TRUE	-0.000397789661405465	0.00218528593057047	TRUE	chrX	chrX:106959378-106959914	S_Shore	TSC22D3;TSC22D3;TSC22D3;TSC22D3	NM_198057;NM_004089;NM_001015881;NM_004089	Body;1stExon;TSS1500;5'UTR
cg11565980	FALSE	0.000518905794588784	0.0282708658038326	TRUE	chrX	chrX:129304946-129306427	Island	RAB33A	NM_004794	TSS1500
cg11593337	FALSE	0.000587997696787973	0.0156490694921112	TRUE	chrX		OpenSea	AIFM1;AIFM1;AIFM1;AIFM1;AIFM1	NM_145813;NM_001130846;NM_004208;NM_001130847;NM_145812	Body;TSS1500;Body;Body;Body
cg11598929	FALSE	0.000590850388899517	0.0242670453974249	TRUE	chrX		OpenSea	FAAH2	NM_174912	TSS200
cg11609126	TRUE	-0.000364767845474622	0.00594153681173763	TRUE	chrX	chrX:153236071-153238480	N_Shore	HCFC1	NM_005334	Body
cg11615895	TRUE	-0.000412490825707119	0.00371817267172623	TRUE	chrX	chrX:123466685-123467197	N_Shore
cg11616438	FALSE	0.000605110280918971	9.11284550898234e-05	TRUE	chrX	chrX:30670739-30671869	Island	GK;GK;GK	NM_001128127;NM_000167;NM_203391	TSS200;TSS200;TSS200
cg11638117	FALSE	0.000742121498238353	7.49078226500723e-05	TRUE	chrX	chrX:139585867-139588578	Island	SOX3	NM_005634	TSS200
cg11653864	TRUE	-0.000489214480672498	1.31483548995879e-05	TRUE	chrX	chrX:47509592-47510508	Island	ELK1;ELK1;ELK1;ELK1	NM_001114123;NM_001114123;NM_005229;NM_005229	5'UTR;1stExon;1stExon;5'UTR
cg11661234	TRUE	-0.000329239227124849	0.0396400276245515	TRUE	chrX	chrX:73833999-73834597	Island	RLIM;RLIM	NM_183353;NM_016120	TSS200;TSS200
cg11662345	FALSE	0.000493268516747741	0.0184499466659684	TRUE	chrX		OpenSea	HEPH	NM_138737	TSS1500
cg11673013	FALSE	0.000411568298448038	0.0239725931466504	TRUE	chrX		OpenSea	BEX5;BEX5;BEX5	NM_001159560;NM_001012978;NM_001012978	TSS200;5'UTR;1stExon
cg11674735	FALSE	0.000515612253780889	0.0109988220599555	TRUE	chrX	chrX:133305678-133306936	S_Shore
cg11678767	FALSE	0.000657312790550515	0.000162299106171069	TRUE	chrX		OpenSea	COL4A5;COL4A5;COL4A5;COL4A6;COL4A6	NM_033381;NM_033380;NM_000495;NM_033641;NM_001847	TSS1500;TSS1500;TSS1500;TSS1500;TSS200
cg11696466	FALSE	0.00134961882941192	6.41155834705328e-13	TRUE	chrX		OpenSea	ATP1B4;ATP1B4	NM_001142447;NM_012069	Body;Body
cg11703777	FALSE	0.000610090779958801	0.000178892655164831	TRUE	chrX		OpenSea	MAGEE2	NM_138703	TSS200
cg11708328	FALSE	0.000844526221184422	0.000415244304933351	TRUE	chrX	chrX:100306614-100306992	S_Shore	TRMT2B;TRMT2B;TRMT2B;TRMT2B	NM_024917;NM_001167970;NM_001167972;NM_001167971	TSS200;TSS200;TSS200;TSS200
cg11720010	TRUE	-0.000396216067209627	0.0493502553310504	TRUE	chrX		OpenSea	PRRG1;PRRG1	NM_001142395;NM_000950	Body;Body
cg11720142	TRUE	-0.000101338835826903	0.0175191853306834	TRUE	chrX	chrX:16803879-16805429	Island	CXorf15;CXorf15	NM_018360;NM_001168683	TSS200;TSS200
cg11723766	TRUE	-0.000344583387861037	0.0192505780479792	TRUE	chrX	chrX:48334229-48335036	Island	FTSJ1;FTSJ1;FTSJ1	NM_177439;NM_177434;NM_012280	5'UTR;TSS1500;5'UTR
cg11778030	TRUE	-0.000398310221051537	0.0187210797908383	TRUE	chrX	chrX:153236071-153238480	Island	TMEM187;HCFC1	NM_003492;NM_005334	TSS200;TSS1500
cg11779941	TRUE	-0.000479599775991784	0.00374160512079828	TRUE	chrX	chrX:153606334-153608237	Island	EMD	NM_000117	TSS1500
cg11810837	FALSE	0.000338703074561313	0.0461928193365185	TRUE	chrX	chrX:101854275-101854527	Island	ARMCX5;ARMCX5;ARMCX5;ARMCX5;ARMCX5;ARMCX5	NM_001168485;NM_022838;NM_001168478;NM_001168479;NM_001168480;NM_001168482	5'UTR;TSS200;TSS200;5'UTR;5'UTR;TSS200
cg11825731	TRUE	-0.000426432662542223	0.0181049696445555	TRUE	chrX	chrX:48900510-48901469	Island	TFE3	NM_006521	TSS200
cg11863130	FALSE	0.000371335095678856	0.00463475236637872	TRUE	chrX	chrX:25030461-25032053	N_Shore	ARX	NM_139058	Body
cg11863519	FALSE	0.000512991217365381	0.00283976711825979	TRUE	chrX	chrX:153362568-153363473	Island	MECP2;MECP2	NM_001110792;NM_004992	Body;5'UTR
cg11868078	TRUE	-0.00039583338755365	0.0290489953497986	TRUE	chrX	chrX:39021662-39022131	S_Shore
cg11870452	TRUE	-0.000220159613337318	0.0423873889309639	TRUE	chrX	chrX:14890991-14891734	Island	FANCB;FANCB;MOSPD2	NM_001018113;NM_152633;NM_152581	TSS1500;TSS1500;TSS200
cg11871549	FALSE	0.000279189038559809	0.0487829155658984	TRUE	chrX	chrX:117957615-117957937	Island	ZCCHC12	NM_173798	TSS200
cg11887015	FALSE	0.000524040811208891	0.0213963244970895	TRUE	chrX	chrX:77359303-77359979	N_Shore	PGK1	NM_000291	TSS1500
cg11906997	FALSE	0.000599354894468645	0.000399041713110635	TRUE	chrX	chrX:135228947-135230049	Island	FHL1;FHL1;FHL1;FHL1;FHL1	NR_027621;NM_001449;NM_001159700;NM_001159703;NM_001159702	Body;5'UTR;TSS1500;5'UTR;5'UTR
cg11924796	TRUE	-0.000509902895726949	0.00502455458932786	TRUE	chrX	chrX:47509592-47510508	S_Shelf	UXT;UXT	NM_153477;NM_004182	Body;Body
cg11941526	FALSE	0.000659078520869729	9.97144968575945e-10	TRUE	chrX	chrX:38662906-38664764	N_Shelf	MID1IP1;MID1IP1	NM_001098790;NM_001098791	TSS1500;TSS1500
cg11944101	TRUE	-0.000367252383567742	0.0155923299587875	TRUE	chrX		OpenSea	CD40LG	NM_000074	1stExon
cg11957438	TRUE	-0.000399871807944497	0.0175190142454542	TRUE	chrX	chrX:80064923-80065136	Island	BRWD3;BRWD3	NM_153252;NM_153252	1stExon;5'UTR
cg12038981	TRUE	-0.000229374440698667	0.00232472432821007	TRUE	chrX	chrX:153626095-153627324	S_Shore	RPL10;RPL10;SNORA70	NM_006013;NR_026898;NR_000011	Body;Body;TSS1500
cg12039967	TRUE	-0.000352006672600624	0.00785868713617586	TRUE	chrX	chrX:67718427-67719071	Island	YIPF6	NM_173834	TSS1500
cg12041308	FALSE	0.000316675474534935	0.0147540214975149	TRUE	chrX	chrX:24331643-24332347	S_Shore	FAM48B2	NM_001136233	TSS1500
cg12054566	TRUE	-0.00023289732013744	0.0101558130130066	TRUE	chrX	chrX:70752638-70752965	Island	OGT;OGT;OGT;BCYRN1;OGT	NM_181672;NM_181673;NM_181672;NR_001568;NM_181673	1stExon;1stExon;5'UTR;Body;5'UTR
cg12074916	TRUE	-0.000304185216787105	0.00137713743951086	TRUE	chrX	chrX:47863379-47863596	Island	SPACA5;ZNF182;ZNF182	NM_205856;NM_006962;NM_001007088	TSS200;TSS1500;TSS1500
cg12094412	FALSE	0.000577122685932477	6.47186785412069e-07	TRUE	chrX	chrX:3263353-3265347	Island	MXRA5	NM_015419	5'UTR
cg12116566	FALSE	0.00073648841241662	0.00459884145957207	TRUE	chrX	chrX:103217140-103217713	Island	TMSB15B;MIR1256	NM_194324;NR_031657	5'UTR;Body
cg12153998	TRUE	-0.000703890940337895	0.00326682215041574	TRUE	chrX	chrX:47077163-47078637	Island	CDK16;CDK16	NM_006201;NM_033018	TSS1500;TSS200
cg12158214	TRUE	-0.000382487296241432	0.000235566881546943	TRUE	chrX	chrX:55187321-55188007	Island	FAM104B;FAM104B;FAM104B;FAM104B;FAM104B;FAM104B;FAM104B;FAM104B	NR_030722;NM_138362;NM_001166700;NM_001166699;NM_001166701;NM_001166702;NM_001166703;NM_001166704	TSS200;TSS200;TSS200;TSS200;TSS200;TSS1500;TSS1500;TSS200
cg12177454	TRUE	-0.000233593034183561	0.00979926112216825	TRUE	chrX		OpenSea	ARMCX3;ARMCX3;ARMCX3	NM_016607;NM_177947;NM_177948	TSS200;TSS200;TSS1500
cg12233790	FALSE	0.000664414610558781	0.00430249096120432	TRUE	chrX	chrX:10126320-10126882	Island	CLCN4	NM_001830	5'UTR
cg12277627	TRUE	-0.000374712172590008	0.0167983341338265	TRUE	chrX	chrX:129243674-129245575	Island	ELF4;ELF4	NM_001421;NM_001127197	TSS1500;TSS1500
cg12295100	TRUE	-0.000574575902786846	0.00414438757484289	TRUE	chrX	chrX:101906001-101907017	Island	GPRASP1;GPRASP1;GPRASP1	NM_014710;NM_001099410;NM_001099411	5'UTR;5'UTR;5'UTR
cg12298823	TRUE	-0.000180457554905887	0.0374398626148726	TRUE	chrX	chrX:48814267-48815894	Island	OTUD5;OTUD5;OTUD5;OTUD5	NM_017602;NM_001136159;NM_001136158;NM_001136157	TSS1500;TSS200;TSS1500;TSS1500
cg12308146	TRUE	-0.00031526449816203	0.00694526698974637	TRUE	chrX	chrX:100546063-100546550	N_Shelf	TAF7L;TAF7L	NM_001168474;NM_024885	Body;Body
cg12313310	FALSE	0.00111342649406271	9.73090608282465e-12	TRUE	chrX		OpenSea	LUZP4	NM_016383	TSS200
cg12323723	FALSE	0.00104998092163751	1.10878752604395e-10	TRUE	chrX	chrX:136655909-136657085	Island
cg12358915	FALSE	0.000534666210588157	0.00399647379368244	TRUE	chrX	chrX:139521561-139521897	Island
cg12373280	FALSE	0.000597399661958082	0.000211622880487948	TRUE	chrX	chrX:46618013-46618969	Island	SLC9A7	NM_032591	TSS1500
cg12375308	TRUE	-0.000314933844920238	0.0233684552279456	TRUE	chrX	chrX:122993547-122994335	Island	XIAP;XIAP	NM_001167;NM_001167	5'UTR;1stExon
cg12384989	FALSE	0.0003233812965117	0.0485219124052233	TRUE	chrX	chrX:122318752-122319149	N_Shore	GRIA3;GRIA3	NM_000828;NM_007325	TSS1500;TSS1500
cg12403148	TRUE	-0.000329461607744589	0.032914816980878	TRUE	chrX	chrX:154842112-154842719	Island	TMLHE	NM_018196	TSS200
cg12413138	TRUE	-0.000285961092154689	0.00210247402437266	TRUE	chrX	chrX:153639734-153640675	Island	TAZ;TAZ;TAZ;TAZ;DNASE1L1;DNASE1L1;TAZ;DNASE1L1	NM_181311;NM_181312;NM_000116;NM_181313;NM_001009933;NM_001009934;NR_024048;NM_001009932	Body;Body;Body;Body;TSS200;TSS200;Body;TSS200
cg12426996	FALSE	0.000495151417046001	0.0202077312472489	TRUE	chrX	chrX:123466685-123467197	Island
cg12443477	TRUE	-0.000520260996513898	0.00222950940306653	TRUE	chrX	chrX:153978838-153979650	Island	GAB3;GAB3	NM_080612;NM_001081573	TSS1500;TSS1500
cg12449211	FALSE	0.000305295059284815	0.0448453431258759	TRUE	chrX	chrX:45016977-45017178	Island	CXorf36	NM_176819	Body
cg12454975	TRUE	-0.000211766756603676	0.019900379018475	TRUE	chrX	chrX:103357143-103357565	N_Shore	MCART6;ZCCHC18;ZCCHC18	NM_001012755;NM_001143978;NR_026694	5'UTR;TSS200;TSS200
cg12467143	FALSE	0.000353712087409616	0.00122093239805876	TRUE	chrX	chrX:11682333-11684544	Island	ARHGAP6;ARHGAP6	NM_013427;NM_006125	TSS1500;TSS1500
cg12467288	TRUE	-0.000287067610863906	0.0419282318140018	TRUE	chrX	chrX:135067507-135068309	N_Shore	SLC9A6;SLC9A6	NM_006359;NM_001042537	TSS1500;TSS1500
cg12481479	TRUE	-0.000283496544929864	0.0274198169157612	TRUE	chrX	chrX:38420557-38421478	Island	TSPAN7	NM_004615	Body
cg12485020	FALSE	0.000401095746398959	0.01576729019766	TRUE	chrX	chrX:110038946-110039370	Island	CHRDL1;CHRDL1;CHRDL1;CHRDL1;CHRDL1;CHRDL1;CHRDL1	NM_001143981;NM_145234;NM_001143983;NM_001143982;NM_001143983;NM_001143982;NM_001143981	5'UTR;TSS200;1stExon;1stExon;5'UTR;5'UTR;1stExon
cg12491455	TRUE	-0.00035235118223501	0.035663667281625	TRUE	chrX	chrX:11129276-11129758	N_Shore	HCCS;HCCS	NM_001122608;NM_005333	TSS1500;TSS1500
cg12493424	TRUE	-0.000324053089375829	0.00991056414313473	TRUE	chrX		OpenSea	CXCR3;BCYRN1;CXCR3	NM_001142797;NR_001568;NM_001504	TSS1500;Body;TSS1500
cg12510923	FALSE	0.000895541387952091	0.00187141069834742	TRUE	chrX	chrX:48659712-48660629	Island	HDAC6;HDAC6	NM_006044;NM_006044	1stExon;5'UTR
cg12526869	TRUE	-0.000346367159599674	0.0118062892456989	TRUE	chrX	chrX:37706295-37706972	N_Shore	DYNLT3	NM_006520	Body
cg12528673	TRUE	-0.000738587621928997	4.62217992281097e-18	TRUE	chrX		OpenSea	FATE1	NM_033085	3'UTR
cg12537796	FALSE	0.000517868879858986	0.00243278726825256	TRUE	chrX	chrX:106515698-106516368	Island
cg12543132	TRUE	-0.000361396033298719	0.00183382016307427	TRUE	chrX	chrX:23761070-23761610	S_Shore	ACOT9;ACOT9	NM_001033583;NM_001037171	TSS1500;TSS1500
cg12543929	FALSE	0.000457919247300844	0.041053463953081	TRUE	chrX	chrX:67718427-67719071	S_Shelf	YIPF6	NM_173834	Body
cg12584889	TRUE	-0.000386107796217457	0.00472014703439399	TRUE	chrX		OpenSea	NXF3	NM_022052	1stExon
cg12594800	TRUE	-0.000208579927516918	0.0345265986760886	TRUE	chrX	chrX:129243674-129245575	N_Shore	ELF4;ELF4	NM_001421;NM_001127197	5'UTR;5'UTR
cg12614283	TRUE	-0.000255293612255856	0.0269004045908023	TRUE	chrX		OpenSea	MAGEC1	NM_005462	TSS1500
cg12614912	FALSE	0.00047341647435811	0.000379187157039061	TRUE	chrX	chrX:99661653-99665358	Island	PCDH19;PCDH19;PCDH19;PCDH19	NM_001105243;NM_020766;NM_001105243;NM_020766	1stExon;1stExon;5'UTR;5'UTR
cg12622039	FALSE	0.000620466268500001	0.00529570693086666	TRUE	chrX	chrX:147581861-147582072	S_Shore	AFF2;AFF2;AFF2;AFF2;AFF2	NM_001169125;NM_001169124;NM_001169122;NM_002025;NM_001169123	Body;Body;Body;Body;Body
cg12650780	TRUE	-0.000916955255693508	2.00643217614325e-11	TRUE	chrX		OpenSea	SH3BGRL;HMGN5	NM_003022;NM_030763	Body;TSS1500
cg12689022	FALSE	0.000550516466193093	0.000650384781283948	TRUE	chrX	chrX:71458560-71459202	Island	ERCC6L;PIN4	NM_017669;NM_001170747	TSS1500;Body
cg12705969	FALSE	0.00111848810554653	0.000833858991080341	TRUE	chrX	chrX:25030461-25032053	N_Shelf	ARX	NM_139058	Body
cg12720637	FALSE	0.000347299517806372	0.0458001235547431	TRUE	chrX		OpenSea	GABRA3;GABRA3	NM_000808;NM_000808	1stExon;5'UTR
cg12727431	TRUE	-0.000454705988980947	0.00311127016270693	TRUE	chrX	chrX:153199952-153200924	Island	RENBP;NAA10	NM_002910;NM_003491	Body;TSS1500
cg12737514	FALSE	0.00103257257042793	5.46126562466815e-08	TRUE	chrX	chrX:40005040-40007066	Island	BCOR;BCOR	NM_001123384;NM_001123383	5'UTR;5'UTR
cg12753358	TRUE	-0.000443114382143522	0.0166007504183464	TRUE	chrX	chrX:68048659-68050252	N_Shore	EFNB1	NM_004429	TSS1500
cg12814305	FALSE	0.000246884121935475	0.0050711609643269	TRUE	chrX	chrX:19533003-19533551	N_Shelf	MAP3K15	NM_001001671	Body
cg12842316	FALSE	0.000607451079169178	4.21713631063184e-05	TRUE	chrX	chrX:142721410-142722958	S_Shore	SLITRK4	NM_173078	TSS1500
cg12848223	FALSE	0.000474119279418409	5.56941421582968e-05	TRUE	chrX	chrX:105066349-105067110	N_Shore	NRK	NM_198465	TSS1500
cg12858650	TRUE	-0.000199274742711537	0.00112204692772539	TRUE	chrX	chrX:47039345-47039571	Island	RBM10;RBM10	NM_005676;NM_152856	Body;Body
cg12875534	TRUE	-0.000415074340473054	0.00176701726983736	TRUE	chrX		OpenSea	CXCR3;BCYRN1;CXCR3	NM_001142797;NR_001568;NM_001504	TSS1500;Body;TSS1500
cg12879539	TRUE	-0.00057413515949872	3.06913913760228e-09	TRUE	chrX		OpenSea	MIR222	NR_029636	TSS1500
cg12900151	FALSE	0.000548902617774743	0.0215432562331722	TRUE	chrX		OpenSea	FAM9C;FAM9C	NM_174901;NM_174901	1stExon;5'UTR
cg12914043	FALSE	0.000328328150360403	0.0153805334708881	TRUE	chrX	chrX:144899363-144900266	Island	SLITRK2;SLITRK2;SLITRK2;SLITRK2;SLITRK2;SLITRK2;SLITRK2;SLITRK2	NM_032539;NM_001144003;NM_032539;NM_001144003;NM_001144005;NM_001144005;NM_001144004;NM_001144004	1stExon;1stExon;5'UTR;5'UTR;1stExon;5'UTR;1stExon;5'UTR
cg12950441	FALSE	0.000372041134429434	0.0135625954147194	TRUE	chrX	chrX:113818519-113819453	Island	HTR2C	NM_000868	TSS200
cg12976310	TRUE	-0.000453186286742027	0.0120984897224672	TRUE	chrX		OpenSea	SNORA35;HTR2C	NR_002993;NM_000868	TSS200;5'UTR
cg13014982	TRUE	-0.000203476972264895	0.0302350394841282	TRUE	chrX	chrX:153774893-153776136	Island	IKBKG;IKBKG;G6PD;G6PD;IKBKG;IKBKG	NM_001145255;NM_001099857;NM_000402;NM_001042351;NM_003639;NM_001099856	5'UTR;5'UTR;TSS1500;TSS1500;TSS200;Body
cg13023833	TRUE	-0.000167077219919493	0.0244625049346938	TRUE	chrX	chrX:47509592-47510508	Island	ELK1;ELK1	NM_005229;NM_001114123	TSS200;TSS200
cg13030539	FALSE	0.000207770115411602	0.0409410191891103	TRUE	chrX		OpenSea	PAGE3	NM_001017931	5'UTR
cg13033283	TRUE	-0.000372166241793765	0.00998910263667567	TRUE	chrX	chrX:153990840-153991831	Island	DKC1;DKC1	NM_001363;NM_001142463	TSS200;TSS200
cg13049326	TRUE	-0.000524876806051205	4.35585130234468e-06	TRUE	chrX	chrX:153059275-153060557	S_Shore	IDH3G;IDH3G;SSR4	NM_174869;NM_004135;NM_006280	TSS1500;TSS1500;Body
cg13105517	FALSE	0.000401941046170398	0.0439391015112893	TRUE	chrX	chrX:153978838-153979650	Island	GAB3;GAB3	NM_001081573;NM_080612	Body;Body
cg13113011	FALSE	0.000654511752746153	0.00798755645819394	TRUE	chrX		OpenSea	COL4A5;COL4A5;COL4A5;COL4A6;COL4A6	NM_033381;NM_033380;NM_000495;NM_033641;NM_001847	TSS1500;TSS1500;TSS1500;TSS1500;TSS200
cg13113748	FALSE	0.000602415970754194	0.00072160363834282	TRUE	chrX	chrX:39942756-39943419	Island	BCOR;BCOR;BCOR;BCOR	NM_001123384;NM_017745;NM_001123385;NM_001123383	5'UTR;5'UTR;5'UTR;5'UTR
cg13155805	TRUE	-0.000432295520408236	0.017775434958719	TRUE	chrX		OpenSea	PASD1	NM_173493	3'UTR
cg13172884	FALSE	0.000419005718089056	0.0465971300489334	TRUE	chrX		OpenSea	P2RY4;P2RY4	NM_002565;NM_002565	1stExon;5'UTR
cg13176197	TRUE	-0.000476003294864342	0.0110118362553438	TRUE	chrX		OpenSea	MID1;MID1;MID1	NM_001098624;NM_000381;NM_033290	Body;Body;Body
cg13181969	TRUE	-0.000389418156264621	0.00168754182318839	TRUE	chrX	chrX:30326439-30327668	S_Shelf
cg13182323	FALSE	0.000197827141334803	0.017359122299533	TRUE	chrX	chrX:153219631-153220640	S_Shelf	HCFC1	NM_005334	Body
cg13182625	FALSE	0.00021509280319338	0.0396400276245515	TRUE	chrX		OpenSea	FRMD7	NM_194277	TSS1500
cg13185972	FALSE	0.000290291565067659	0.0338761227016722	TRUE	chrX	chrX:9912585-9912968	N_Shelf	SHROOM2	NM_001649	Body
cg13190540	TRUE	-0.000308505294300348	0.00510689168678786	TRUE	chrX		OpenSea	NHSL2	NM_001013627	Body
cg13192155	FALSE	0.000495625477175735	0.00024796748139882	TRUE	chrX	chrX:48684837-48686064	Island	ERAS	NM_181532	TSS1500
cg13195284	FALSE	0.000343169463227608	0.0244625049346938	TRUE	chrX	chrX:73512193-73512569	Island	NCRNA00182	NR_028379	Body
cg13202398	TRUE	-0.000549987652761835	0.00220899095242114	TRUE	chrX		OpenSea	OPHN1	NM_002547	3'UTR
cg13203541	TRUE	-0.000277251157380404	0.00155583788368279	TRUE	chrX	chrX:77359303-77359979	Island	PGK1	NM_000291	TSS1500
cg13219667	TRUE	-0.000463996679746912	0.0250544084083911	TRUE	chrX	chrX:153672274-153673020	N_Shore	FAM50A	NM_004699	TSS1500
cg13232664	TRUE	-0.000459975911467399	0.00188569135303416	TRUE	chrX	chrX:131351531-131352535	Island	RAP2C	NM_021183	TSS1500
cg13240932	TRUE	-0.000240311653365523	0.00256826220662365	TRUE	chrX	chrX:153664761-153666065	Island	GDI1	NM_001493	1stExon
cg13248004	TRUE	-0.000674598637706591	1.3823082199403e-07	TRUE	chrX	chrX:100546063-100546550	S_Shore	TAF7L;TAF7L	NM_024885;NM_024885	5'UTR;1stExon
cg13273147	TRUE	-0.00109643253184549	0.000424576945207623	TRUE	chrX	chrX:153193513-153194074	N_Shore	ARHGAP4;ARHGAP4	NM_001666;NM_001164741	TSS1500;TSS1500
cg13274727	TRUE	-7.68273564258343e-05	0.0454580351503288	TRUE	chrX	chrX:15808190-15808824	Island	ZRSR2	NM_005089	TSS1500
cg13275322	TRUE	-0.000329708093989853	0.0313922328878121	TRUE	chrX		OpenSea	WAS	NM_000377	TSS1500
cg13277716	FALSE	0.000663385722416723	1.7622171379359e-16	TRUE	chrX	chrX:8698857-8700500	Island	KAL1	NM_000216	1stExon
cg13281447	TRUE	-0.000348789659942648	0.0422295897547857	TRUE	chrX	chrX:53024599-53024966	Island
cg13286990	TRUE	-0.000412229686310502	0.00686108376677793	TRUE	chrX	chrX:40691960-40692446	S_Shore	LOC100132831	NR_027761	TSS1500
cg13311758	TRUE	-0.000247282814767163	0.0120145437661083	TRUE	chrX	chrX:55026359-55026985	Island	APEX2;APEX2	NM_014481;NM_014481	1stExon;5'UTR
cg13328614	TRUE	-0.00071459491054333	7.65390351295313e-10	TRUE	chrX	chrX:48775763-48776813	N_Shore	PIM2	NM_006875	Body
cg13368805	TRUE	-0.000260837193145971	0.000862958035595329	TRUE	chrX	chrX:47420402-47421099	N_Shore	ARAF	NM_001654	TSS1500
cg13369656	TRUE	-0.000399762652641724	0.0423873889309639	TRUE	chrX		OpenSea	MAGEA5	NM_021049	TSS1500
cg13401681	FALSE	0.000148588887006751	0.00183515054040671	TRUE	chrX		OpenSea	GRPR;GRPR	NM_005314;NM_005314	5'UTR;1stExon
cg13498184	TRUE	-0.000716819383660058	1.11333976512825e-06	TRUE	chrX		OpenSea	SPANXN1	NM_001009614	3'UTR
cg13524991	TRUE	-0.00064601403641822	0.00389247803440642	TRUE	chrX	chrX:47077163-47078637	Island	CDK16;CDK16	NM_006201;NM_033018	TSS1500;TSS1500
cg13538156	TRUE	-0.000669597181934322	0.000404303986097705	TRUE	chrX	chrX:30265172-30265555	N_Shelf	MAGEB1;MAGEB1;MAGEB4;MAGEB4	NM_002363;NM_177415;NM_002367;NM_002367	TSS1500;TSS1500;3'UTR;1stExon
cg13552866	TRUE	-0.000129774963772846	0.0322202808087055	TRUE	chrX	chrX:15808190-15808824	Island	ZRSR2	NM_005089	TSS200
cg13554270	TRUE	-0.000275826260133995	0.0146259512991919	TRUE	chrX		OpenSea	SYTL4;SYTL4	NM_001129896;NM_080737	Body;Body
cg13566908	TRUE	-0.000315425990680185	0.0226959110377951	TRUE	chrX	chrX:70316349-70316671	N_Shore	FOXO4;FOXO4;FOXO4;FOXO4	NM_005938;NM_005938;NM_001170931;NM_001170931	1stExon;5'UTR;1stExon;5'UTR
cg13582495	FALSE	0.000733107591438751	0.011972828754042	TRUE	chrX	chrX:74742765-74743117	S_Shore	ZDHHC15;ZDHHC15;ZDHHC15	NM_144969;NM_001146257;NM_001146256	TSS200;TSS200;TSS200
cg13622893	FALSE	0.000473664099541817	0.00443761600656192	TRUE	chrX	chrX:69509644-69509962	Island	PDZD11;PDZD11;KIF4A	NM_016484;NM_016484;NM_012310	1stExon;5'UTR;TSS200
cg13638484	TRUE	-0.000446934978176213	0.0430202633001702	TRUE	chrX	chrX:47077163-47078637	Island	CDK16;CDK16;CDK16	NM_033018;NM_006201;NM_033018	1stExon;TSS200;5'UTR
cg13645113	FALSE	0.000487969739744223	4.35326409370847e-05	TRUE	chrX	chrX:138285888-138287622	Island	FGF13;FGF13;FGF13	NM_001139500;NM_001139498;NM_001139501	TSS200;TSS200;TSS200
cg13645300	TRUE	-0.000291192177539432	0.00269339547714968	TRUE	chrX	chrX:49028091-49029111	N_Shore	PLP2	NM_002668	TSS1500
cg13645631	TRUE	-0.00047480797954986	0.00050431776450085	TRUE	chrX		OpenSea	GPR119	NM_178471	TSS200
cg13675517	FALSE	0.00038338289603093	0.0167876306313535	TRUE	chrX	chrX:115085035-115085397	S_Shore
cg13677598	TRUE	-0.000602521135055543	0.00659335304715464	TRUE	chrX	chrX:69674799-69675305	N_Shelf	DLG3;DLG3	NM_020730;NM_021120	TSS200;Body
cg13681367	TRUE	-0.000507930096246537	0.000598288565500505	TRUE	chrX		OpenSea	ELF4;ELF4	NM_001421;NM_001127197	Body;Body
cg13699065	FALSE	0.000573467597236577	0.000521173157558578	TRUE	chrX	chrX:136509276-136509813	S_Shore
cg13699152	FALSE	0.000929331796031476	5.23816175953101e-08	TRUE	chrX	chrX:30670739-30671869	Island	GK;GK;GK	NM_001128127;NM_000167;NM_203391	TSS200;TSS200;TSS200
cg13726176	TRUE	-0.000246551747070852	0.0153373481126848	TRUE	chrX	chrX:152612775-152613464	Island	ZNF275	NM_001080485	Body
cg13747960	FALSE	0.000610331774049023	0.00513998865078158	TRUE	chrX	chrX:152988874-152991719	Island	BCAP31;ABCD1;BCAP31;BCAP31;BCAP31	NR_024450;NM_000033;NM_001139441;NM_001139457;NM_005745	Body;TSS1500;TSS200;TSS200;5'UTR
cg13751216	TRUE	-0.000631700380527603	7.21927464960916e-06	TRUE	chrX	chrX:117973316-117973706	S_Shore
cg13762255	FALSE	0.000358866216842502	0.00086127585084615	TRUE	chrX		OpenSea	SLC6A8;SLC6A8;SLC6A8	NM_005629;NM_001142806;NM_001142805	Body;Body;Body
cg13766816	TRUE	-0.000268509186133883	0.0152416593616768	TRUE	chrX	chrX:118616426-118616886	Island
cg13775533	FALSE	0.000251010416345489	0.000132680505149444	TRUE	chrX	chrX:99661653-99665358	Island	PCDH19;PCDH19	NM_001105243;NM_020766	1stExon;1stExon
cg13784767	FALSE	0.000292476065237129	0.000475379084223456	TRUE	chrX	chrX:16729925-16730938	Island	CTPS2;CTPS2;CTPS2;CTPS2	NM_001144002;NM_175859;NM_175859;NM_019857	TSS200;5'UTR;1stExon;5'UTR
cg13788061	TRUE	-0.000721862791983993	4.25535767523782e-05	TRUE	chrX		OpenSea	ITM2A;ITM2A;ITM2A;ITM2A	NM_001171581;NM_004867;NM_004867;NM_001171581	5'UTR;5'UTR;1stExon;1stExon
cg13801593	TRUE	-0.00044870391189815	0.00459231094168265	TRUE	chrX	chrX:106959378-106959914	S_Shore	TSC22D3;TSC22D3;TSC22D3;TSC22D3	NM_198057;NM_004089;NM_001015881;NM_004089	Body;1stExon;TSS1500;5'UTR
cg13806096	TRUE	-0.000370371394574215	0.009529006561355	TRUE	chrX	chrX:75648708-75649533	N_Shore	MAGEE1;MAGEE1	NM_020932;NM_020932	1stExon;5'UTR
cg13806616	FALSE	0.000424300986675591	0.000175850116630378	TRUE	chrX	chrX:25033664-25034712	Island	ARX	NM_139058	1stExon
cg13810915	TRUE	-0.000571658309534775	0.000416137147375971	TRUE	chrX		OpenSea	ALAS2;ALAS2;ALAS2	NM_001037967;NM_000032;NM_001037968	Body;Body;Body
cg13825930	FALSE	0.00136388718860361	0.00433890009525244	TRUE	chrX	chrX:8751285-8751608	Island
cg13828067	TRUE	-0.000192025533359089	0.044867966025678	TRUE	chrX	chrX:133305678-133306936	Island
cg13867326	FALSE	0.000433677764045055	0.000264125901360364	TRUE	chrX		OpenSea	GPM6B;GPM6B;GPM6B;GPM6B	NM_001001994;NM_001001995;NM_005278;NM_001001996	Body;Body;Body;Body
cg13907504	TRUE	-0.000745741912044686	0.0079922043197874	TRUE	chrX	chrX:47077163-47078637	Island	CDK16;CDK16	NM_006201;NM_033018	TSS1500;TSS200
cg13908365	TRUE	-0.000401779711084312	0.000467889081608976	TRUE	chrX	chrX:44202712-44203014	N_Shelf	EFHC2	NM_025184	Body
cg13918312	TRUE	-0.000486896631770594	0.00278083921121959	TRUE	chrX	chrX:128977325-128977998	Island	ZDHHC9;ZDHHC9	NM_001008222;NM_016032	TSS1500;TSS200
cg13929917	FALSE	0.000270219120529859	0.0491524255429915	TRUE	chrX	chrX:40017372-40017884	N_Shore	BCOR;BCOR	NM_001123384;NM_001123383	5'UTR;5'UTR
cg13937627	TRUE	-0.000711080344758789	0.0340540810846955	TRUE	chrX	chrX:153236071-153238480	Island	TMEM187;HCFC1	NM_003492;NM_005334	TSS1500;TSS200
cg13943560	FALSE	0.000288240024800434	0.0213251376205258	TRUE	chrX	chrX:40004305-40004536	Island	BCOR;BCOR	NM_001123384;NM_001123383	5'UTR;5'UTR
cg13965132	TRUE	-0.00031104086879714	0.00633326085088068	TRUE	chrX		OpenSea	ARSH	NM_001011719	TSS200
cg13976143	FALSE	0.000369616605994047	0.048200216968166	TRUE	chrX	chrX:103217140-103217713	Island	MIR1256;TMSB15B	NR_031657;NM_194324	Body;TSS200
cg13987972	TRUE	-0.000472546903154912	0.00745469371466739	TRUE	chrX	chrX:131623144-131624115	Island	MBNL3	NM_001170704	TSS200
cg13991029	FALSE	0.000463511852568427	0.000380623281373017	TRUE	chrX		OpenSea	PAGE5;PAGE5	NM_130467;NM_001013435	TSS1500;TSS1500
cg14001161	TRUE	-0.000483493420697865	0.00213959711321973	TRUE	chrX	chrX:24711630-24712284	S_Shore	POLA1	NM_016937	Body
cg14002781	FALSE	0.000232654628833688	0.00921461771734713	TRUE	chrX		OpenSea	IDH3G;IDH3G	NM_174869;NM_004135	3'UTR;Body
cg14020146	FALSE	0.000326550195401895	0.0499964878957461	TRUE	chrX		OpenSea	DDX53	NM_182699	TSS200
cg14029201	FALSE	0.000340706858511496	0.0175191853306834	TRUE	chrX	chrX:134478644-134479057	Island	ZNF75D;ZNF449	NM_007131;NM_152695	TSS1500;5'UTR
cg14044580	TRUE	-0.000381819616205801	0.018801970492916	TRUE	chrX	chrX:47077163-47078637	Island	CDK16;CDK16;CDK16	NM_006201;NM_033018;NM_033018	TSS1500;1stExon;5'UTR
cg14053556	TRUE	-0.00090691893675456	0.000116368922193101	TRUE	chrX		OpenSea	ARMCX6;ARMCX6	NM_019007;NM_001009584	TSS1500;TSS1500
cg14057181	FALSE	0.000375295343851017	0.0312735903613311	TRUE	chrX	chrX:105855028-105855297	Island	CXorf57	NM_018015	TSS200
cg14098973	TRUE	-0.000215357286875286	0.00941538037907493	TRUE	chrX	chrX:128812232-128812519	Island
cg14107638	TRUE	-0.000350591537912658	0.020999919774683	TRUE	chrX		OpenSea	MAGEA5	NM_021049	5'UTR
cg14135852	FALSE	0.000344691206770533	0.00265323934765613	TRUE	chrX	chrX:118356936-118357194	Island
cg14137558	TRUE	-0.000145867232686853	0.0211449937123438	TRUE	chrX	chrX:129039750-129040152	Island	UTP14A;UTP14A	NM_006649;NM_001166221	TSS200;TSS200
cg14177924	FALSE	0.000428637784817052	0.0165781212551025	TRUE	chrX	chrX:33744430-33744951	Island
cg14191036	TRUE	-0.000677266598568094	4.35075223869214e-05	TRUE	chrX	chrX:48334229-48335036	S_Shore	FTSJ1;FTSJ1;FTSJ1	NM_177439;NM_177434;NM_012280	5'UTR;TSS1500;5'UTR
cg14247154	TRUE	-0.000293114211149843	0.0203118341723973	TRUE	chrX	chrX:63614957-63615423	Island	MTMR8	NM_017677	TSS200
cg14247788	TRUE	-0.000490739906124351	0.0307740161997296	TRUE	chrX		OpenSea	BEX5;BEX5	NM_001012978;NM_001159560	Body;Body
cg14251139	TRUE	-0.000434620726112968	0.0253881327544277	TRUE	chrX	chrX:47050088-47050340	Island	UBA1	NM_153280	TSS200
cg14258335	FALSE	0.000166824373324894	0.036365739956698	TRUE	chrX	chrX:2846195-2847511	N_Shelf	ARSD;ARSD	NM_001669;NM_009589	Body;Body
cg14258356	TRUE	-0.000369472160947554	0.000933286368812378	TRUE	chrX	chrX:47509592-47510508	Island	ELK1;ELK1	NM_005229;NM_001114123	TSS200;TSS200
cg14260465	FALSE	0.000915911328405126	1.62372384385427e-06	TRUE	chrX		OpenSea	LUZP4	NM_016383	TSS200
cg14266196	FALSE	0.000184584372263389	0.0373259595112954	TRUE	chrX	chrX:48684837-48686064	S_Shore	ERAS	NM_181532	TSS200
cg14295009	TRUE	-0.000256373212536394	0.00638827701502907	TRUE	chrX	chrX:47518015-47518850	Island	LOC100133957;LOC100133957;UXT;UXT;UXT	NR_028119;NR_027444;NM_004182;NM_153477;NM_153477	Body;Body;5'UTR;1stExon;5'UTR
cg14304890	FALSE	0.000382519918205765	0.0123147749420831	TRUE	chrX	chrX:48659712-48660629	S_Shelf	HDAC6	NM_006044	Body
cg14306994	TRUE	-0.000739685171766075	1.71716354117152e-08	TRUE	chrX	chrX:49019722-49020307	Island	MAGIX;MAGIX;MAGIX;MAGIX	NM_001099681;NM_001099682;NM_024859;NM_001099680	Body;Body;Body;TSS1500
cg14331226	TRUE	-0.000610386551712062	0.00770198364760621	TRUE	chrX	chrX:70316349-70316671	S_Shore	FOXO4;FOXO4	NM_005938;NM_001170931	Body;Body
cg14342672	FALSE	0.000466173797378689	0.0248160883257088	TRUE	chrX	chrX:48910926-48911514	Island
cg14355748	TRUE	-0.000279751205276565	0.026747496366514	TRUE	chrX		OpenSea	MAGEB18	NM_173699	3'UTR
cg14375772	FALSE	0.000570659671121103	0.0178986345697175	TRUE	chrX	chrX:120181326-120181970	Island	GLUD2	NM_012084	1stExon
cg14381550	FALSE	0.000552180325452892	0.00211695472517493	TRUE	chrX		OpenSea	F9	NM_000133	Body
cg14386202	FALSE	0.000617455190814054	3.52858356300952e-05	TRUE	chrX	chrX:139521561-139521897	Island
cg14453321	TRUE	-0.000458528819507565	5.77371509988344e-05	TRUE	chrX		OpenSea	CTPS2;CTPS2;S100G;CTPS2	NM_019857;NM_001144002;NM_004057;NM_175859	Body;Body;TSS200;Body
cg14455991	TRUE	-0.000566140952080856	0.000886858588961122	TRUE	chrX		OpenSea	CASK;CASK;GPR82;CASK	NM_003688;NM_001126054;NM_080817;NM_001126055	Body;Body;TSS1500;Body
cg14457256	TRUE	-0.000434482731291525	3.48182933130202e-05	TRUE	chrX	chrX:108976162-108976894	S_Shore	ACSL4;ACSL4	NM_022977;NM_004458	TSS1500;TSS1500
cg14463725	FALSE	0.000487378640529681	0.0233448251983166	TRUE	chrX	chrX:118891923-118893527	S_Shore	ANKRD58;ANKRD58	NM_001105576;NM_001105576	1stExon;3'UTR
cg14519153	FALSE	0.000253119024016485	8.00660079168352e-05	TRUE	chrX	chrX:16729925-16730938	Island	CTPS2;CTPS2;CTPS2;CTPS2	NM_001144002;NM_175859;NM_019857;NM_019857	TSS1500;TSS200;1stExon;5'UTR
cg14533874	TRUE	-0.00024537259845702	0.0433525402928564	TRUE	chrX	chrX:54070312-54071311	Island	PHF8	NM_015107	TSS1500
cg14539516	TRUE	-0.000331297989986921	0.0096896372692449	TRUE	chrX	chrX:129113845-129118029	Island
cg14541939	TRUE	-0.00047409689929282	0.00300734292103729	TRUE	chrX	chrX:119005251-119006217	Island	NDUFA1;RNF113A	NM_004541;NM_006978	1stExon;TSS200
cg14542503	TRUE	-0.000383387284809676	0.0134770033358281	TRUE	chrX		OpenSea	TBX22;TBX22	NM_001109879;NM_001109878	TSS200;TSS200
cg14592807	FALSE	0.000756960453531649	0.000211620393051547	TRUE	chrX		OpenSea	SMEK3P	NR_002784	Body
cg14602622	FALSE	0.000466181986580944	0.0293136828306225	TRUE	chrX	chrX:105066349-105067110	N_Shelf
cg14621531	FALSE	0.000448960051763988	5.56078006345831e-08	TRUE	chrX	chrX:13707055-13707555	Island	RAB9A	NM_004251	TSS1500
cg14637830	TRUE	-0.000272830588232584	0.0244625049346938	TRUE	chrX	chrX:153692168-153692596	Island	PLXNA3	NM_017514	Body
cg14680768	FALSE	0.000413607466634475	0.0209175071099409	TRUE	chrX	chrX:123093923-123094582	Island	STAG2;STAG2;STAG2;STAG2	NM_001042751;NM_001042749;NM_006603;NM_001042750	TSS1500;TSS200;TSS1500;TSS1500
cg14686949	TRUE	-0.000485790398476501	0.000375309585477589	TRUE	chrX		OpenSea	GABRE;MIR452	NM_004961;NR_029973	Body;TSS1500
cg14688652	FALSE	0.000314735819976883	0.0220582807214788	TRUE	chrX	chrX:103811550-103812043	Island	IL1RAPL2	NM_017416	5'UTR
cg14720319	FALSE	0.000234037368698569	0.0347510472326691	TRUE	chrX	chrX:133371069-133371718	Island	CCDC160	NM_001101357	5'UTR
cg14725109	TRUE	-0.000700932918192421	1.53998876858267e-05	TRUE	chrX	chrX:47696092-47696364	Island	ZNF81	NM_007137	TSS200
cg14727709	TRUE	-0.000283515481934143	0.0141322084232815	TRUE	chrX		OpenSea	GAGE10;GAGE10	NM_001098413;NM_001098413	1stExon;5'UTR
cg14745925	TRUE	-0.000490098518429177	0.00527977031552107	TRUE	chrX	chrX:48334229-48335036	Island	FTSJ1;FTSJ1	NM_012280;NM_177439	TSS1500;TSS1500
cg14759284	FALSE	0.000506180555017408	0.00506792948983805	TRUE	chrX	chrX:38079691-38080150	S_Shore	SRPX;SRPX;SRPX;SRPX	NM_001170751;NM_001170752;NM_006307;NM_001170750	TSS200;TSS200;TSS200;TSS200
cg14783837	FALSE	0.000458225062150347	0.00313742985792194	TRUE	chrX	chrX:153059275-153060557	Island	IDH3G;SSR4;IDH3G	NM_174869;NM_006280;NM_004135	TSS200;1stExon;TSS200
cg14804181	FALSE	0.000679153234966488	4.62303059842111e-06	TRUE	chrX	chrX:149716154-149716466	Island
cg14831390	FALSE	0.000774152785040066	0.000220113737226659	TRUE	chrX	chrX:30670739-30671869	Island	GK;GK;GK	NM_001128127;NM_000167;NM_203391	TSS200;TSS200;TSS200
cg14831665	FALSE	0.000595457193955832	8.62752049515186e-05	TRUE	chrX	chrX:25020237-25024207	Island	ARX	NM_139058	Body
cg14871604	TRUE	-0.000561702767128212	0.00964480977212196	TRUE	chrX	chrX:69353104-69353904	Island	IGBP1	NM_001551	5'UTR
cg14873818	TRUE	-0.000416371806404186	0.00259453463927493	TRUE	chrX		OpenSea	HDX	NM_144657	TSS200
cg14924469	FALSE	0.000328826489310403	3.35052590152233e-07	TRUE	chrX		OpenSea	LOC286467	NR_026975	TSS200
cg14927076	TRUE	-0.000288023201762007	0.0145978963225749	TRUE	chrX	chrX:38662906-38664764	Island	MID1IP1;MID1IP1;MID1IP1	NM_001098790;NM_001098791;NM_021242	5'UTR;5'UTR;TSS200
cg14951132	FALSE	0.00040289128301932	0.00067207307458533	TRUE	chrX	chrX:105066349-105067110	Island	NRK	NM_198465	Body
cg14954874	FALSE	0.000471486102875769	0.00912930941301611	TRUE	chrX	chrX:153402306-153402674	Island
cg14961988	FALSE	0.00035559855852377	0.0233844534925347	TRUE	chrX	chrX:70338280-70338866	Island	MED12	NM_005120	TSS200
cg14972383	TRUE	-0.000835605787874006	0.00300734292103729	TRUE	chrX		OpenSea	IQSEC2;IQSEC2;IQSEC2	NR_024449;NM_015075;NM_001111125	TSS200;TSS200;Body
cg15014034	TRUE	-0.000431656698153536	0.0167876306313535	TRUE	chrX	chrX:43515325-43515681	Island	MAOA;MAOA	NM_000240;NM_000240	1stExon;5'UTR
cg15016628	TRUE	-0.000475327260041444	0.0125990786175387	TRUE	chrX		OpenSea	BRS3;BRS3	NM_001727;NM_001727	1stExon;5'UTR
cg15040731	FALSE	0.000240806672106448	0.0239763793548951	TRUE	chrX	chrX:150345615-150346577	N_Shore	GPR50	NM_004224	TSS200
cg15068728	TRUE	-0.000209711923689856	0.0168397998248516	TRUE	chrX	chrX:67913299-67914134	N_Shore	STARD8;STARD8;STARD8	NM_001142504;NM_014725;NM_001142503	TSS1500;5'UTR;Body
cg15133344	FALSE	0.00054744618683948	5.77371509988344e-05	TRUE	chrX	chrX:40034239-40036007	Island	BCOR;BCOR	NM_001123384;NM_001123383	5'UTR;5'UTR
cg15166523	FALSE	0.000425181284289405	0.00416197009831981	TRUE	chrX		OpenSea	VSIG4;VSIG4	NM_001100431;NM_007268	TSS1500;TSS1500
cg15187939	TRUE	-0.000429146383107672	0.0322010526718382	TRUE	chrX	chrX:70473812-70474287	S_Shore	ZMYM3;ZMYM3;BCYRN1;ZMYM3;ZMYM3;ZMYM3	NM_201599;NM_001171162;NR_001568;NM_001171163;NM_005096;NM_001171162	TSS1500;1stExon;Body;TSS1500;TSS1500;5'UTR
cg15192932	FALSE	0.000402136497275809	0.00229730503565554	TRUE	chrX	chrX:153038781-153039023	N_Shore	PLXNB3;PLXNB3	NM_001163257;NM_005393	Body;Body
cg15224006	TRUE	-0.000191825053039508	0.0307341497019073	TRUE	chrX	chrX:49125645-49127200	N_Shore	PPP1R3F	NM_033215	TSS1500
cg15225044	TRUE	-0.000340989856298101	0.0157775578314215	TRUE	chrX	chrX:119077089-119077664	Island	NKAP	NM_024528	Body
cg15235844	FALSE	0.000438959880790872	0.0483736108575376	TRUE	chrX		OpenSea	CYBB	NM_000397	3'UTR
cg15257930	TRUE	-0.000354908166592044	0.00468412194374515	TRUE	chrX	chrX:11775784-11776936	Island	MSL3;MSL3;MSL3;MSL3;MSL3;MSL3;MSL3	NM_078629;NM_078628;NM_078630;NM_078629;NM_078628;NM_078630;NM_006800	5'UTR;5'UTR;1stExon;1stExon;1stExon;5'UTR;TSS1500
cg15308487	TRUE	-0.000481417496172551	0.000155078440000162	TRUE	chrX	chrX:24483016-24483947	Island	PDK3;PDK3	NM_005391;NM_001142386	TSS200;TSS200
cg15309236	FALSE	0.000501038506683456	0.000243216784305805	TRUE	chrX		OpenSea	BHLHB9;BHLHB9;BHLHB9;BHLHB9;BHLHB9;BHLHB9	NM_001142526;NM_030639;NM_001142524;NM_001142527;NM_001142525;NM_001142528	TSS200;TSS200;TSS200;TSS200;TSS200;TSS200
cg15309862	FALSE	0.000785181398101457	9.83532348736062e-05	TRUE	chrX	chrX:70316349-70316671	S_Shelf	FOXO4;FOXO4	NM_005938;NM_001170931	Body;Body
cg15315638	TRUE	-0.000387332901035866	0.0122998744896476	TRUE	chrX	chrX:99661653-99665358	Island	PCDH19;PCDH19;PCDH19;PCDH19	NM_001105243;NM_020766;NM_001105243;NM_020766	1stExon;1stExon;5'UTR;5'UTR
cg15317927	FALSE	0.000251205906841081	0.0274588311652321	TRUE	chrX	chrX:38662906-38664764	S_Shore	MID1IP1;MID1IP1;MID1IP1	NM_001098790;NM_001098791;NM_021242	3'UTR;3'UTR;3'UTR
cg15319295	TRUE	-0.000335378171898312	0.000267095384933148	TRUE	chrX		OpenSea	XIST	NR_001564	Body
cg15325759	TRUE	-0.000199820412558158	0.0443798021199796	TRUE	chrX		OpenSea	PHEX	NM_000444	TSS200
cg15339180	FALSE	0.00103416044186963	8.23697063375058e-06	TRUE	chrX		OpenSea	NLGN3;NLGN3;NLGN3	NM_001166660;NM_018977;NM_181303	TSS200;TSS200;TSS200
cg15351067	FALSE	0.000736416488207378	0.0189205243827502	TRUE	chrX	chrX:136509276-136509813	N_Shore
cg15366127	FALSE	0.000234268944915808	0.0193715816072933	TRUE	chrX	chrX:40004305-40004536	N_Shore	BCOR;BCOR	NM_001123384;NM_001123383	5'UTR;5'UTR
cg15465642	TRUE	-0.000293799849859786	0.00352248992495463	TRUE	chrX	chrX:153218818-153219172	Island	HCFC1	NM_005334	Body
cg15529344	TRUE	-0.000415374799692278	0.0219774675448032	TRUE	chrX	chrX:118891923-118893527	Island	ANKRD58	NM_001105576	TSS1500
cg15536552	TRUE	-0.000416177496986943	0.000690475080540829	TRUE	chrX	chrX:108976162-108976894	N_Shore	ACSL4;ACSL4	NM_022977;NM_004458	5'UTR;5'UTR
cg15563580	FALSE	0.00123567764582224	4.9877685949484e-09	TRUE	chrX		OpenSea	TEX11;TEX11	NM_031276;NM_001003811	TSS200;TSS200
cg15568009	FALSE	0.000385526272001038	0.0105312984624334	TRUE	chrX	chrX:148712839-148713679	S_Shore	TMEM185A	NM_032508	TSS200
cg15583887	TRUE	-0.00043889675743389	6.10834879131281e-10	TRUE	chrX	chrX:14047743-14048309	S_Shelf
cg15590532	TRUE	-0.000490995961816803	0.000780044539945221	TRUE	chrX	chrX:12601482-12601832	S_Shelf	FRMPD4	NM_014728	Body
cg15604347	TRUE	-0.00041316381590522	0.00100895574646072	TRUE	chrX	chrX:114423906-114427195	N_Shelf	LRCH2	NM_020871	Body
cg15627188	FALSE	0.00118881906580188	1.55156937416194e-07	TRUE	chrX	chrX:40005040-40007066	Island	BCOR;BCOR	NM_001123384;NM_001123383	5'UTR;5'UTR
cg15661671	TRUE	-0.000531874091036178	0.00251394787769381	TRUE	chrX	chrX:118708293-118709240	Island	UBE2A;UBE2A	NM_181762;NM_003336	TSS200;TSS200
cg15664701	TRUE	-0.000430411250064295	0.0248141640401956	TRUE	chrX		OpenSea	AKAP14;AKAP14;AKAP14	NM_001008534;NM_178813;NM_001008535	5'UTR;5'UTR;5'UTR
cg15672146	FALSE	0.000290182589097255	0.0134859355786831	TRUE	chrX	chrX:112083564-112084815	Island	AMOT	NM_133265	TSS1500
cg15691129	TRUE	-0.000305731814291014	4.57679849442881e-05	TRUE	chrX	chrX:68723731-68726051	Island	FAM155B	NM_015686	1stExon
cg15693668	TRUE	-0.000267919343162888	0.0272289943765927	TRUE	chrX	chrX:63424198-63426190	Island	FAM123B	NM_152424	TSS200
cg15698953	FALSE	0.000828187849538996	1.09792104709073e-07	TRUE	chrX	chrX:52925885-52926421	N_Shelf
cg15715746	FALSE	0.000450171538522744	0.00845569921256602	TRUE	chrX		OpenSea	MAGEB2	NM_002364	TSS200
cg15720064	FALSE	0.000727001345953598	6.39479134054976e-05	TRUE	chrX		OpenSea	FAM9C	NM_174901	TSS200
cg15757320	TRUE	-0.000308325748491608	0.00630686690984309	TRUE	chrX	chrX:118739709-118740515	Island	NKRF	NM_017544	TSS1500
cg15771597	TRUE	-0.000447397642948066	2.66879996579741e-05	TRUE	chrX	chrX:48367165-48367742	S_Shore	PORCN;PORCN;PORCN;PORCN;PORCN	NM_203476;NM_203473;NM_022825;NM_203474;NM_203475	5'UTR;5'UTR;5'UTR;TSS200;TSS200
cg15790913	FALSE	0.000344331863288447	0.000575933370943014	TRUE	chrX	chrX:6144120-6145906	S_Shore	NLGN4X;NLGN4X	NM_181332;NM_020742	TSS1500;TSS1500
cg15796459	TRUE	-0.000621736433255758	1.32908787018864e-07	TRUE	chrX	chrX:9858608-9858930	Island	SHROOM2	NM_001649	Body
cg15804018	TRUE	-0.000458905972827282	0.0152985510460633	TRUE	chrX		OpenSea	CDKL5;CDKL5	NM_001037343;NM_003159	TSS1500;5'UTR
cg15830530	FALSE	0.000547587951471553	0.0123147749420831	TRUE	chrX	chrX:77150837-77151247	S_Shelf	COX7B;COX7B	NM_001866;NM_001866	1stExon;5'UTR
cg15841434	TRUE	-0.000147662006170557	0.020277678793167	TRUE	chrX	chrX:48367165-48367742	Island	PORCN;PORCN;PORCN;PORCN;PORCN	NM_203476;NM_203473;NM_022825;NM_203474;NM_203475	TSS200;TSS200;TSS200;TSS1500;TSS1500
cg15850390	FALSE	0.000464017528245718	0.00275184006116577	TRUE	chrX	chrX:72667157-72667590	S_Shore	CDX4	NM_005193	Body
cg15870809	FALSE	0.00050704484026295	0.0279438846423926	TRUE	chrX	chrX:20134203-20135350	Island	MAP7D2;MAP7D2;MAP7D2;MAP7D2	NM_001168467;NM_001168466;NM_152780;NM_001168465	TSS200;Body;Body;Body
cg15874629	FALSE	0.000483586028840045	0.0422573650054913	TRUE	chrX	chrX:43741299-43741827	Island	MAOB;MAOB	NM_000898;NM_000898	1stExon;5'UTR
cg15883201	FALSE	0.000379026239979261	0.0111855891585818	TRUE	chrX	chrX:23925590-23926315	Island	APOO;APOO;CXorf58;APOO;CXorf58	NM_024122;NM_024122;NM_152761;NR_026545;NM_001169574	1stExon;5'UTR;TSS200;Body;TSS200
cg15887754	FALSE	0.000859385750697538	4.61330872241438e-06	TRUE	chrX	chrX:39949372-39949976	Island	BCOR;BCOR;BCOR;BCOR	NM_001123384;NM_017745;NM_001123385;NM_001123383	5'UTR;5'UTR;5'UTR;5'UTR
cg15929109	TRUE	-0.000671488958374413	2.70985880617035e-05	TRUE	chrX	chrX:47420402-47421099	N_Shelf
cg15940237	FALSE	0.00038630067108398	0.0284292241087321	TRUE	chrX	chrX:133371069-133371718	Island	CCDC160	NM_001101357	5'UTR
cg15958715	FALSE	0.00103616414471148	3.96508782698104e-07	TRUE	chrX	chrX:49125645-49127200	Island	PPP1R3F	NM_033215	1stExon
cg15977272	TRUE	-0.000241804403215777	0.026994888087677	TRUE	chrX	chrX:68048659-68050252	Island	EFNB1;EFNB1	NM_004429;NM_004429	5'UTR;1stExon
cg16062292	TRUE	-0.000319665460511675	0.0441959628717401	TRUE	chrX	chrX:153561035-153561361	N_Shelf	TKTL1;TKTL1;TKTL1	NM_001145934;NM_012253;NM_001145933	3'UTR;3'UTR;3'UTR
cg16065628	TRUE	-0.000619179699818136	0.00227652941496142	TRUE	chrX	chrX:51238706-51240104	N_Shore	NUDT11	NM_018159	Body
cg16068924	TRUE	-0.000218475164322073	0.0109238850709923	TRUE	chrX	chrX:48684837-48686064	N_Shelf	HDAC6	NM_006044	Body
cg16084857	FALSE	0.000453872876644073	0.000683815254069228	TRUE	chrX	chrX:130216330-130216902	Island	FLJ30058	NM_144967	Body
cg16091746	FALSE	0.000389039633387562	0.00278856966694321	TRUE	chrX		OpenSea	VBP1	NM_003372	TSS200
cg16104634	TRUE	-0.000273227433151405	0.0135468034614443	TRUE	chrX	chrX:30326439-30327668	Island	NR0B1;NR0B1	NM_000475;NM_000475	5'UTR;1stExon
cg16116845	FALSE	0.000279365900662325	0.0259827369004004	TRUE	chrX	chrX:70389535-70389800	S_Shelf
cg16118600	FALSE	0.000583301906785648	0.018498041225032	TRUE	chrX	chrX:71458560-71459202	Island	ERCC6L;PIN4	NM_017669;NM_001170747	TSS200;Body
cg16135771	TRUE	-0.000807438374553525	6.28636002237535e-10	TRUE	chrX		OpenSea	PLP1	NM_001128834	TSS1500
cg16140952	FALSE	0.000359982249292763	0.00187353954479678	TRUE	chrX	chrX:110038946-110039370	S_Shore	CHRDL1;CHRDL1;CHRDL1;CHRDL1	NM_001143982;NM_001143983;NM_001143981;NM_145234	TSS200;TSS200;TSS200;TSS1500
cg16141678	FALSE	0.00108034525224717	2.45014206788187e-16	TRUE	chrX	chrX:3263353-3265347	Island	MXRA5	NM_015419	TSS200
cg16167673	TRUE	-0.000530014507763615	0.00726873729206474	TRUE	chrX		OpenSea	STARD8;STARD8	NM_001142503;NM_014725	TSS1500;TSS1500
cg16168153	FALSE	0.00036880953654786	0.0252907102118266	TRUE	chrX		OpenSea	SMPX	NM_014332	TSS200
cg16170944	FALSE	0.000633086635143515	0.00186516780062932	TRUE	chrX	chrX:133594203-133594828	N_Shore	HPRT1	NM_000194	TSS200
cg16204757	FALSE	0.00114725953148453	9.30271952960879e-17	TRUE	chrX	chrX:64887549-64887837	Island	MSN	NM_002444	Body
cg16218862	FALSE	0.000361947737033587	0.0106966408192293	TRUE	chrX	chrX:47382821-47383584	Island
cg16227775	FALSE	0.000522086613418575	0.00267761947576723	TRUE	chrX		OpenSea	ABCB7	NM_004299	TSS200
cg16244634	TRUE	-0.000691603089893206	1.8311829281739e-08	TRUE	chrX	chrX:129113845-129118029	N_Shore
cg16250105	TRUE	-0.000494099341499419	0.005161643974307	TRUE	chrX	chrX:48957764-48958595	Island	WDR45	NM_007075	TSS200
cg16251333	TRUE	-0.000517640740275032	5.58410570838851e-07	TRUE	chrX	chrX:13671086-13671606	Island	TCEANC	NM_152634	TSS200
cg16256230	FALSE	0.000486651635301402	0.0151966916020199	TRUE	chrX	chrX:69509644-69509962	S_Shore	KIF4A;PDZD11	NM_012310;NM_016484	5'UTR;TSS1500
cg16328412	FALSE	0.000667936587437958	0.00283801419992054	TRUE	chrX		OpenSea	IGSF1;IGSF1;IGSF1;IGSF1;IGSF1	NM_205833;NM_001170961;NM_001170962;NM_001555;NM_001170963	TSS200;TSS200;TSS200;TSS200;TSS1500
cg16341056	TRUE	-0.00066486119670029	0.000467243197930598	TRUE	chrX		OpenSea	MAGEA5	NM_021049	TSS200
cg16356987	TRUE	-0.000264474546283591	0.0330186782436007	TRUE	chrX	chrX:128977325-128977998	Island	ZDHHC9;ZDHHC9	NM_001008222;NM_016032	TSS1500;TSS200
cg16359563	TRUE	-0.000485000867123532	0.0301518780164807	TRUE	chrX		OpenSea	ZC4H2	NM_018684	TSS200
cg16396396	FALSE	0.000513816808110105	0.000171788097538682	TRUE	chrX	chrX:149930696-149930908	N_Shelf	MTMR1	NM_003828	Body
cg16405946	TRUE	-0.000226366166496868	0.00699764137048089	TRUE	chrX	chrX:153639734-153640675	S_Shore	DNASE1L1;DNASE1L1;TAZ;TAZ;TAZ;TAZ;TAZ;DNASE1L1	NM_001009933;NM_001009932;NM_181311;NM_181312;NM_000116;NM_181313;NR_024048;NM_001009934	TSS1500;TSS1500;Body;Body;Body;Body;Body;TSS1500
cg16414561	FALSE	0.000551675822229453	0.00380069835727744	TRUE	chrX	chrX:25033664-25034712	Island	ARX;ARX	NM_139058;NM_139058	1stExon;5'UTR
cg16415834	FALSE	0.000631075883773393	2.21749109226495e-05	TRUE	chrX	chrX:9733154-9734064	Island	GPR143;GPR143	NM_000273;NM_000273	5'UTR;1stExon
cg16417926	TRUE	-0.000112150516088757	0.00621308247203676	TRUE	chrX	chrX:53253783-53254826	Island	KDM5C;KDM5C	NM_001146702;NM_004187	TSS200;TSS200
cg16452396	FALSE	0.000438696755941482	0.00112650631073676	TRUE	chrX	chrX:133507134-133507666	Island	PHF6;PHF6;PHF6;PHF6;PHF6;PHF6	NM_001015877;NM_032335;NM_032458;NM_001015877;NM_032458;NM_032335	1stExon;5'UTR;1stExon;5'UTR;5'UTR;1stExon
cg16481170	TRUE	-0.000337629830436011	0.0133504595732935	TRUE	chrX	chrX:74143852-74145176	S_Shore	KIAA2022	NM_001008537	TSS200
cg16488059	TRUE	-0.000251337205159117	0.0284598757307415	TRUE	chrX	chrX:37430706-37431784	Island	LANCL3;LANCL3	NM_198511;NM_001170331	Body;Body
cg16501779	TRUE	-0.000511962608407509	0.00529461659488926	TRUE	chrX	chrX:148712839-148713679	Island	TMEM185A;TMEM185A	NM_032508;NM_032508	5'UTR;1stExon
cg16510200	TRUE	-0.000365447102746423	0.00169683829173767	TRUE	chrX	chrX:11129276-11129758	Island	HCCS;HCCS	NM_005333;NM_001122608	TSS200;TSS200
cg16524492	FALSE	0.000438199145438751	1.63920102543796e-07	TRUE	chrX	chrX:114795414-114796228	S_Shore	PLS3	NM_005032	5'UTR
cg16536563	FALSE	0.00038844505718372	0.0265130965111361	TRUE	chrX		OpenSea	SLC38A5	NM_033518	TSS200
cg16550477	TRUE	-0.000179381074218145	0.000147288595382292	TRUE	chrX	chrX:8769177-8769559	Island	FAM9A;FAM9A	NM_174951;NM_001171186	TSS200;TSS200
cg16595877	TRUE	-0.000413395198057104	0.00380443231580638	TRUE	chrX		OpenSea	XPNPEP2	NM_003399	3'UTR
cg16617753	FALSE	0.000316610475536064	0.0274588311652321	TRUE	chrX	chrX:30670739-30671869	Island	GK;GK;GK	NM_001128127;NM_203391;NM_000167	TSS1500;TSS1500;TSS1500
cg16619186	TRUE	-0.000245491283238395	0.0243593887353536	TRUE	chrX	chrX:44202712-44203014	S_Shore	EFHC2	NM_025184	TSS1500
cg16635881	TRUE	-0.00037584495920916	0.0338359569521665	TRUE	chrX		OpenSea	CLDN2;CLDN2	NM_001171095;NM_001171092	TSS1500;5'UTR
cg16642894	FALSE	0.000430512473036715	0.0353639541614664	TRUE	chrX		OpenSea	TEX11;TEX11	NM_031276;NM_001003811	TSS200;TSS200
cg16653057	TRUE	-0.000263841307151582	0.00113134327672724	TRUE	chrX	chrX:74143852-74145176	Island	KIAA2022;KIAA2022	NM_001008537;NM_001008537	5'UTR;1stExon
cg16679001	TRUE	-0.000553564556217231	0.0106254056223037	TRUE	chrX	chrX:150250877-150251202	S_Shore
cg16681914	TRUE	-0.000640831653492474	1.2237962628531e-10	TRUE	chrX	chrX:11775784-11776936	S_Shore	MSL3;MSL3;MSL3;MSL3	NM_078628;NM_006800;NM_078629;NM_078630	Body;TSS200;Body;Body
cg16697940	FALSE	0.000694464714682356	0.00223373581341885	TRUE	chrX	chrX:140270950-140271553	Island	LDOC1	NM_012317	TSS200
cg16716035	FALSE	0.000481347344830352	0.0253104228201752	TRUE	chrX	chrX:128674133-128674727	Island	OCRL;OCRL;OCRL;OCRL	NM_001587;NM_000276;NM_001587;NM_000276	5'UTR;5'UTR;1stExon;1stExon
cg16716983	TRUE	-0.000387089001439754	0.046371570885104	TRUE	chrX		OpenSea	DRP2;DRP2	NM_001939;NM_001171184	TSS1500;TSS1500
cg16719099	TRUE	-0.000322087724466926	0.00823577397639328	TRUE	chrX		OpenSea	MIR505	NR_030230	TSS1500
cg16723800	FALSE	0.00121540350577042	5.30197118411186e-14	TRUE	chrX	chrX:100546063-100546550	Island	TAF7L;TAF7L	NM_024885;NM_001168474	Body;TSS200
cg16726201	TRUE	-0.000225412861109301	0.0183573362243897	TRUE	chrX	chrX:49087209-49087520	Island	CACNA1F	NM_005183	Body
cg16734817	TRUE	-0.000310003171912652	0.0474157604322632	TRUE	chrX	chrX:49687027-49687993	Island	CLCN5;CLCN5	NM_001127898;NM_001127899	TSS200;TSS200
cg16742675	TRUE	-0.000231567273735404	0.0178578911023466	TRUE	chrX	chrX:153602720-153603269	Island	FLNA;FLNA	NM_001456;NM_001110556	5'UTR;5'UTR
cg16755924	FALSE	0.000317201574982234	0.0223904368723369	TRUE	chrX	chrX:25040878-25041362	Island
cg16756025	TRUE	-0.000226882654014027	0.0241452994082507	TRUE	chrX	chrX:152599434-152600076	N_Shore	ZNF275	NM_001080485	TSS1500
cg16772022	TRUE	-0.000269049682093625	0.0332787470167286	TRUE	chrX		OpenSea	RENBP	NM_002910	TSS1500
cg16797340	TRUE	-0.000256133670501154	0.00326768276927491	TRUE	chrX	chrX:135228947-135230049	N_Shelf
cg16803185	TRUE	-0.000413908529415059	0.0337946709147272	TRUE	chrX		OpenSea	PLS3;PLS3	NM_005032;NM_001136025	Body;Body
cg16808568	TRUE	-0.000552423532585652	0.000528473855753087	TRUE	chrX	chrX:18371897-18373148	N_Shelf	SCML2	NM_006089	5'UTR
cg16810342	FALSE	0.000323416446140301	0.0483736108575376	TRUE	chrX	chrX:49643906-49644501	Island	USP27X;LOC158572	NM_001145073;NR_026742	TSS1500;Body
cg16821967	TRUE	-0.00069583342547888	0.00122008376533433	TRUE	chrX		OpenSea	NXF3;NXF3	NM_022052;NM_022052	5'UTR;1stExon
cg16822540	TRUE	-0.000501443163460669	0.00628301721343657	TRUE	chrX		OpenSea	TNMD;TNMD	NM_022144;NM_022144	1stExon;5'UTR
cg16824069	TRUE	-0.000130543472615287	0.0436620887390767	TRUE	chrX	chrX:53253783-53254826	Island	KDM5C;KDM5C	NM_001146702;NM_004187	TSS200;TSS200
cg16831427	TRUE	-0.000298315395551332	0.0214824033984063	TRUE	chrX		OpenSea	AWAT2	NM_001002254	3'UTR
cg16832275	TRUE	-0.000218537142212425	0.0321929976362125	TRUE	chrX		OpenSea	RRAGB;RRAGB	NM_006064;NM_016656	TSS200;TSS200
cg16846332	TRUE	-0.000500317560413688	0.00638827701502907	TRUE	chrX		OpenSea	PPEF1;PPEF1;PPEF1	NM_152224;NM_152226;NM_006240	Body;Body;Body
cg16847374	TRUE	-0.000439582570060374	0.000407006280663555	TRUE	chrX		OpenSea	BGN	NM_001711	Body
cg16857716	TRUE	-0.000279327726520601	0.0114840104091517	TRUE	chrX		OpenSea	CXorf26	NM_016500	TSS1500
cg16890879	FALSE	0.000442603433844675	0.00719613486524501	TRUE	chrX	chrX:25030461-25032053	N_Shore	ARX	NM_139058	Body
cg16894263	TRUE	-0.00031041793639321	0.00126981189017784	TRUE	chrX	chrX:129113845-129118029	Island
cg16917996	FALSE	0.00084748382118553	3.17866252331289e-05	TRUE	chrX	chrX:105066349-105067110	Island	NRK	NM_198465	TSS200
cg16946767	TRUE	-0.000364535208996942	0.0492892045925414	TRUE	chrX		OpenSea	LAMP2;LAMP2;LAMP2	NM_001122606;NM_002294;NM_013995	TSS1500;TSS1500;TSS1500
cg16950696	TRUE	-0.000521372290160565	0.00326768276927491	TRUE	chrX	chrX:102942107-102942486	Island	MORF4L2;MORF4L2;MORF4L2;MORF4L2;MORF4L2;MORF4L2;MORF4L2;MORF4L2;MORF4L2;MORF4L2;MORF4L2;MORF4L2;MORF4L2;MORF4L2;MORF4L2;MORF4L2	NM_001142427;NM_001142419;NM_001142432;NM_001142429;NM_001142421;NM_001142422;NM_001142418;NM_012286;NM_001142430;NM_001142426;NM_001142420;NM_001142425;NM_001142428;NM_001142431;NM_001142423;NM_001142424	5'UTR;5'UTR;5'UTR;TSS1500;5'UTR;5'UTR;TSS1500;TSS1500;TSS1500;TSS1500;5'UTR;TSS1500;5'UTR;5'UTR;TSS1500;TSS1500
cg16968020	TRUE	-0.000465315277657972	0.00365627677703818	TRUE	chrX		OpenSea	GABRA3	NM_000808	Body
cg17008556	TRUE	-0.000413741959019432	0.00255470857830506	TRUE	chrX	chrX:48900510-48901469	Island	TFE3	NM_006521	TSS200
cg17032587	TRUE	-0.000420864012689728	0.0121208930706165	TRUE	chrX		OpenSea	CNGA2;CNGA2	NM_005140;NM_005140	1stExon;5'UTR
cg17062249	TRUE	-0.000747978981212088	0.000835280788598748	TRUE	chrX	chrX:48910926-48911514	S_Shore
cg17074762	TRUE	-0.000417911773497371	4.75899195316163e-05	TRUE	chrX	chrX:68048659-68050252	S_Shore	EFNB1	NM_004429	Body
cg17077516	FALSE	0.000580314031171643	0.000310742492512473	TRUE	chrX	chrX:16964603-16965472	Island	REPS2;REPS2	NM_004726;NM_001080975	TSS200;TSS200
cg17122979	TRUE	-0.000274826161413721	0.0248141640401956	TRUE	chrX	chrX:48397759-48398529	Island	TBC1D25	NM_002536	TSS200
cg17123338	TRUE	-0.000386797639957578	7.14541530399457e-07	TRUE	chrX	chrX:153362568-153363473	N_Shore	MECP2;MECP2	NM_001110792;NM_004992	Body;5'UTR
cg17125742	FALSE	0.000479762553398518	0.0102018203022691	TRUE	chrX	chrX:30906901-30907728	Island	MAP3K7IP3;MAP3K7IP3	NM_152787;NM_152787	1stExon;5'UTR
cg17149359	TRUE	-0.000344609596384598	0.000654184253334091	TRUE	chrX	chrX:119763737-119764230	Island	C1GALT1C1;C1GALT1C1	NM_152692;NM_001011551	TSS200;TSS200
cg17156570	FALSE	0.00122821946529278	3.18143026424546e-18	TRUE	chrX	chrX:139593105-139593582	N_Shore
cg17192679	FALSE	0.000827903861262276	3.86406419752756e-05	TRUE	chrX	chrX:103217140-103217713	Island	TMSB15B;TMSB15B;MIR1256	NM_194324;NM_194324;NR_031657	1stExon;5'UTR;Body
cg17197278	TRUE	-0.00051953283849731	0.00270799742315242	TRUE	chrX	chrX:119763737-119764230	Island	C1GALT1C1;C1GALT1C1	NM_152692;NM_001011551	TSS200;TSS200
cg17207552	TRUE	-0.000384498000608845	7.34538868683702e-05	TRUE	chrX		OpenSea
cg17207724	FALSE	0.000618919900252665	0.00147337776886728	TRUE	chrX	chrX:129243674-129245575	Island	ELF4;ELF4	NM_001421;NM_001127197	TSS1500;TSS200
cg17220866	TRUE	-0.000499714627661243	2.53903063429899e-07	TRUE	chrX	chrX:37706295-37706972	Island	DYNLT3	NM_006520	Body
cg17223593	FALSE	0.000419822812648714	0.0439391015112893	TRUE	chrX	chrX:132547567-132550284	Island	GPC4	NM_001448	TSS200
cg17274024	TRUE	-0.000417600213804441	0.00134088307181035	TRUE	chrX	chrX:153990840-153991831	Island	DKC1;DKC1	NM_001142463;NM_001363	Body;Body
cg17279685	TRUE	-0.000346442072864175	0.0004803058731009	TRUE	chrX		OpenSea	XIST	NR_001564	TSS1500
cg17279959	TRUE	-0.00057050395690655	1.61001757134474e-06	TRUE	chrX	chrX:13671086-13671606	Island	TCEANC	NM_152634	TSS200
cg17280129	TRUE	-0.000398481595522776	0.0145978963225749	TRUE	chrX	chrX:17673385-17674483	S_Shelf	NHS;NHS	NM_001136024;NM_198270	Body;Body
cg17291924	TRUE	-0.000662603296732278	0.0103966255652133	TRUE	chrX		OpenSea
cg17296858	FALSE	0.000309113632332989	0.00195842816383024	TRUE	chrX	chrX:40482374-40483213	Island
cg17334225	TRUE	-0.00042630322190651	0.00264367715044247	TRUE	chrX	chrX:47077163-47078637	Island	CDK16;CDK16;CDK16	NM_033018;NM_006201;NM_033018	1stExon;TSS200;5'UTR
cg17337467	FALSE	0.00039689407053297	0.0426923634963252	TRUE	chrX	chrX:106449029-106449740	S_Shore	CXorf41;NUP62CL;CXorf41	NM_001169154;NM_017681;NM_173494	TSS200;TSS200;TSS200
cg17345128	FALSE	0.000399398176301786	0.0430768566807231	TRUE	chrX	chrX:41191974-41194398	N_Shelf
cg17346042	FALSE	0.00069843155807012	0.000531043687563963	TRUE	chrX	chrX:12601482-12601832	N_Shelf	FRMPD4	NM_014728	Body
cg17355765	FALSE	0.0003275790006176	0.00140860055742585	TRUE	chrX	chrX:132090363-132092617	Island	HS6ST2;HS6ST2	NM_147175;NM_001077188	Body;Body
cg17363084	TRUE	-0.000184948861942766	0.000776337323980882	TRUE	chrX	chrX:118602158-118603318	Island	LOC100303728;SLC25A5	NR_028443;NM_001152	TSS200;Body
cg17391028	FALSE	0.000393195169614846	0.0101846324788045	TRUE	chrX	chrX:54521445-54522749	S_Shore	FGD1	NM_004463	TSS1500
cg17394901	FALSE	0.000234191706893752	0.0475957759574174	TRUE	chrX	chrX:73755645-73756784	S_Shore
cg17399684	TRUE	-0.000331803508728382	0.00166867319354622	TRUE	chrX	chrX:47509592-47510508	Island	ELK1;ELK1	NM_005229;NM_001114123	TSS200;TSS200
cg17420696	FALSE	0.000404534525426297	0.0373259595112954	TRUE	chrX	chrX:128656851-128657406	Island	SMARCA1;SMARCA1	NM_139035;NM_003069	Body;Body
cg17464366	TRUE	-0.000457138868665685	0.045461848583552	TRUE	chrX		OpenSea	ZC4H2	NM_018684	TSS200
cg17471720	FALSE	0.000607671668645165	0.0133504595732935	TRUE	chrX		OpenSea	TBL1X;TBL1X;TBL1X;TBL1X	NM_001139466;NM_001139467;NM_001139468;NM_005647	Body;Body;Body;Body
cg17478031	FALSE	0.000897644839289481	6.39479134054976e-05	TRUE	chrX	chrX:53117470-53118033	Island
cg17480254	TRUE	-0.000935860412387443	0.00961701246173912	TRUE	chrX		OpenSea	CXorf64	NM_001122716	1stExon
cg17481638	TRUE	-0.000317692830283953	0.019209907594296	TRUE	chrX	chrX:10094050-10094406	N_Shelf	WWC3	NM_015691	Body
cg17503853	TRUE	-0.000218798420318491	0.0226959110377951	TRUE	chrX	chrX:49091934-49092233	N_Shore	CCDC22	NM_014008	TSS200
cg17508549	TRUE	-0.0002796700907694	0.0170874992413403	TRUE	chrX	chrX:153706928-153707816	Island	LAGE3	NM_006014	TSS1500
cg17509494	FALSE	0.000539846083142576	3.86406419752756e-05	TRUE	chrX	chrX:74742765-74743117	S_Shore	ZDHHC15;ZDHHC15;ZDHHC15	NM_144969;NM_001146257;NM_001146256	TSS200;TSS200;TSS200
cg17511128	TRUE	-0.000229224143493955	0.0416922201868124	TRUE	chrX		OpenSea	PCYT1B	NM_001163264	TSS1500
cg17512860	FALSE	0.000176585590143215	0.00535136046948887	TRUE	chrX	chrX:13752441-13753336	Island	TRAPPC2;OFD1;TRAPPC2;TRAPPC2	NM_014563;NM_003611;NM_001128835;NM_001011658	TSS200;TSS200;TSS200;TSS200
cg17529435	FALSE	0.000349488364134482	0.0181049696445555	TRUE	chrX	chrX:113816089-113816409	Island
cg17531456	FALSE	0.000325871890160778	0.0438776330265263	TRUE	chrX	chrX:134124938-134125307	Island	LOC644538	NM_001163438	TSS200
cg17533951	TRUE	-0.000585435597707557	0.00446087770742115	TRUE	chrX	chrX:68114440-68114710	S_Shore
cg17542176	FALSE	0.000800706950048267	5.20162624804893e-05	TRUE	chrX		OpenSea
cg17546926	TRUE	-0.000332510304903244	0.0102714846425493	TRUE	chrX		OpenSea	TBC1D8B	NM_017752	3'UTR
cg17550929	TRUE	-0.000630675388378641	2.72914987721462e-05	TRUE	chrX		OpenSea
cg17558827	TRUE	-0.000322950570348632	0.0430473311512316	TRUE	chrX	chrX:134166067-134166985	Island	FAM127A	NM_001078171	TSS200
cg17565795	TRUE	-0.00027155245893857	0.00220899095242114	TRUE	chrX	chrX:23925590-23926315	Island	APOO;APOO;CXorf58;APOO;CXorf58	NM_024122;NM_024122;NM_152761;NR_026545;NM_001169574	1stExon;5'UTR;TSS200;Body;TSS200
cg17572800	TRUE	-0.000319417293413615	9.51114080143312e-08	TRUE	chrX		OpenSea
cg17588373	FALSE	0.000781965802982214	1.39447173292534e-11	TRUE	chrX	chrX:13956150-13957061	S_Shore	GPM6B	NM_001001994	TSS1500
cg17603461	TRUE	-0.000327920097097239	0.0280188669252675	TRUE	chrX	chrX:70473812-70474287	Island	ZMYM3;ZMYM3;BCYRN1;ZMYM3;ZMYM3;ZMYM3	NM_001171163;NM_201599;NR_001568;NM_201599;NM_005096;NM_001171162	5'UTR;1stExon;Body;5'UTR;5'UTR;5'UTR
cg17627526	FALSE	0.00039932744720443	0.0440270706580858	TRUE	chrX		OpenSea	PCYT1B;PCYT1B;PCYT1B	NM_004845;NM_001163264;NM_001163265	TSS200;Body;TSS200
cg17634825	TRUE	-0.000290411068571093	0.0436069886834578	TRUE	chrX		OpenSea	PIN4	NM_001170747	3'UTR
cg17656292	FALSE	0.000499737228372914	0.0104466277932857	TRUE	chrX	chrX:51486414-51487010	S_Shore	GSPT2	NM_018094	1stExon
cg17671242	TRUE	-0.000659955113879853	0.000174761379013038	TRUE	chrX		OpenSea	GPM6B;GPM6B;GPM6B;GPM6B	NM_001001995;NM_005278;NM_001001994;NM_001001996	TSS1500;TSS1500;Body;TSS1500
cg17678039	TRUE	-0.000478824822487188	4.62303059842111e-06	TRUE	chrX		OpenSea	CXCR3;BCYRN1;CXCR3	NM_001504;NR_001568;NM_001142797	TSS200;Body;TSS200
cg17700139	FALSE	0.000559384127989082	0.0430768566807231	TRUE	chrX	chrX:107978210-107980145	S_Shore	IRS4	NM_003604	TSS1500
cg17702590	TRUE	-0.000624117087871106	3.38741777721008e-06	TRUE	chrX		OpenSea	TGIF2LX	NM_138960	Body
cg17732141	FALSE	0.000691522105907126	0.00215137520211015	TRUE	chrX	chrX:48693328-48694090	S_Shore	PCSK1N	NM_013271	TSS1500
cg17733714	TRUE	-0.000547724849711274	1.58987387774404e-05	TRUE	chrX	chrX:68114440-68114710	N_Shore
cg17734525	TRUE	-0.000466506465638238	2.65257064842407e-06	TRUE	chrX	chrX:48595526-48595997	N_Shelf
cg17811446	FALSE	0.000588763025894437	5.8657854634139e-12	TRUE	chrX	chrX:6144120-6145906	Island	NLGN4X;NLGN4X	NM_181332;NM_020742	5'UTR;5'UTR
cg17811760	TRUE	-0.000244975606442803	0.0216187833866474	TRUE	chrX	chrX:49687027-49687993	Island	CLCN5;CLCN5	NM_001127899;NM_001127898	5'UTR;5'UTR
cg17828255	TRUE	-0.000235410272360612	0.0444862869120678	TRUE	chrX	chrX:40439739-40440705	N_Shelf
cg17830714	TRUE	-0.000510237251207116	0.00017895793124248	TRUE	chrX	chrX:153626095-153627324	S_Shelf	DNASE1L1;RPL10;DNASE1L1;DNASE1L1;RPL10;DNASE1L1	NM_001009933;NR_026898;NM_006730;NM_001009934;NM_006013;NM_001009932	3'UTR;Body;3'UTR;3'UTR;3'UTR;3'UTR
cg17839368	TRUE	-0.00042995654331191	0.0174168411719895	TRUE	chrX		OpenSea	AMMECR1;RGAG1;RGAG1	NM_001171689;NM_020769;NM_020769	5'UTR;1stExon;5'UTR
cg17852104	FALSE	0.000687151899651645	0.0199652064411696	TRUE	chrX	chrX:102000689-102001558	Island	BHLHB9;BHLHB9;BHLHB9;BHLHB9;BHLHB9;BHLHB9;BHLHB9;BHLHB9	NM_001142527;NM_001142525;NM_001142526;NM_030639;NM_001142528;NM_001142530;NM_001142524;NM_001142529	5'UTR;5'UTR;5'UTR;5'UTR;5'UTR;TSS1500;5'UTR;TSS1500
cg17856536	TRUE	-0.000287942325529775	0.004144626576634	TRUE	chrX		OpenSea	SCML2	NM_006089	3'UTR
cg17865482	TRUE	-0.000627901438550527	0.00374855139872377	TRUE	chrX	chrX:24711630-24712284	Island	POLA1	NM_016937	TSS1500
cg17876277	FALSE	0.000320800407220933	0.00415661014372079	TRUE	chrX		OpenSea	CXorf15;CXorf15	NM_001168683;NM_018360	Body;Body
cg17878446	TRUE	-0.00061493557178884	0.000415244304933351	TRUE	chrX	chrX:16887742-16889250	Island	RBBP7	NM_002893	TSS1500
cg17914927	FALSE	0.000435361334619824	0.00202812293735731	TRUE	chrX		OpenSea	ARHGEF6	NM_004840	3'UTR
cg17917970	TRUE	-0.000306420168583399	0.00484871663234095	TRUE	chrX	chrX:152907595-152908323	Island	DUSP9	NM_001395	5'UTR
cg17934320	TRUE	-0.000292849101959716	0.0166451424210401	TRUE	chrX	chrX:68384913-68385404	S_Shore	PJA1;PJA1;PJA1	NM_022368;NM_001032396;NM_145119	TSS200;TSS200;TSS200
cg17938879	TRUE	-0.00153128663750974	5.02299556347433e-24	TRUE	chrX		OpenSea
cg17959821	TRUE	-0.000409363928087068	0.00863318288116974	TRUE	chrX		OpenSea	IQSEC2;IQSEC2;IQSEC2	NM_001111125;NM_015075;NR_024449	Body;TSS1500;TSS1500
cg18015035	FALSE	0.000640892319618452	0.0263429461833714	TRUE	chrX	chrX:19002003-19003244	Island	PHKA2	NM_000292	TSS200
cg18031773	TRUE	-0.000248171788159475	0.0233448251983166	TRUE	chrX	chrX:47696092-47696364	Island	ZNF81	NM_007137	TSS200
cg18112405	FALSE	0.000524636271669488	0.00234846763995174	TRUE	chrX	chrX:103267755-103268449	N_Shore	H2BFWT;MIR1256	NM_001002916;NR_031657	3'UTR;Body
cg18116135	TRUE	-0.000482680239351501	0.0319508903875089	TRUE	chrX		OpenSea	SH3BGRL;HMGN5	NM_003022;NM_030763	Body;TSS1500
cg18126630	TRUE	-0.000970895603033226	1.17976848724002e-09	TRUE	chrX	chrX:136134510-136135269	N_Shelf
cg18136675	FALSE	0.000478308292723229	0.0106966408192293	TRUE	chrX		OpenSea	TAF9B	NM_015975	3'UTR
cg18225658	FALSE	0.000502526622707503	0.00682393258266044	TRUE	chrX	chrX:153084371-153084911	Island	PDZD4	NM_032512	Body
cg18230558	FALSE	0.000831544805620328	0.00175603192596546	TRUE	chrX		OpenSea	IL1RAPL1	NM_014271	TSS200
cg18232738	TRUE	-0.000237129189989507	0.0278856273879222	TRUE	chrX	chrX:48768763-48769474	Island	SLC35A2;SLC35A2;SLC35A2;SLC35A2	NM_001042498;NM_005660;NM_001032289;NM_001042498	5'UTR;TSS200;TSS200;1stExon
cg18274682	TRUE	-0.000574287066066474	0.00522373174739696	TRUE	chrX	chrX:40439739-40440705	Island	ATP6AP2	NM_005765	TSS1500
cg18307604	FALSE	0.000296745253523221	0.00393124341467568	TRUE	chrX		OpenSea	LAMP2;LAMP2;LAMP2	NM_002294;NM_001122606;NM_013995	TSS200;TSS200;TSS200
cg18364820	TRUE	-0.000537584783774726	0.0377240234592494	TRUE	chrX	chrX:40506176-40506982	Island	CXorf38	NM_144970	1stExon
cg18386008	TRUE	-0.000336458407875959	1.20225422879438e-06	TRUE	chrX	chrX:100353009-100353276	Island
cg18389510	FALSE	0.000389250722585662	0.0307740161997296	TRUE	chrX		OpenSea	RPS6KA3	NM_004586	3'UTR
cg18391610	FALSE	0.000685715167259759	1.61262737165497e-07	TRUE	chrX	chrX:15756051-15756636	Island	CA5B	NM_007220	TSS1500
cg18395615	FALSE	0.000614742725796478	0.000120642911498063	TRUE	chrX	chrX:103498706-103499843	Island	ESX1	NM_153448	TSS1500
cg18396832	FALSE	0.00115672805695237	4.11324353217591e-18	TRUE	chrX	chrX:8698857-8700500	Island	KAL1;KAL1	NM_000216;NM_000216	1stExon;5'UTR
cg18397310	TRUE	-0.00055277529297636	0.000148130091447299	TRUE	chrX	chrX:23685406-23686046	Island	PRDX4	NM_006406	TSS200
cg18407141	TRUE	-0.000331168312978336	0.011013292895471	TRUE	chrX	chrX:150863179-150864078	S_Shore
cg18418803	FALSE	0.000577501408350395	0.0158390048693692	TRUE	chrX		OpenSea	MAGEB10	NM_182506	TSS200
cg18422972	TRUE	-0.000683567298657538	6.51814555810664e-11	TRUE	chrX	chrX:40028925-40029315	Island	BCOR;BCOR	NM_001123384;NM_001123383	5'UTR;5'UTR
cg18434680	FALSE	0.000504445101521072	0.00336271890382189	TRUE	chrX		OpenSea	GLRA4;GLRA4	NM_001024452;NM_001024452	5'UTR;1stExon
cg18439080	FALSE	0.000663483918110027	6.58660914316056e-05	TRUE	chrX	chrX:70273009-70273255	S_Shore
cg18457851	TRUE	-0.000218759791846099	0.0418538575348294	TRUE	chrX		OpenSea
cg18468467	FALSE	0.00022638247441925	0.0037016174337553	TRUE	chrX	chrX:71524832-71527299	Island	CITED1;CITED1;CITED1;CITED1;CITED1	NM_001144887;NM_001144886;NM_004143;NM_001144885;NM_004143	TSS1500;5'UTR;5'UTR;TSS1500;1stExon
cg18476633	TRUE	-0.00102715609490741	4.31400518907147e-11	TRUE	chrX	chrX:13671086-13671606	Island	TCEANC;TCEANC	NM_152634;NM_152634	5'UTR;1stExon
cg18480706	TRUE	-0.000236990365666569	0.0405625664672949	TRUE	chrX	chrX:74742765-74743117	N_Shore	ZDHHC15;ZDHHC15;ZDHHC15	NM_144969;NM_001146257;NM_001146256	Body;Body;Body
cg18506674	TRUE	-9.49391292744724e-05	0.0244625049346938	TRUE	chrX	chrX:15872215-15873762	Island	AP1S2	NM_003916	TSS1500
cg18524099	TRUE	-0.000428233513779942	0.0116014847074122	TRUE	chrX		OpenSea	ARHGAP6;ARHGAP6	NM_013427;NM_006125	Body;Body
cg18535534	FALSE	0.000352821401797774	0.0461286962621237	TRUE	chrX	chrX:129113845-129118029	Island	BCORL1	NM_021946	TSS1500
cg18538900	TRUE	-0.000130510102600145	0.000344792800452138	TRUE	chrX	chrX:16803879-16805429	Island	CXorf15;CXorf15	NM_001168683;NM_018360	Body;Body
cg18564727	TRUE	-0.000353246684681356	0.00234970577142858	TRUE	chrX		OpenSea	PLP1;PLP1;PLP1	NM_001128834;NM_199478;NM_000533	TSS1500;TSS1500;TSS1500
cg18610223	FALSE	0.000705808760866212	0.000753131007209479	TRUE	chrX	chrX:39942756-39943419	N_Shore	BCOR;BCOR;BCOR;BCOR	NM_001123384;NM_017745;NM_001123385;NM_001123383	5'UTR;5'UTR;5'UTR;5'UTR
cg18633002	TRUE	-0.000346783022642645	0.039727645228688	TRUE	chrX		OpenSea	SLC7A3;SLC7A3	NM_001048164;NM_032803	3'UTR;3'UTR
cg18634060	FALSE	0.000491057490353839	1.3823082199403e-07	TRUE	chrX	chrX:13752441-13753336	Island	TRAPPC2;OFD1;TRAPPC2;TRAPPC2	NM_014563;NM_003611;NM_001128835;NM_001011658	TSS200;TSS200;TSS200;TSS200
cg18689730	TRUE	-0.000302013948977602	0.00067207307458533	TRUE	chrX	chrX:118369862-118370973	Island	PGRMC1;PGRMC1	NM_006667;NM_006667	1stExon;5'UTR
cg18700197	TRUE	-0.000373365275089528	0.0151769239911289	TRUE	chrX		OpenSea	ZC3H12B	NM_001010888	3'UTR
cg18727700	TRUE	-0.000427153532109062	0.0244625049346938	TRUE	chrX		OpenSea	SRPX2	NM_014467	TSS1500
cg18748527	FALSE	0.000527871445412276	0.00998910263667567	TRUE	chrX	chrX:40036252-40036508	N_Shore	BCOR;BCOR	NM_001123384;NM_001123383	5'UTR;5'UTR
cg18748981	FALSE	0.000292435614489549	0.0141322084232815	TRUE	chrX	chrX:151142680-151143555	Island	GABRE	NM_004961	TSS200
cg18777711	FALSE	0.000183689885137611	0.0141421256112814	TRUE	chrX		OpenSea	ZNF157;SNORA11C	NM_003446;NR_003710	Body;TSS1500
cg18780401	TRUE	-0.000220626395625477	0.0300828470923872	TRUE	chrX	chrX:48814267-48815894	Island	OTUD5;OTUD5;OTUD5;OTUD5	NM_017602;NM_001136159;NM_001136158;NM_001136157	TSS1500;5'UTR;TSS1500;TSS1500
cg18799866	TRUE	-0.000306731371765421	0.0307994712252741	TRUE	chrX	chrX:46618013-46618969	Island	SLC9A7	NM_032591	1stExon
cg18811601	TRUE	-0.000702285008986629	0.00762946206261405	TRUE	chrX	chrX:19905027-19906557	Island	SH3KBP1	NM_031892	TSS1500
cg18813387	FALSE	0.000783546246084502	0.000415244304933351	TRUE	chrX	chrX:99891299-99891794	S_Shore	TSPAN6	NM_003270	TSS1500
cg18818432	TRUE	-0.000462789876394532	0.0040243764262887	TRUE	chrX	chrX:100662827-100663592	Island	HNRNPH2;HNRNPH2;GLA	NM_001032393;NM_019597;NM_000169	TSS200;TSS200;TSS200
cg18833705	TRUE	-0.000365065855293929	0.0390978251695909	TRUE	chrX	chrX:134232431-134233126	Island	NCRNA00087	NR_024493	TSS1500
cg18834878	FALSE	0.000507537277128017	0.0189205243827502	TRUE	chrX	chrX:105066349-105067110	S_Shore	NRK	NM_198465	Body
cg18869368	FALSE	0.000912824004640833	4.32451656986269e-05	TRUE	chrX		OpenSea	MAGEH1	NM_014061	TSS1500
cg18898763	FALSE	0.000516404667354866	0.00145549329938478	TRUE	chrX		OpenSea	NHS;NHS	NM_001136024;NM_198270	TSS1500;Body
cg18904817	TRUE	-0.000274690613475449	0.0175892607252124	TRUE	chrX		OpenSea	GABRA3;MIR105-1	NM_000808;NR_029521	5'UTR;TSS1500
cg18933596	TRUE	-0.000265764848615663	0.0348307793284549	TRUE	chrX		OpenSea	SPANXN2	NM_001009615	Body
cg18939543	TRUE	-0.000454517857325503	0.017308001731662	TRUE	chrX	chrX:49056348-49056887	S_Shore	SYP	NM_003179	TSS1500
cg18974084	FALSE	0.000559481679730547	0.0239051295043748	TRUE	chrX	chrX:74143852-74145176	S_Shore	KIAA2022	NM_001008537	TSS1500
cg18989810	TRUE	-0.00030224891754997	0.000357069800597835	TRUE	chrX	chrX:152907595-152908323	Island	DUSP9;DUSP9	NM_001395;NM_001395	1stExon;5'UTR
cg18995182	FALSE	0.000476344507632982	0.0237507408225627	TRUE	chrX		OpenSea	COL4A5;COL4A5;COL4A5;COL4A6;COL4A6	NM_033381;NM_033380;NM_000495;NM_033641;NM_001847	TSS1500;TSS1500;TSS1500;TSS1500;TSS200
cg19022384	FALSE	0.000257938385670421	0.0205830059441286	TRUE	chrX	chrX:136509276-136509813	Island
cg19023236	FALSE	0.000304130545821076	0.0198462045532983	TRUE	chrX		OpenSea	DKC1;DKC1;SNORA56	NM_001142463;NM_001363;NR_002984	Body;Body;TSS1500
cg19039368	FALSE	0.000353132464143626	0.0385047914890418	TRUE	chrX	chrX:128812232-128812519	Island
cg19039586	TRUE	-0.000459835340127498	0.0114803794535308	TRUE	chrX	chrX:153686094-153687124	N_Shore	PLXNA3	NM_017514	TSS1500
cg19041137	FALSE	0.000277395448470258	0.0240498184827918	TRUE	chrX		OpenSea	TBC1D8B;TBC1D8B	NM_017752;NM_198881	Body;Body
cg19041765	FALSE	0.000808736640279794	0.00123815263929153	TRUE	chrX	chrX:99891299-99891794	Island	TSPAN6	NM_003270	Body
cg19058005	FALSE	0.000194237083295873	0.0264285142363233	TRUE	chrX		OpenSea	STS;STS	NM_000351;NM_000351	1stExon;5'UTR
cg19059427	FALSE	0.000297817249607674	0.0189640873645251	TRUE	chrX	chrX:54521445-54522749	N_Shelf	FGD1	NM_004463	Body
cg19060387	TRUE	-0.000279435286418446	0.000141839844582654	TRUE	chrX	chrX:129299432-129300105	Island	AIFM1;AIFM1;AIFM1;AIFM1	NM_145813;NM_001130847;NM_004208;NM_145812	TSS200;TSS200;TSS200;TSS200
cg19112977	FALSE	0.000897350328169274	2.62888982836406e-09	TRUE	chrX	chrX:133678595-133679201	Island	MGC16121	NR_024607	Body
cg19114226	FALSE	0.000465675123940227	0.0244625049346938	TRUE	chrX		OpenSea	GPR119;GPR119	NM_178471;NM_178471	3'UTR;1stExon
cg19208477	FALSE	0.000552125549011641	0.0148076280890899	TRUE	chrX	chrX:140270950-140271553	S_Shore	LDOC1	NM_012317	TSS1500
cg19214916	FALSE	0.000360629628834736	0.0189640873645251	TRUE	chrX	chrX:73642494-73642766	Island	SLC16A2	NM_006517	Body
cg19261292	FALSE	0.000279804767260194	0.0167182070342029	TRUE	chrX		OpenSea	CCDC120;CCDC120;CCDC120;CCDC120	NM_001163322;NM_033626;NM_001163323;NM_001163321	Body;Body;Body;Body
cg19269918	TRUE	-0.000553620398992705	0.00442977189122211	TRUE	chrX	chrX:47077163-47078637	Island	CDK16;CDK16;CDK16	NM_033018;NM_006201;NM_033018	1stExon;TSS200;5'UTR
cg19318186	FALSE	0.000440780107290448	0.0103966255652133	TRUE	chrX	chrX:49643335-49643654	Island	USP27X;LOC158572	NM_001145073;NR_026742	TSS1500;Body
cg19334385	FALSE	0.000322725321961663	0.00553063725735309	TRUE	chrX	chrX:117629624-117630776	Island	DOCK11	NM_144658	Body
cg19344520	FALSE	0.00020222771961326	0.0314489191706359	TRUE	chrX	chrX:18693152-18693599	N_Shelf	RS1	NM_000330	TSS200
cg19345896	TRUE	-0.00027465126194079	0.0441906799006909	TRUE	chrX		OpenSea	IL1RAPL1	NM_014271	3'UTR
cg19354122	FALSE	0.000762183174142992	0.00237303412468932	TRUE	chrX		OpenSea	DMD;DMD	NM_000109;NM_000109	1stExon;5'UTR
cg19355555	FALSE	0.000499220706440783	0.0123147749420831	TRUE	chrX	chrX:114468095-114468453	S_Shore	LRCH2	NM_020871	TSS200
cg19358195	FALSE	0.000394442484369587	0.00484280643280247	TRUE	chrX	chrX:83442396-83443335	S_Shore	RPS6KA6	NM_014496	TSS1500
cg19382362	FALSE	0.000286749723204312	0.0166621688887087	TRUE	chrX		OpenSea	PFKFB1	NM_002625	Body
cg19386336	FALSE	0.000987960560709126	1.51811342343519e-09	TRUE	chrX	chrX:100546063-100546550	Island	TAF7L;TAF7L	NM_024885;NM_001168474	Body;5'UTR
cg19392138	TRUE	-0.000330894145347307	0.00186516780062932	TRUE	chrX	chrX:134477583-134477999	S_Shore	ZNF75D;ZNF449	NM_007131;NM_152695	TSS1500;5'UTR
cg19406003	TRUE	-0.000614985375778717	4.92356182959165e-08	TRUE	chrX	chrX:153032468-153033354	N_Shelf	PLXNB3;PLXNB3	NM_001163257;NM_005393	TSS1500;TSS1500
cg19407410	FALSE	0.000327604553360041	0.00267068505263866	TRUE	chrX	chrX:99666131-99666381	N_Shore	PCDH19;PCDH19	NM_001105243;NM_020766	TSS1500;TSS1500
cg19407886	TRUE	-0.00041870742293812	8.05900302966724e-05	TRUE	chrX		OpenSea	SLC38A5	NM_033518	5'UTR
cg19441529	TRUE	-0.000306813710507876	0.0350233160130397	TRUE	chrX	chrX:49012655-49012977	Island
cg19441811	FALSE	0.000593457216490652	2.62800204922882e-08	TRUE	chrX	chrX:13956150-13957061	Island	GPM6B;GPM6B	NM_001001994;NM_001001994	1stExon;5'UTR
cg19481052	TRUE	-0.0003861820011183	0.0115642707019895	TRUE	chrX		OpenSea	PLP1;PLP1;PLP1	NM_000533;NM_199478;NM_001128834	Body;Body;Body
cg19499790	FALSE	0.000448763705457203	0.0122977693162882	TRUE	chrX	chrX:13956150-13957061	N_Shore	GPM6B	NM_001001994	Body
cg19499945	FALSE	0.000379424917479604	0.0342942412235039	TRUE	chrX		OpenSea	DRP2;DRP2	NM_001939;NM_001171184	TSS1500;TSS1500
cg19522972	TRUE	-0.000197561250713306	0.0307119730451446	TRUE	chrX	chrX:153692168-153692596	Island	PLXNA3	NM_017514	Body
cg19541233	TRUE	-0.000396341909545607	0.0226959110377951	TRUE	chrX	chrX:51149661-51150911	S_Shore
cg19541913	TRUE	-0.000760826404482861	0.000703974208617078	TRUE	chrX	chrX:103401400-103401778	Island	MCART6	NM_001012755	5'UTR
cg19566414	FALSE	0.000684524607002546	0.00228667884633221	TRUE	chrX		OpenSea	IGSF1;IGSF1;IGSF1;IGSF1;IGSF1	NM_205833;NM_001170961;NM_001170962;NM_001555;NM_001170963	TSS200;TSS200;TSS200;TSS200;TSS1500
cg19570406	TRUE	-0.000309355828254913	0.0124992738297588	TRUE	chrX	chrX:152686121-152687199	N_Shore	ZFP92	NM_001136273	Body
cg19593957	FALSE	0.000333371968996764	0.00393124341467568	TRUE	chrX	chrX:10588199-10588486	Island	MID1;MID1;MID1	NM_001098624;NM_000381;NM_033290	5'UTR;5'UTR;5'UTR
cg19605705	TRUE	-0.000350087007117286	0.0396400276245515	TRUE	chrX		OpenSea	RAB40A	NM_080879	5'UTR
cg19616372	TRUE	-0.000359914691728923	6.43916325886135e-05	TRUE	chrX	chrX:69674799-69675305	Island	DLG3;DLG3;DLG3	NM_021120;NM_020730;NM_001166278	Body;Body;TSS200
cg19631766	FALSE	0.000471421218647999	0.0093078090624825	TRUE	chrX	chrX:128674133-128674727	Island	OCRL;OCRL	NM_001587;NM_000276	TSS200;TSS200
cg19635884	TRUE	-0.000377595837664113	0.00105349214836673	TRUE	chrX	chrX:108976162-108976894	Island	ACSL4;ACSL4	NM_022977;NM_004458	TSS1500;TSS1500
cg19637159	FALSE	0.000718563494048304	0.0108356225597414	TRUE	chrX		OpenSea	BEX5;BEX5	NM_001012978;NM_001159560	TSS200;TSS1500
cg19687650	TRUE	-0.000473686952124512	0.00497127068960732	TRUE	chrX		OpenSea	NHSL2	NM_001013627	Body
cg19688503	TRUE	-0.000346596209506611	0.00506765987957791	TRUE	chrX		OpenSea	CAPN6	NM_014289	TSS200
cg19716713	FALSE	0.000386463677299134	0.0133504595732935	TRUE	chrX	chrX:11775784-11776936	Island	MSL3;MSL3;MSL3;MSL3;MSL3	NM_078630;NM_078629;NM_078628;NM_078630;NM_006800	1stExon;1stExon;1stExon;5'UTR;TSS1500
cg19723367	TRUE	-0.000370019421288438	0.0323117975545444	TRUE	chrX		OpenSea	LOC643486	NR_003539	Body
cg19736094	FALSE	0.000390221068987656	0.0175191853306834	TRUE	chrX	chrX:38079691-38080150	S_Shore	SRPX;SRPX;SRPX;SRPX	NM_001170751;NM_001170752;NM_006307;NM_001170750	TSS200;TSS200;TSS200;TSS200
cg19743317	FALSE	0.000746813813012991	9.18204444711646e-09	TRUE	chrX	chrX:6144120-6145906	S_Shore	NLGN4X;NLGN4X	NM_181332;NM_020742	TSS1500;TSS1500
cg19744943	FALSE	0.000379550691103719	0.0258916672641762	TRUE	chrX		OpenSea	PAGE2B	NM_001015038	5'UTR
cg19754833	FALSE	0.000492778341330382	0.0323867249011082	TRUE	chrX	chrX:110038946-110039370	Island	CHRDL1;CHRDL1;CHRDL1;CHRDL1;CHRDL1;CHRDL1;CHRDL1	NM_001143981;NM_145234;NM_001143983;NM_001143982;NM_001143983;NM_001143982;NM_001143981	5'UTR;TSS200;1stExon;1stExon;5'UTR;5'UTR;1stExon
cg19777864	FALSE	0.00105050616187095	0.000162299106171069	TRUE	chrX	chrX:110038946-110039370	Island	CHRDL1;CHRDL1;CHRDL1;CHRDL1;CHRDL1;CHRDL1;CHRDL1	NM_001143981;NM_145234;NM_001143983;NM_001143982;NM_001143983;NM_001143982;NM_001143981	5'UTR;TSS200;1stExon;1stExon;5'UTR;5'UTR;1stExon
cg19780807	TRUE	-0.000323800626099773	0.000831111743521647	TRUE	chrX	chrX:119763737-119764230	Island	C1GALT1C1;C1GALT1C1;C1GALT1C1;C1GALT1C1	NM_001011551;NM_152692;NM_001011551;NM_152692	1stExon;1stExon;5'UTR;5'UTR
cg19787070	TRUE	-0.000287079330082004	0.0143755558775454	TRUE	chrX		OpenSea
cg19790752	TRUE	-0.00039993029331063	0.0331391543584923	TRUE	chrX		OpenSea	MID1	NM_033290	TSS1500
cg19792027	TRUE	-0.00017774607979213	0.0253138151243906	TRUE	chrX	chrX:118925157-118926129	N_Shelf	SNORA69;RPL39	NR_002584;NM_001000	TSS1500;Body
cg19797013	TRUE	-0.000306981877069146	0.0451260970833534	TRUE	chrX	chrX:103411059-103411782	Island	CXorf39;CXorf39	NM_207318;NM_207318	5'UTR;1stExon
cg19822434	TRUE	-0.000731375556280931	7.61854829766576e-12	TRUE	chrX	chrX:118739709-118740515	S_Shelf
cg19834421	TRUE	-0.000221829465793691	9.83532348736062e-05	TRUE	chrX	chrX:70287890-70288359	Island	SNX12;SNX12	NM_013346;NM_013346	1stExon;5'UTR
cg19854896	TRUE	-0.00026630513167448	0.00102707007748492	TRUE	chrX	chrX:106959378-106959914	Island	TSC22D3;TSC22D3;TSC22D3	NM_004089;NM_001015881;NM_198057	Body;TSS200;Body
cg19855812	FALSE	0.000288207461834706	0.0356137756540197	TRUE	chrX		OpenSea	ABCB7	NM_004299	1stExon
cg19867709	FALSE	0.000362209418671525	0.0120187384651272	TRUE	chrX	chrX:47341887-47342697	Island	ZNF41;ZNF41	NM_007130;NM_153380	TSS200;TSS200
cg19881386	FALSE	0.000383976099118854	0.00316026037656506	TRUE	chrX	chrX:30326439-30327668	Island	NR0B1	NM_000475	1stExon
cg19911179	FALSE	0.000658229573132586	0.0226959110377951	TRUE	chrX		OpenSea	MCTS1;MCTS1	NM_001137554;NM_014060	TSS1500;TSS200
cg19912739	FALSE	0.000613373579086296	0.000475379084223456	TRUE	chrX	chrX:149529540-149534090	Island
cg19924862	TRUE	-0.000494923093509313	0.000175936670152408	TRUE	chrX	chrX:107334420-107335139	Island	ATG4A;ATG4A;PSMD10;PSMD10	NM_178270;NM_052936;NM_170750;NM_002814	TSS1500;TSS1500;Body;Body
cg19926635	TRUE	-0.000448132103446433	0.0014492504880234	TRUE	chrX	chrX:48814267-48815894	S_Shelf	KCND1	NM_004979	3'UTR
cg19937286	FALSE	0.000364841420613996	0.00489674908171644	TRUE	chrX	chrX:40017372-40017884	N_Shore	BCOR;BCOR	NM_001123384;NM_001123383	5'UTR;5'UTR
cg19938385	TRUE	-0.000933651619088276	1.11086800530694e-09	TRUE	chrX	chrX:107018606-107019611	S_Shore
cg19948991	TRUE	-0.000377140136068697	0.0471073288609573	TRUE	chrX	chrX:135962102-135962951	N_Shore	RBMX;RBMX;RBMX;RBMX	NM_001164803;NR_028477;NM_002139;NR_028476	Body;Body;Body;Body
cg19954218	FALSE	0.000436969809417572	0.0228831214769466	TRUE	chrX		OpenSea	GLRA4	NM_001024452	TSS200
cg19955701	TRUE	-0.000499488702755454	9.10193773245533e-10	TRUE	chrX	chrX:16803879-16805429	S_Shore	CXorf15;CXorf15	NM_001168683;NM_018360	Body;Body
cg19974994	FALSE	0.000436196640386351	0.0184159902728165	TRUE	chrX		OpenSea	CXorf61	NM_001017978	TSS200
cg19992190	TRUE	-0.000283622623173991	0.0289492042697558	TRUE	chrX	chrX:21857591-21858204	Island	MBTPS2	NM_015884	TSS200
cg20013240	FALSE	0.000391072587838247	0.0252524436126504	TRUE	chrX		OpenSea	ATP1B4;ATP1B4	NM_001142447;NM_012069	TSS200;TSS200
cg20020143	FALSE	0.000754888216227982	0.00205510870279165	TRUE	chrX	chrX:19905027-19906557	Island	SH3KBP1;SH3KBP1	NM_031892;NM_031892	1stExon;5'UTR
cg20057595	TRUE	-0.000637015511438062	7.13070632825258e-08	TRUE	chrX	chrX:30906901-30907728	Island	MAP3K7IP3	NM_152787	TSS1500
cg20065832	FALSE	0.000633358561554369	7.84682908720897e-05	TRUE	chrX	chrX:82763571-82764462	N_Shore	POU3F4	NM_000307	1stExon
cg20077602	TRUE	-0.000384030889502149	0.000218541706605559	TRUE	chrX	chrX:153774893-153776136	Island	IKBKG;IKBKG;IKBKG;G6PD;IKBKG;G6PD;IKBKG;IKBKG	NM_001145255;NM_001145255;NM_001099857;NM_001042351;NM_001099857;NM_000402;NM_003639;NM_001099856	1stExon;5'UTR;5'UTR;TSS200;1stExon;TSS1500;TSS200;Body
cg20085561	TRUE	-0.000533912885563389	0.000475379084223456	TRUE	chrX	chrX:106959378-106959914	S_Shore	TSC22D3;TSC22D3;TSC22D3	NM_004089;NM_198057;NM_001015881	TSS200;Body;TSS1500
cg20086286	FALSE	0.000581290808204362	0.00694526698974637	TRUE	chrX	chrX:133305678-133306936	S_Shore
cg20123374	FALSE	0.000530992742496007	0.00338535456001693	TRUE	chrX	chrX:152066196-152066811	N_Shelf
cg20202246	FALSE	0.000635239598837143	1.87506583627966e-10	TRUE	chrX	chrX:118406941-118407646	Island
cg20207784	TRUE	-0.000286705512529788	0.00100895574646072	TRUE	chrX	chrX:71496700-71497227	N_Shelf	RPS4X	NM_001007	Body
cg20216854	TRUE	-0.000215135030575244	0.0477735444245394	TRUE	chrX		OpenSea	SH3KBP1;SH3KBP1;SH3KBP1	NM_031892;NM_001024666;NM_001024666	Body;1stExon;5'UTR
cg20219360	FALSE	0.000433105643043096	0.000211620393051547	TRUE	chrX	chrX:48455942-48456594	N_Shore	WDR13;WDR13;WDR13	NR_029427;NM_017883;NM_001166426	TSS200;TSS200;TSS1500
cg20244073	TRUE	-0.000349886734495199	0.0060305855705005	TRUE	chrX		OpenSea	MID1	NM_033290	5'UTR
cg20262028	FALSE	0.000688155228407052	1.13080589471899e-05	TRUE	chrX		OpenSea	USP11	NM_004651	3'UTR
cg20274188	TRUE	-0.000483839250086559	0.00921461771734713	TRUE	chrX		OpenSea	WNK3;WNK3	NM_020922;NM_001002838	Body;Body
cg20279598	FALSE	0.000558479088187279	0.0332069231574261	TRUE	chrX	chrX:153094109-153094620	S_Shore	PDZD4	NM_032512	TSS1500
cg20287862	FALSE	0.0005925168943508	0.00269339547714968	TRUE	chrX		OpenSea	ITM2A;ITM2A	NM_001171581;NM_004867	TSS1500;TSS1500
cg20303283	FALSE	0.000530765213213538	2.3744018618568e-09	TRUE	chrX	chrX:6144120-6145906	Island	NLGN4X;NLGN4X	NM_181332;NM_020742	5'UTR;5'UTR
cg20333676	FALSE	0.000363475696891998	0.0334616793517907	TRUE	chrX	chrX:48979844-48980266	Island	GPKOW	NM_015698	TSS200
cg20338399	TRUE	-0.000174953406213856	0.0259827369004004	TRUE	chrX	chrX:39942756-39943419	S_Shore	BCOR;BCOR;BCOR;BCOR	NM_001123384;NM_017745;NM_001123385;NM_001123383	5'UTR;5'UTR;5'UTR;5'UTR
cg20340631	TRUE	-0.000323862781833631	0.000235257938132452	TRUE	chrX	chrX:71933681-71934265	Island	PHKA1;PHKA1	NM_002637;NM_001122670	1stExon;1stExon
cg20356272	TRUE	-0.000552765723520699	0.0114711943325521	TRUE	chrX	chrX:118356936-118357194	S_Shelf
cg20372775	TRUE	-0.000682861270577661	0.00292885717254227	TRUE	chrX	chrX:54521445-54522749	Island	FGD1	NM_004463	TSS200
cg20373036	FALSE	0.000595964704619275	0.0056884606803065	TRUE	chrX	chrX:82763571-82764462	Island	POU3F4	NM_000307	1stExon
cg20420363	TRUE	-0.000317935481673314	0.00374433559055361	TRUE	chrX	chrX:48900510-48901469	Island	TFE3	NM_006521	TSS200
cg20430101	TRUE	-0.000389388872634265	4.77281759649165e-05	TRUE	chrX	chrX:47003750-47004987	N_Shore	NDUFB11;RBM10;NDUFB11;RBM10;NDUFB11;NDUFB11	NR_024234;NM_152856;NR_024235;NM_005676;NM_019056;NM_001135998	Body;TSS1500;Body;TSS1500;Body;Body
cg20445038	TRUE	-0.000172606016713621	0.00627847188264331	TRUE	chrX	chrX:150565211-150565865	Island	VMA21	NM_001017980	TSS200
cg20456193	TRUE	-0.000334264067055945	0.00795038974673825	TRUE	chrX		OpenSea	ATP2B3;ATP2B3;ATP2B3;ATP2B3	NM_001001344;NM_001001344;NM_021949;NM_021949	1stExon;5'UTR;5'UTR;1stExon
cg20457259	TRUE	-0.000524961911102332	0.0323117975545444	TRUE	chrX	chrX:25040878-25041362	N_Shore
cg20460541	TRUE	-0.000441075960566277	0.000344723868019459	TRUE	chrX	chrX:129254555-129255097	N_Shore
cg20461691	FALSE	0.000457444118636356	0.0118430059444917	TRUE	chrX		OpenSea	SRPX2	NM_014467	TSS1500
cg20469935	FALSE	0.000170498997017833	0.0367452822202513	TRUE	chrX		OpenSea	LOC286467	NR_026975	TSS200
cg20471612	TRUE	-0.000359672799596264	0.0468185870795193	TRUE	chrX		OpenSea	TDGF3	NR_002718	TSS200
cg20477705	FALSE	0.00126944442818159	3.76479542035224e-08	TRUE	chrX	chrX:11682333-11684544	N_Shore	ARHGAP6;ARHGAP6	NM_013427;NM_006125	Body;Body
cg20484507	TRUE	-0.000241759302500348	0.0180559642530887	TRUE	chrX	chrX:21391835-21393408	Island	CNKSR2;CNKSR2;CNKSR2;CNKSR2;CNKSR2;CNKSR2;CNKSR2;CNKSR2	NM_001168647;NM_001168648;NM_001168648;NM_014927;NM_001168647;NM_001168649;NM_014927;NM_001168649	1stExon;1stExon;5'UTR;1stExon;5'UTR;5'UTR;5'UTR;1stExon
cg20512370	FALSE	0.000530149318316206	8.29516615836004e-05	TRUE	chrX	chrX:105066349-105067110	Island	NRK	NM_198465	TSS200
cg20522855	TRUE	-0.000654905954958973	6.62901248702583e-05	TRUE	chrX		OpenSea	DMD;DMD;DMD;DMD;DMD;DMD;DMD;DMD;DMD;DMD;DMD;DMD	NM_004021;NM_004009;NM_004007;NM_004010;NM_004006;NM_004012;NM_004011;NM_004022;NM_000109;NM_004013;NM_004023;NM_004020	5'UTR;Body;Body;Body;Body;Body;Body;5'UTR;Body;5'UTR;5'UTR;5'UTR
cg20557008	FALSE	0.000518408066885394	4.55369962325168e-07	TRUE	chrX		OpenSea	HEPH;HEPH;HEPH;HEPH;HEPH	NM_001130860;NM_014799;NM_001130860;NM_138737;NM_014799	1stExon;1stExon;5'UTR;Body;5'UTR
cg20569128	FALSE	0.000762517651457324	5.35189792348275e-05	TRUE	chrX	chrX:136655909-136657085	Island
cg20649285	TRUE	-0.000389211276834649	0.0301540515577095	TRUE	chrX		OpenSea	CXorf48;CXorf48	NM_017863;NM_001031705	Body;Body
cg20653018	TRUE	-0.000356911824530818	0.0179375213943737	TRUE	chrX	chrX:134166067-134166985	N_Shore	FAM127A	NM_001078171	TSS1500
cg20660212	FALSE	0.000444072014733105	1.93128710097166e-06	TRUE	chrX	chrX:15511311-15511685	Island	PIR;PIR;PIR;PIR	NM_003662;NM_003662;NM_001018109;NM_001018109	1stExon;5'UTR;1stExon;5'UTR
cg20731167	TRUE	-0.000500383369973294	0.00239416362468369	TRUE	chrX	chrX:48397759-48398529	Island	TBC1D25	NM_002536	TSS1500
cg20746035	TRUE	-0.000338759155199959	0.0125639973889724	TRUE	chrX	chrX:49042676-49043059	Island	PRICKLE3	NM_006150	TSS200
cg20763943	FALSE	0.000381289804529361	0.00207689895655627	TRUE	chrX	chrX:124336770-124336991	Island
cg20767845	FALSE	0.000169760039892376	0.0196927277322706	TRUE	chrX		OpenSea	SASH3	NM_018990	Body
cg20774140	FALSE	0.000289181616428724	0.00824108524906612	TRUE	chrX	chrX:108976162-108976894	S_Shelf
cg20780998	TRUE	-0.000452432733908199	0.00124621295955371	TRUE	chrX	chrX:12993107-12994599	S_Shelf
cg20786418	FALSE	0.000432597126008968	0.0320047871442803	TRUE	chrX	chrX:117250233-117250754	S_Shore	KLHL13;KLHL13;KLHL13	NM_001168303;NM_001168301;NM_001168302	TSS200;5'UTR;TSS200
cg20792978	TRUE	-0.00032432972515351	0.00452523623326026	TRUE	chrX	chrX:128977325-128977998	Island	ZDHHC9;ZDHHC9	NM_001008222;NM_016032	TSS1500;TSS200
cg20793193	TRUE	-0.000291884595276683	0.0244625049346938	TRUE	chrX	chrX:49056348-49056887	Island	SYP	NM_003179	TSS1500
cg20795578	FALSE	0.000585972036659298	0.00229730503565554	TRUE	chrX	chrX:136632076-136633319	Island
cg20830094	FALSE	0.000262917423436608	0.0181739236795188	TRUE	chrX	chrX:39021662-39022131	S_Shelf
cg20849987	FALSE	0.000540837712171662	0.0106773199416711	TRUE	chrX		OpenSea	LUZP4	NM_016383	Body
cg20855303	FALSE	0.000482076553770568	0.0331391543584923	TRUE	chrX	chrX:16964603-16965472	Island	REPS2;REPS2	NM_004726;NM_001080975	Body;Body
cg20857470	TRUE	-0.000569631463791121	0.0288643735444579	TRUE	chrX	chrX:10588199-10588486	S_Shore	MID1;MID1;MID1	NM_001098624;NM_000381;NM_033290	5'UTR;TSS200;5'UTR
cg20878864	FALSE	0.000540673206378756	8.29516615836004e-05	TRUE	chrX	chrX:53713068-53713794	S_Shore	HUWE1	NM_031407	TSS200
cg20907109	FALSE	0.000603184874036101	7.34427857689348e-05	TRUE	chrX	chrX:90689602-90690119	S_Shore	PABPC5	NM_080832	Body
cg20919227	TRUE	-0.000648812808698942	0.000119815074801453	TRUE	chrX	chrX:100662827-100663592	Island	GLA;HNRNPH2;HNRNPH2	NM_000169;NM_001032393;NM_019597	TSS1500;5'UTR;5'UTR
cg20950264	FALSE	0.000420799930163055	0.00246752538067293	TRUE	chrX	chrX:68060178-68060558	S_Shelf
cg20950932	FALSE	0.000673857417146456	8.74364027703479e-05	TRUE	chrX	chrX:122318752-122319149	N_Shore	GRIA3;GRIA3	NM_000828;NM_007325	TSS1500;TSS1500
cg20969392	TRUE	-0.000310159534655442	1.59744621683022e-05	TRUE	chrX	chrX:153068787-153070353	Island	PDZD4	NM_032512	Body
cg20971536	TRUE	-0.000202836180562664	0.0153687478746883	TRUE	chrX	chrX:48534591-48535247	S_Shore
cg20976488	FALSE	0.000552867956726613	0.0271119893867471	TRUE	chrX	chrX:48367165-48367742	S_Shelf	PORCN;PORCN;PORCN;PORCN;PORCN	NM_203473;NM_203476;NM_203474;NM_022825;NM_203475	Body;Body;Body;Body;Body
cg21002399	FALSE	0.000564231536994916	1.10218544399047e-05	TRUE	chrX		OpenSea	CLDN2;RIPPLY1	NM_001171092;NM_138382	5'UTR;TSS1500
cg21010298	FALSE	0.000583451266723164	0.000681875389221676	TRUE	chrX	chrX:40005040-40007066	Island	BCOR;BCOR	NM_001123384;NM_001123383	5'UTR;5'UTR
cg21031530	TRUE	-0.000575807633443672	0.00202384872506236	TRUE	chrX	chrX:148552551-148552755	N_Shelf
cg21035371	TRUE	-0.000411551909883069	1.93128710097166e-06	TRUE	chrX	chrX:9863527-9863822	Island	SHROOM2	NM_001649	Body
cg21040109	FALSE	0.00064932966799511	0.00925260328563195	TRUE	chrX	chrX:139013862-139015491	Island
cg21087701	FALSE	0.000574851168317208	0.00719613486524501	TRUE	chrX		OpenSea	GPR119	NM_178471	TSS1500
cg21120047	FALSE	0.00061164892903779	0.000243216784305805	TRUE	chrX		OpenSea	XPNPEP2;XPNPEP2	NM_003399;NM_003399	1stExon;5'UTR
cg21138857	TRUE	-0.000469209283262365	0.00457903089115015	TRUE	chrX	chrX:18238232-18239070	S_Shore	BEND2	NM_153346	TSS1500
cg21142738	FALSE	0.000452516426055781	0.000168722270919283	TRUE	chrX	chrX:6144120-6145906	Island	NLGN4X;NLGN4X;NLGN4X	NM_181332;NM_020742;NM_020742	5'UTR;5'UTR;1stExon
cg21153181	FALSE	0.000616845069515815	0.000726755710039663	TRUE	chrX	chrX:153639734-153640675	N_Shelf	DNASE1L1;DNASE1L1;DNASE1L1;DNASE1L1;DNASE1L1	NM_006730;NM_006730;NM_001009934;NM_001009932;NM_001009933	5'UTR;1stExon;5'UTR;5'UTR;5'UTR
cg21158178	FALSE	0.000740107494193963	1.08987105923578e-05	TRUE	chrX	chrX:54070312-54071311	Island	PHF8	NM_015107	TSS1500
cg21159768	TRUE	-0.000549281318066731	7.7797326993429e-05	TRUE	chrX	chrX:54834761-54835010	Island	MAGED2;MAGED2;MAGED2;MAGED2	NM_177433;NM_014599;NM_014599;NM_201222	5'UTR;1stExon;5'UTR;TSS1500
cg21161328	TRUE	-0.00023243378076966	0.0472063000614987	TRUE	chrX	chrX:47341887-47342697	Island	ZNF41;ZNF41	NM_007130;NM_153380	TSS200;TSS200
cg21162029	TRUE	-0.000700851886864348	7.34427857689348e-05	TRUE	chrX	chrX:133305678-133306936	Island
cg21166191	TRUE	-0.000475407615631056	0.00299883989236586	TRUE	chrX	chrX:70316349-70316671	Island	FOXO4;FOXO4	NM_005938;NM_001170931	1stExon;Body
cg21175761	FALSE	0.000851755222491806	0.000178061815474117	TRUE	chrX	chrX:70273009-70273255	Island
cg21193180	TRUE	-0.000218309424078305	0.0165758135369197	TRUE	chrX		OpenSea	GYG2;GYG2	NM_001079855;NM_003918	3'UTR;3'UTR
cg21201934	TRUE	-0.000347551720671827	0.000154109237507174	TRUE	chrX	chrX:70473812-70474287	Island	ZMYM3;ZMYM3;BCYRN1;ZMYM3;ZMYM3	NM_001171163;NM_201599;NR_001568;NM_005096;NM_001171162	5'UTR;TSS200;Body;5'UTR;5'UTR
cg21207958	FALSE	0.000518256980655585	3.21522030166255e-05	TRUE	chrX	chrX:139585867-139588578	Island	SOX3	NM_005634	1stExon
cg21224730	TRUE	-0.000455629964993061	4.22997010133297e-06	TRUE	chrX		OpenSea	STAG2;STAG2;STAG2;STAG2	NM_001042751;NM_006603;NM_001042750;NM_001042749	Body;Body;Body;Body
cg21229055	FALSE	0.000497273235226119	0.000122669012160916	TRUE	chrX	chrX:13956150-13957061	S_Shore	GPM6B	NM_001001994	TSS1500
cg21232685	FALSE	0.00040554534301807	0.0128762874357753	TRUE	chrX	chrX:101906001-101907017	S_Shelf	GPRASP1;GPRASP1;GPRASP1	NM_014710;NM_001099410;NM_001099411	Body;Body;Body
cg21252909	FALSE	0.000426571612376734	0.00955360487867394	TRUE	chrX	chrX:30326439-30327668	N_Shore	NR0B1	NM_000475	1stExon
cg21262652	TRUE	-0.000318391538784496	0.0115861290553496	TRUE	chrX		OpenSea	GAGE1;GAGE1	NM_001468;NM_001040663	3'UTR;Body
cg21268806	TRUE	-0.00034792618412302	9.41834086631675e-05	TRUE	chrX		OpenSea
cg21283832	TRUE	-0.000200053762225566	0.018801970492916	TRUE	chrX	chrX:152676702-152677389	S_Shelf
cg21284034	TRUE	-0.000311243774551442	0.0331371581968122	TRUE	chrX	chrX:102884436-102884677	N_Shore	TCEAL1;TCEAL1;TCEAL1;TCEAL1	NM_004780;NM_001006640;NM_001006639;NM_001006640	TSS1500;1stExon;TSS1500;5'UTR
cg21284493	TRUE	-0.000305575560351938	0.000863795411100565	TRUE	chrX	chrX:53123311-53123777	Island
cg21290550	TRUE	-0.000250956618705086	0.0326753403672132	TRUE	chrX	chrX:47518015-47518850	Island	LOC100133957;LOC100133957;UXT;UXT;UXT	NR_028119;NR_027444;NM_004182;NM_004182;NM_153477	Body;Body;5'UTR;1stExon;TSS200
cg21304892	TRUE	-0.000362604185584702	0.0022401321402189	TRUE	chrX	chrX:134555638-134556565	Island	NCRNA00086	NR_024359	TSS200
cg21306973	FALSE	0.000559926570877811	0.000220113737226659	TRUE	chrX	chrX:139585867-139588578	N_Shore
cg21308826	FALSE	0.000213868783417318	0.0475261462868986	TRUE	chrX	chrX:13752441-13753336	Island	TRAPPC2;OFD1;TRAPPC2;TRAPPC2;TRAPPC2;TRAPPC2;TRAPPC2	NM_001011658;NM_003611;NM_001128835;NM_014563;NM_001011658;NM_014563;NM_001128835	5'UTR;TSS200;1stExon;5'UTR;1stExon;1stExon;5'UTR
cg21311798	TRUE	-0.000574853330682254	0.00684972548429331	TRUE	chrX	chrX:13707055-13707555	N_Shelf
cg21327581	TRUE	-0.000270378857139048	0.0147540214975149	TRUE	chrX	chrX:47478670-47479515	Island	SYN1;SYN1	NM_133499;NM_006950	TSS1500;TSS1500
cg21355508	TRUE	-0.000533502570413118	0.000100890345065623	TRUE	chrX	chrX:47003750-47004987	N_Shore	NDUFB11;RBM10;NDUFB11;RBM10;NDUFB11;NDUFB11	NR_024234;NM_152856;NR_024235;NM_005676;NM_019056;NM_001135998	Body;TSS1500;Body;TSS1500;Body;Body
cg21393699	FALSE	0.000308208943233758	0.041925937613754	TRUE	chrX	chrX:70401862-70402213	S_Shelf
cg21395967	FALSE	0.000592572644690678	0.0135093061067637	TRUE	chrX		OpenSea	TBC1D8B;TBC1D8B	NM_017752;NM_198881	1stExon;1stExon
cg21400640	FALSE	0.000596500470170613	0.0466067780221531	TRUE	chrX	chrX:12993107-12994599	N_Shore	TMSL3;TMSB4X	NM_183049;NM_021109	TSS1500;TSS1500
cg21417660	TRUE	-0.000501672355283626	0.0318072646129187	TRUE	chrX	chrX:102840379-102841178	Island	TCEAL4;TCEAL4;TCEAL4;TCEAL4	NM_001006935;NM_001006937;NM_001006936;NM_024863	5'UTR;5'UTR;5'UTR;5'UTR
cg21471515	FALSE	0.000505791983617329	0.0119932463489164	TRUE	chrX	chrX:131623144-131624115	Island	MBNL3	NM_001170704	5'UTR
cg21472099	TRUE	-8.48569702171376e-05	0.036002027610754	TRUE	chrX	chrX:16737618-16738099	Island	SYAP1;SYAP1	NM_032796;NR_033181	TSS200;TSS200
cg21473514	TRUE	-0.000253789743206875	0.00857377025525601	TRUE	chrX	chrX:103411059-103411782	Island	CXorf39	NM_207318	TSS200
cg21474854	TRUE	-0.000270036326011865	0.0243593887353536	TRUE	chrX	chrX:70473812-70474287	Island	ZMYM3;ZMYM3;BCYRN1;ZMYM3;ZMYM3	NM_001171163;NM_201599;NR_001568;NM_005096;NM_001171162	5'UTR;TSS200;Body;5'UTR;5'UTR
cg21493591	TRUE	-0.000321031746925889	0.000116368922193101	TRUE	chrX	chrX:24167563-24168785	S_Shore	ZFX	NM_003410	TSS200
cg21545785	TRUE	-0.000428098041393828	0.00101753534950774	TRUE	chrX	chrX:47518015-47518850	Island	LOC100133957;LOC100133957;UXT;UXT	NR_028119;NR_027444;NM_004182;NM_153477	Body;Body;TSS200;TSS200
cg21559133	FALSE	0.000419864148910125	0.000199109715139299	TRUE	chrX	chrX:2846195-2847511	S_Shore	ARSD;ARSD	NM_001669;NM_009589	TSS200;TSS200
cg21567017	TRUE	-0.000468480711969584	0.0052245230552792	TRUE	chrX	chrX:23925590-23926315	S_Shore	CXorf58;CXorf58;APOO;APOO	NM_001169574;NM_152761;NR_026545;NM_024122	5'UTR;5'UTR;TSS1500;TSS1500
cg21608016	TRUE	-0.000356135419344161	0.0216507966010433	TRUE	chrX	chrX:118533163-118533787	N_Shelf
cg21626493	TRUE	-0.000727645876513288	0.000255020596131507	TRUE	chrX	chrX:114468095-114468453	S_Shore	LRCH2	NM_020871	TSS1500
cg21635596	TRUE	-0.000452585468496701	0.00156764928363924	TRUE	chrX	chrX:118602158-118603318	Island	LOC100303728;SLC25A5	NR_028443;NM_001152	TSS200;Body
cg21640139	TRUE	-0.000615668717832174	0.00372230766070643	TRUE	chrX	chrX:70473812-70474287	S_Shore	ZMYM3;ZMYM3;ZMYM3;BCYRN1;ZMYM3;ZMYM3	NM_201599;NM_001171162;NM_001171163;NR_001568;NM_001171162;NM_005096	TSS1500;1stExon;TSS200;Body;5'UTR;TSS200
cg21692664	FALSE	0.000606821963584283	0.00430576377667263	TRUE	chrX		OpenSea	TBC1D8B;TBC1D8B	NM_198881;NM_017752	TSS1500;TSS1500
cg21744973	FALSE	0.000414219441415906	0.0257937769768606	TRUE	chrX	chrX:24331643-24332347	Island	FAM48B2	NM_001136233	TSS1500
cg21745079	FALSE	0.000511227592040559	0.00735197402104922	TRUE	chrX	chrX:13956150-13957061	S_Shore	GPM6B	NM_001001994	TSS1500
cg21758197	TRUE	-0.000352479442721446	0.035618343886375	TRUE	chrX	chrX:48814267-48815894	Island	OTUD5;OTUD5;OTUD5;OTUD5	NM_017602;NM_001136159;NM_001136158;NM_001136157	TSS1500;TSS200;TSS1500;TSS1500
cg21760862	TRUE	-0.000410886019629212	0.0203960613057079	TRUE	chrX	chrX:55187321-55188007	Island	FAM104B;FAM104B;FAM104B;FAM104B;FAM104B;FAM104B;FAM104B;FAM104B;FAM104B;FAM104B	NM_001166699;NR_030722;NM_001166703;NM_001166701;NM_001166703;NM_001166704;NM_001166700;NM_001166702;NM_001166702;NM_138362	Body;Body;5'UTR;Body;1stExon;Body;Body;5'UTR;1stExon;Body
cg21761699	TRUE	-0.000487589889738121	0.000780044539945221	TRUE	chrX	chrX:41112818-41113139	N_Shelf
cg21772629	TRUE	-0.000571332138697378	0.000273402403334621	TRUE	chrX	chrX:99666900-99667224	S_Shore
cg21776057	FALSE	0.000400780868094159	0.0322010526718382	TRUE	chrX	chrX:119077089-119077664	S_Shore	NKAP	NM_024528	TSS200
cg21785054	TRUE	-0.000281406427861472	0.0367578527799449	TRUE	chrX	chrX:48931423-48931954	Island	PRAF2	NM_007213	TSS200
cg21860846	TRUE	-0.000248875029918702	0.000241556548975302	TRUE	chrX	chrX:47509592-47510508	Island	ELK1;ELK1	NM_005229;NM_001114123	TSS1500;TSS1500
cg21863326	TRUE	-0.000374067518536423	0.0417946768831233	TRUE	chrX	chrX:106449029-106449740	N_Shore	NUP62CL	NM_017681	5'UTR
cg21864248	FALSE	0.00029455124077038	0.0253104228201752	TRUE	chrX	chrX:7895077-7895608	S_Shore	PNPLA4;PNPLA4	NM_001142389;NM_004650	TSS200;TSS1500
cg21881821	TRUE	-0.000258201844658442	0.0448268304016128	TRUE	chrX	chrX:68835648-68837063	Island	EDA;EDA;EDA;EDA;EDA;EDA;EDA;EDA;EDA;EDA;EDA;EDA	NM_001399;NM_001005611;NM_001005609;NM_001005610;NM_001005615;NM_001005610;NM_001399;NM_001005615;NM_001005612;NM_001005609;NM_001005612;NM_001005611	5'UTR;1stExon;5'UTR;1stExon;5'UTR;5'UTR;1stExon;1stExon;5'UTR;1stExon;1stExon;5'UTR
cg21893284	FALSE	0.000281508558735266	0.0120287370379807	TRUE	chrX	chrX:92928546-92928786	N_Shore	FAM133A;FAM133A;FAM133A;NAP1L3;FAM133A;NAP1L3	NM_001171111;NM_001171109;NM_173698;NM_004538;NM_001171110;NM_004538	TSS1500;TSS1500;TSS1500;1stExon;TSS1500;5'UTR
cg21910711	TRUE	-0.000675773942305841	5.64161750605055e-05	TRUE	chrX	chrX:48455942-48456594	N_Shore	WDR13;WDR13	NM_017883;NR_029427	TSS1500;TSS1500
cg21918369	FALSE	0.000593385258334631	0.00502541859015407	TRUE	chrX	chrX:117250233-117250754	S_Shore	KLHL13;KLHL13;KLHL13	NM_001168303;NM_001168301;NM_001168302	TSS200;5'UTR;TSS200
cg21918559	FALSE	0.000437515754525923	0.00885562916854144	TRUE	chrX	chrX:36975505-36976349	Island
cg21978299	TRUE	-0.000270755271270712	0.0172418852769542	TRUE	chrX		OpenSea	MCTS1;MCTS1;MCTS1	NM_014060;NM_001137554;NM_014060	5'UTR;TSS1500;1stExon
cg21983484	TRUE	-0.000370378059406091	0.000399892813737145	TRUE	chrX	chrX:49687027-49687993	Island	CLCN5;CLCN5	NM_001127898;NM_001127899	TSS200;TSS200
cg21990184	FALSE	0.000347595452699311	0.0323867249011082	TRUE	chrX	chrX:107975859-107976222	Island	IRS4	NM_003604	1stExon
cg21994514	TRUE	-0.000406464371198923	0.0259710480847221	TRUE	chrX	chrX:67906111-67906475	S_Shore	STARD8;STARD8	NM_014725;NM_001142503	5'UTR;Body
cg22010791	FALSE	0.000327403206312185	0.0109914044150104	TRUE	chrX	chrX:31089886-31090330	Island	FTHL17	NM_031894	TSS200
cg22012543	TRUE	-0.000359808744539839	0.0130777583256686	TRUE	chrX	chrX:124337265-124338204	S_Shore
cg22031654	FALSE	0.000467888556515803	0.0322202808087055	TRUE	chrX	chrX:31089886-31090330	Island	FTHL17	NM_031894	TSS200
cg22044068	FALSE	0.000380691307939926	1.35259381099467e-05	TRUE	chrX	chrX:16729925-16730938	Island	CTPS2;CTPS2;CTPS2;CTPS2	NM_001144002;NM_175859;NM_175859;NM_019857	TSS200;5'UTR;1stExon;5'UTR
cg22044840	TRUE	-0.00031968193787441	0.032922847609516	TRUE	chrX	chrX:11129276-11129758	Island	HCCS;HCCS	NM_005333;NM_001122608	TSS200;TSS200
cg22052586	FALSE	0.000380337711731358	0.0326608174091172	TRUE	chrX		OpenSea	DDX53	NM_182699	TSS200
cg22067189	FALSE	0.000812205357058549	4.16309165931553e-07	TRUE	chrX	chrX:42637008-42637383	S_Shore	PPP1R2P9	NR_002191	TSS200
cg22137300	TRUE	-0.000348241984854363	0.0258916672641762	TRUE	chrX	chrX:153714288-153715375	N_Shelf	UBL4A	NM_014235	3'UTR
cg22139325	TRUE	-0.000117645661736763	0.0395764522356405	TRUE	chrX	chrX:15693104-15694073	Island	CA5BP	NR_026551	Body
cg22164912	TRUE	-0.00017880015976472	0.0204057825550551	TRUE	chrX	chrX:54556428-54556959	Island	GNL3L;GNL3L	NM_019067;NM_019067	1stExon;5'UTR
cg22166305	FALSE	0.00050113763246897	0.0331371581968122	TRUE	chrX	chrX:135067507-135068309	N_Shore	SLC9A6;SLC9A6	NM_001042537;NM_006359	TSS200;TSS200
cg22215784	FALSE	0.000456576227291081	0.0332787470167286	TRUE	chrX	chrX:13956150-13957061	N_Shelf	GPM6B	NM_001001994	Body
cg22223709	FALSE	0.000931783979108083	5.95648389418468e-07	TRUE	chrX	chrX:42637008-42637383	Island	PPP1R2P9	NR_002191	Body
cg22238863	TRUE	-0.000264035913868125	0.00175603192596546	TRUE	chrX	chrX:47341887-47342697	Island	ZNF41;ZNF41;ZNF41;ZNF41	NM_007130;NM_153380;NM_153380;NM_007130	5'UTR;1stExon;5'UTR;1stExon
cg22275278	TRUE	-0.000379138065563835	4.98649329603094e-05	TRUE	chrX	chrX:153606334-153608237	Island	EMD	NM_000117	TSS200
cg22321559	TRUE	-0.00011006558720346	0.024343032249988	TRUE	chrX	chrX:16737618-16738099	S_Shore	SYAP1;SYAP1	NR_033181;NM_032796	Body;Body
cg22332233	FALSE	0.000227870586929205	0.000706095038589292	TRUE	chrX	chrX:48900510-48901469	N_Shelf	TFE3	NM_006521	Body
cg22337136	TRUE	-0.000506441509273998	2.64318048192782e-05	TRUE	chrX	chrX:48825776-48826593	S_Shelf	KCND1	NM_004979	TSS1500
cg22343001	FALSE	0.000778011506612474	2.90921543591681e-05	TRUE	chrX		OpenSea	ARMCX2;ARMCX2;ARMCX2;ARMCX2	NM_177949;NM_014782;NM_177949;NM_014782	1stExon;5'UTR;5'UTR;1stExon
cg22355031	TRUE	-0.000352529055185583	0.0250948128792515	TRUE	chrX	chrX:68060178-68060558	S_Shore	EFNB1	NM_004429	3'UTR
cg22363893	TRUE	-0.000602463543390927	0.000175850116630378	TRUE	chrX		OpenSea	PAK3;PAK3;PAK3;PAK3;PAK3;PAK3	NM_001128173;NM_001128168;NM_001128172;NM_001128166;NM_002578;NM_001128167	1stExon;1stExon;1stExon;Body;Body;Body
cg22395236	TRUE	-0.000409230204658288	0.0166194438056305	TRUE	chrX	chrX:120118520-120119489	S_Shelf
cg22460148	TRUE	-0.000488220434190764	0.0111962123256829	TRUE	chrX		OpenSea	ITIH5L	NM_198510	TSS1500
cg22464151	TRUE	-0.000406742906442294	0.0337807022227021	TRUE	chrX	chrX:136647526-136650178	Island	ZIC3;ZIC3	NM_003413;NM_003413	5'UTR;1stExon
cg22474754	TRUE	-0.0005208598958815	0.000781589049001019	TRUE	chrX		OpenSea
cg22526309	TRUE	-0.000349291267942158	0.00975016448643614	TRUE	chrX	chrX:19002003-19003244	S_Shore	PHKA2	NM_000292	TSS1500
cg22540489	TRUE	-0.000936446852162165	8.62336234543665e-08	TRUE	chrX		OpenSea	SYTL4;SYTL4	NM_080737;NM_001129896	3'UTR;3'UTR
cg22569627	TRUE	-0.000255588403036744	0.0320758794718174	TRUE	chrX	chrX:119385464-119385835	Island	ZBTB33	NM_006777	5'UTR
cg22601215	TRUE	-0.000391187045556653	0.0231524125498962	TRUE	chrX	chrX:51486414-51487010	Island	GSPT2	NM_018094	1stExon
cg22607365	FALSE	0.000637731363482845	0.00798185890754673	TRUE	chrX		OpenSea	CHM	NM_000390	3'UTR
cg22643011	TRUE	-0.000159340188714511	0.0235274466148563	TRUE	chrX	chrX:153046341-153046768	S_Shore	SRPK3;SRPK3;SRPK3	NM_001170761;NM_014370;NM_001170760	Body;Body;Body
cg22650104	TRUE	-0.000383487993710603	0.00729424126408064	TRUE	chrX	chrX:68723731-68726051	S_Shore	FAM155B	NM_015686	Body
cg22656275	FALSE	0.000749125295195749	3.32528519335836e-05	TRUE	chrX	chrX:48684837-48686064	Island
cg22662205	TRUE	-0.000517184277064416	0.000727908158827764	TRUE	chrX	chrX:118108502-118110559	Island	LONRF3;LONRF3	NM_024778;NM_001031855	TSS200;TSS200
cg22666517	FALSE	0.000357881162669993	0.0123443240879414	TRUE	chrX	chrX:9912585-9912968	S_Shelf	SHROOM2	NM_001649	3'UTR
cg22671388	TRUE	-0.000475439299884975	0.00352594603642411	TRUE	chrX	chrX:38115343-38115570	S_Shelf
cg22693205	FALSE	0.000319437954683631	0.0199870198835729	TRUE	chrX	chrX:153084371-153084911	Island	PDZD4	NM_032512	Body
cg22698358	FALSE	0.000497800852744293	4.52199273315284e-09	TRUE	chrX	chrX:3263353-3265347	Island	MXRA5	NM_015419	TSS200
cg22713630	FALSE	0.000650872329155986	0.00283801419992054	TRUE	chrX	chrX:71524832-71527299	S_Shelf
cg22713892	TRUE	-0.00035974159656822	0.0174757903874969	TRUE	chrX	chrX:47341887-47342697	Island	ZNF41;ZNF41;ZNF41;ZNF41	NM_007130;NM_153380;NM_153380;NM_007130	5'UTR;1stExon;5'UTR;1stExon
cg22826577	TRUE	-0.000542096212054455	0.0248476300561552	TRUE	chrX	chrX:47077163-47078637	Island	CDK16;CDK16;CDK16	NM_033018;NM_006201;NM_033018	1stExon;TSS200;5'UTR
cg22846914	FALSE	0.000893752230252763	6.39479134054976e-05	TRUE	chrX	chrX:25040878-25041362	Island
cg22850802	FALSE	0.000301019041785535	0.00523337615618981	TRUE	chrX	chrX:153664761-153666065	Island	GDI1	NM_001493	Body
cg22899869	FALSE	0.000740916809306694	1.25898735999138e-05	TRUE	chrX	chrX:133683174-133685463	S_Shelf
cg22903370	TRUE	-0.000289341743783187	0.0281219413519495	TRUE	chrX	chrX:153059275-153060557	N_Shore	IDH3G;IDH3G;SSR4	NM_004135;NM_174869;NM_006280	Body;Body;TSS1500
cg22911167	TRUE	-0.000563737287666146	0.00933847034117364	TRUE	chrX		OpenSea	MUM1L1	NM_152423	3'UTR
cg22934939	FALSE	0.000402345338865656	0.00214997360047625	TRUE	chrX	chrX:136647526-136650178	Island	ZIC3	NM_003413	TSS200
cg22957651	FALSE	0.000501279448347495	0.00824108524906612	TRUE	chrX	chrX:64887549-64887837	N_Shore	MSN	NM_002444	TSS1500
cg22970017	TRUE	-0.000654404995489938	0.000116368922193101	TRUE	chrX	chrX:140270950-140271553	N_Shore	LDOC1;LDOC1	NM_012317;NM_012317	1stExon;3'UTR
cg22980351	FALSE	0.000370708916659389	0.0263908373421814	TRUE	chrX	chrX:125685711-125686941	S_Shore	DCAF12L1	NM_178470	TSS200
cg23055678	FALSE	0.000466653198629467	0.00914845060520503	TRUE	chrX	chrX:103811550-103812043	N_Shore	IL1RAPL2;IL1RAPL2	NM_017416;NM_017416	5'UTR;1stExon
cg23061435	TRUE	-0.000378473798438426	3.70823507331235e-07	TRUE	chrX	chrX:47077163-47078637	S_Shore	CDK16;CDK16	NM_033018;NM_006201	Body;5'UTR
cg23079782	TRUE	-0.000752189382294617	2.02493525550176e-10	TRUE	chrX		OpenSea	P2RY10;P2RY10;P2RY10;P2RY10	NM_198333;NM_014499;NM_198333;NM_014499	1stExon;1stExon;5'UTR;5'UTR
cg23083269	FALSE	0.000508857846846726	0.0144841955349178	TRUE	chrX	chrX:150863179-150864078	Island
cg23083672	FALSE	0.000576638613580406	0.0158233042853882	TRUE	chrX	chrX:13587648-13588221	N_Shore	EGFL6;EGFL6	NM_001167890;NM_015507	TSS200;TSS200
cg23091104	FALSE	0.000598874244670778	0.00874431359630713	TRUE	chrX	chrX:109245900-109246673	Island	TMEM164;TMEM164;TMEM164	NM_032227;NM_017698;NM_032227	1stExon;5'UTR;5'UTR
cg23106251	FALSE	0.000304950015283187	0.0253881327544277	TRUE	chrX	chrX:144899363-144900266	Island	SLITRK2;SLITRK2;SLITRK2;SLITRK2	NM_032539;NM_001144003;NM_001144005;NM_001144004	5'UTR;5'UTR;5'UTR;5'UTR
cg23112505	TRUE	-0.000328756650478248	0.000199109715139299	TRUE	chrX	chrX:118108502-118110559	Island	LONRF3;LONRF3	NM_001031855;NM_024778	Body;Body
cg23117386	FALSE	0.000844944371982928	0.004782092238201	TRUE	chrX	chrX:27881954-27882172	Island
cg23124111	TRUE	-0.000478387649650315	0.0323867249011082	TRUE	chrX	chrX:153236071-153238480	Island	TMEM187	NM_003492	5'UTR
cg23124867	TRUE	-0.000353275022289496	0.00306743209216545	TRUE	chrX	chrX:135228947-135230049	Island	FHL1;FHL1;FHL1;FHL1	NR_027621;NM_001159702;NM_001449;NM_001159703	Body;TSS1500;TSS1500;TSS1500
cg23127995	FALSE	0.000326153196346	0.0253881327544277	TRUE	chrX	chrX:46306249-46306838	Island	ZNF673;ZNF673;ZNF673;ZNF673;ZNF673;ZNF673;ZNF673;ZNF673	NM_001129899;NM_017776;NM_001129899;NM_017776;NM_001129898;NM_001129900;NM_001129900;NM_001129898	5'UTR;5'UTR;1stExon;1stExon;5'UTR;5'UTR;1stExon;1stExon
cg23161282	FALSE	0.000761070400374271	0.000220113737226659	TRUE	chrX	chrX:136655909-136657085	S_Shore
cg23169382	TRUE	-0.000402577770828632	0.00215165822775436	TRUE	chrX	chrX:64254408-64255291	N_Shore
cg23180270	TRUE	-0.000317860536031305	0.000172485200713908	TRUE	chrX	chrX:119005251-119006217	S_Shore	RNF113A;NDUFA1	NM_006978;NM_004541	TSS1500;Body
cg23186825	FALSE	0.00052351744770674	0.0253881327544277	TRUE	chrX	chrX:136113583-136114232	N_Shore	GPR101	NM_054021	1stExon
cg23212388	TRUE	-0.000657872400257808	0.000298306660167317	TRUE	chrX	chrX:47077163-47078637	Island	CDK16;CDK16;CDK16	NM_033018;NM_006201;NM_033018	1stExon;TSS200;5'UTR
cg23213278	TRUE	-0.000616296753341983	0.000255430601749649	TRUE	chrX		OpenSea	TRO;TRO;TRO	NM_016157;NM_001039705;NM_177556	TSS1500;TSS1500;TSS1500
cg23217142	FALSE	0.000660642100636266	6.10320550801233e-07	TRUE	chrX	chrX:99986423-99987185	N_Shelf	SYTL4;SYTL4	NM_001129896;NM_080737	5'UTR;5'UTR
cg23232263	TRUE	-0.000390424869417653	0.0400135781506773	TRUE	chrX		OpenSea	ACE2	NM_021804	3'UTR
cg23235141	TRUE	-0.000640822991219063	0.00137713743951086	TRUE	chrX	chrX:102884436-102884677	N_Shelf
cg23238793	FALSE	0.000635476871938227	9.97144968575945e-10	TRUE	chrX	chrX:25025211-25025715	Island	ARX	NM_139058	Body
cg23247524	FALSE	0.00048374565596557	0.0185425533512738	TRUE	chrX		OpenSea	MAGEB16	NM_001099921	TSS200
cg23247655	FALSE	0.000605154113860665	0.0104709896500974	TRUE	chrX		OpenSea	TSR2	NM_058163	TSS200
cg23252784	TRUE	-0.0002400983288638	7.49691251815682e-06	TRUE	chrX	chrX:44202712-44203014	S_Shore	EFHC2	NM_025184	TSS1500
cg23277098	TRUE	-0.000331213000857368	0.00131672441769087	TRUE	chrX	chrX:64754316-64754805	Island	LAS1L;LAS1L;LAS1L	NM_031206;NM_001170649;NM_001170650	TSS200;TSS200;TSS200
cg23279136	FALSE	0.000280234690757362	0.0320758794718174	TRUE	chrX		OpenSea	ABCB7	NM_004299	1stExon
cg23282949	TRUE	-0.000311604605466073	0.0181049696445555	TRUE	chrX		OpenSea	RENBP	NM_002910	TSS1500
cg23299576	TRUE	-0.000218709535916254	0.0491524255429915	TRUE	chrX	chrX:148712839-148713679	Island	TMEM185A	NM_032508	TSS200
cg23299641	FALSE	0.000442907054276021	5.65848064980043e-06	TRUE	chrX	chrX:108867762-108868486	Island	KCNE1L	NM_012282	1stExon
cg23317607	TRUE	-0.000289998072011835	0.0139349021611568	TRUE	chrX		OpenSea	GRIPAP1;GRIPAP1	NM_207672;NM_020137	Body;Body
cg23323276	TRUE	-0.000402442707984584	0.00473664990138879	TRUE	chrX	chrX:134185563-134186337	Island	FAM127B;FAM127B	NM_001078172;NM_001134321	TSS200;TSS200
cg23353205	FALSE	0.000123770413315928	0.0119047889705192	TRUE	chrX	chrX:13752441-13753336	Island	TRAPPC2;TRAPPC2;TRAPPC2;OFD1;OFD1	NM_001011658;NM_014563;NM_001128835;NM_003611;NM_003611	TSS1500;TSS1500;TSS1500;1stExon;5'UTR
cg23362763	TRUE	-0.000583650796441763	0.000155078440000162	TRUE	chrX	chrX:102884436-102884677	N_Shore	TCEAL1;TCEAL1;TCEAL1	NM_004780;NM_001006640;NM_001006639	TSS1500;TSS200;TSS1500
cg23374711	FALSE	0.000348670459561844	0.0141442398312464	TRUE	chrX	chrX:21958611-21959701	Island	SMS	NM_004595	TSS1500
cg23384620	FALSE	0.000643990500164964	7.23520281219277e-07	TRUE	chrX	chrX:103811550-103812043	N_Shore	IL1RAPL2	NM_017416	TSS1500
cg23390865	TRUE	-0.00025262920958378	3.04767296394637e-05	TRUE	chrX	chrX:47518015-47518850	Island	LOC100133957;UXT;UXT;LOC100133957	NR_028119;NM_153477;NM_004182;NR_027444	TSS1500;Body;Body;TSS1500
cg23455407	TRUE	-0.000249245973010238	0.00619922014443416	TRUE	chrX	chrX:70287890-70288359	Island	SNX12	NM_013346	TSS200
cg23476456	FALSE	0.000357064617456496	0.0194738798969881	TRUE	chrX	chrX:110038946-110039370	Island	CHRDL1;CHRDL1;CHRDL1;CHRDL1;CHRDL1;CHRDL1;CHRDL1	NM_001143981;NM_145234;NM_001143983;NM_001143982;NM_001143983;NM_001143982;NM_001143981	5'UTR;TSS200;1stExon;1stExon;5'UTR;5'UTR;1stExon
cg23483095	FALSE	0.000505570379444768	0.00384044178176468	TRUE	chrX		OpenSea	NAP1L2;NAP1L2	NM_021963;NM_021963	1stExon;5'UTR
cg23486379	FALSE	0.000925365146036203	3.93587951588904e-05	TRUE	chrX	chrX:150863179-150864078	Island
cg23501605	TRUE	-0.000381400616119537	0.0199111302164048	TRUE	chrX		OpenSea	ASB11;ASB11	NM_001012428;NM_080873	TSS1500;Body
cg23530721	FALSE	0.000495092740505128	1.25898735999138e-05	TRUE	chrX	chrX:23801055-23801724	Island	SAT1;SAT1	NM_002970;NR_027783	TSS1500;TSS1500
cg23547143	TRUE	-0.000407339090649972	0.00117778797631748	TRUE	chrX	chrX:2825438-2825646	N_Shelf	ARSD	NM_001669	3'UTR
cg23549021	TRUE	-0.000371476968430435	0.00304339902206842	TRUE	chrX		OpenSea	CXorf22	NM_152632	TSS1500
cg23554686	TRUE	-0.00041270545831928	0.00730733268308128	TRUE	chrX	chrX:40126360-40126744	N_Shelf
cg23556525	FALSE	0.000436020057372464	0.0253210150981023	TRUE	chrX	chrX:24042835-24044094	Island	KLHL15	NM_030624	5'UTR
cg23575876	FALSE	0.000479582182192538	1.12084565479657e-07	TRUE	chrX	chrX:142721410-142722958	S_Shore	SLITRK4	NM_173078	TSS200
cg23607813	TRUE	-0.000461567156701149	0.00536076653263627	TRUE	chrX		OpenSea	AKAP4;AKAP4;AKAP4	NM_139289;NM_139289;NM_003886	5'UTR;1stExon;Body
cg23616046	FALSE	0.000742332320786874	0.00452523623326026	TRUE	chrX	chrX:133930787-133931355	S_Shore	FAM122B;FAM122B;FAM122B;FAM122B;FAM122C;FAM122B	NM_001166599;NM_001170756;NM_001170757;NM_145284;NM_001170780;NM_001166600	TSS1500;TSS1500;TSS1500;TSS1500;5'UTR;TSS1500
cg23698976	TRUE	-0.000497888041483266	0.00473173676274942	TRUE	chrX		OpenSea	MIR2114	NR_031748	TSS200
cg23701759	TRUE	-0.000363850417574011	0.0470474314065335	TRUE	chrX	chrX:39953434-39969247	Island	BCOR;BCOR	NM_001123384;NM_001123383	5'UTR;5'UTR
cg23709290	FALSE	0.000508057389761305	0.0467283873850486	TRUE	chrX	chrX:21391835-21393408	S_Shore	CNKSR2;CNKSR2;CNKSR2;CNKSR2	NM_001168649;NM_001168648;NM_014927;NM_001168647	Body;Body;Body;Body
cg23709838	FALSE	0.000748307845216785	8.1920113161028e-06	TRUE	chrX	chrX:48768763-48769474	Island	SLC35A2;SLC35A2;SLC35A2	NM_001032289;NM_005660;NM_001042498	1stExon;1stExon;1stExon
cg23712855	TRUE	-0.000334350020958418	0.000739441484766899	TRUE	chrX	chrX:153990840-153991831	Island	DKC1;DKC1	NM_001363;NM_001142463	TSS200;TSS200
cg23724412	FALSE	0.000271015264607492	0.0348307793284549	TRUE	chrX	chrX:152676702-152677389	Island
cg23733328	TRUE	-0.000836168372582332	9.73090608282465e-12	TRUE	chrX		OpenSea	IQSEC2;IQSEC2;IQSEC2	NM_001111125;NM_015075;NR_024449	Body;TSS1500;TSS1500
cg23771329	FALSE	0.000528609992317559	0.01486735849136	TRUE	chrX	chrX:53713068-53713794	Island	HUWE1	NM_031407	TSS200
cg23773266	FALSE	0.000115932246360526	0.0364338743129252	TRUE	chrX	chrX:6144120-6145906	S_Shore	NLGN4X;NLGN4X	NM_181332;NM_020742	TSS200;TSS1500
cg23773646	FALSE	0.000413439773429599	0.00124053847276772	TRUE	chrX	chrX:139013862-139015491	S_Shore
cg23777740	FALSE	0.000469807690589614	0.0300704882421049	TRUE	chrX	chrX:136651178-136651656	Island	ZIC3	NM_003413	Body
cg23832225	TRUE	-0.000270823066317826	0.0478283460773823	TRUE	chrX	chrX:77150837-77151247	Island	MAGT1	NM_032121	TSS200
cg23832787	FALSE	0.000692951034168114	9.10193773245533e-10	TRUE	chrX	chrX:3263353-3265347	Island	MXRA5	NM_015419	TSS200
cg23837911	FALSE	0.00119518837234534	3.78161262344437e-06	TRUE	chrX	chrX:133118960-133119990	Island	GPC3;GPC3;GPC3;GPC3	NM_001164619;NM_001164617;NM_001164618;NM_004484	TSS200;TSS200;TSS200;TSS200
cg23851088	FALSE	0.000415351960306548	0.0246805891658615	TRUE	chrX	chrX:40004305-40004536	Island	BCOR;BCOR	NM_001123384;NM_001123383	5'UTR;5'UTR
cg23852001	FALSE	0.000273451845473539	0.0114470251902994	TRUE	chrX	chrX:153598874-153600604	Island	FLNA;FLNA	NM_001456;NM_001110556	5'UTR;5'UTR
cg23860088	TRUE	-0.000360941977016657	0.00560394134598696	TRUE	chrX	chrX:101186525-101187258	Island	ZMAT1	NM_001011657	TSS1500
cg23872179	TRUE	-0.00110861754029177	9.51035679848883e-05	TRUE	chrX		OpenSea	SH3BGRL;SH3BGRL;HMGN5	NM_003022;NM_003022;NM_030763	5'UTR;1stExon;TSS200
cg23875045	TRUE	-0.000674641178716438	0.00243278726825256	TRUE	chrX	chrX:48595526-48595997	Island
cg23881693	FALSE	0.000657509145570404	0.0239763793548951	TRUE	chrX	chrX:109245900-109246673	Island	TMEM164;TMEM164	NM_032227;NM_017698	TSS200;5'UTR
cg23914031	TRUE	-0.000601184402262639	0.000514051851688305	TRUE	chrX	chrX:110038946-110039370	N_Shelf	CHRDL1;CHRDL1;CHRDL1;CHRDL1	NM_001143981;NM_001143983;NM_001143982;NM_145234	5'UTR;5'UTR;5'UTR;5'UTR
cg23947872	FALSE	0.000780921327732718	6.20122102003835e-07	TRUE	chrX		OpenSea	MTMR1	NM_003828	Body
cg23951868	TRUE	-0.00021276409599246	0.00696300395731562	TRUE	chrX	chrX:49687027-49687993	Island	CLCN5;CLCN5	NM_001127898;NM_001127899	TSS200;TSS200
cg23991947	TRUE	-0.000270136095654932	0.0491524255429915	TRUE	chrX	chrX:48397759-48398529	Island	TBC1D25	NM_002536	TSS1500
cg23992130	TRUE	-0.000742595121975706	3.57627252151665e-09	TRUE	chrX	chrX:118108502-118110559	S_Shelf	LONRF3;LONRF3	NM_001031855;NM_024778	Body;Body
cg23993375	FALSE	0.000528198004654767	0.00594927803230693	TRUE	chrX	chrX:56589945-56590514	Island	UBQLN2	NM_013444	TSS200
cg24000816	TRUE	-0.000285996325389319	0.00762467476632759	TRUE	chrX		OpenSea	RAB41	NM_001032726	TSS200
cg24001644	FALSE	0.000502227337249124	0.00167243262597399	TRUE	chrX	chrX:20134203-20135350	Island	MAP7D2;MAP7D2;MAP7D2;MAP7D2;MAP7D2	NM_001168466;NM_152780;NM_001168465;NM_001168467;NM_001168467	Body;Body;Body;1stExon;5'UTR
cg24034992	TRUE	-0.000304638520104169	0.00388033897524757	TRUE	chrX	chrX:67718427-67719071	Island	YIPF6	NM_173834	Body
cg24038764	TRUE	-0.000645698521190482	0.00996681249416932	TRUE	chrX	chrX:119378646-119379039	S_Shore	CXorf42	NR_027131	TSS200
cg24103438	FALSE	0.000307858077563151	0.0014759959875056	TRUE	chrX	chrX:6144120-6145906	S_Shore	NLGN4X;NLGN4X;NLGN4X	NM_181332;NM_020742;NM_181332	5'UTR;TSS1500;1stExon
cg24139739	FALSE	0.000528034186055621	0.00336684192297823	TRUE	chrX	chrX:68048659-68050252	Island	EFNB1	NM_004429	TSS200
cg24151308	FALSE	0.00053710746550061	0.00256633674012941	TRUE	chrX		OpenSea	SPANXN5	NM_001009616	TSS1500
cg24156746	TRUE	-0.000338960254356717	0.000328775611965582	TRUE	chrX	chrX:153774893-153776136	Island	IKBKG;IKBKG;IKBKG;G6PD;IKBKG;IKBKG;IKBKG;G6PD;G6PD	NM_001145255;NM_001145255;NM_001099857;NM_001042351;NM_003639;NM_001099856;NM_001099857;NM_001042351;NM_000402	1stExon;5'UTR;1stExon;1stExon;TSS1500;Body;5'UTR;5'UTR;TSS1500
cg24186901	TRUE	-0.000230120998972006	0.0404787583732725	TRUE	chrX	chrX:68835648-68837063	Island	EDA;EDA;EDA;EDA;EDA;EDA	NM_001005615;NM_001005609;NM_001005610;NM_001005612;NM_001399;NM_001005611	TSS200;TSS200;TSS200;TSS200;TSS200;TSS200
cg24197116	TRUE	-0.00112007910305716	1.95083882578478e-26	TRUE	chrX	chrX:68114440-68114710	N_Shelf
cg24248049	FALSE	0.000447510686600119	0.00503963268222269	TRUE	chrX		OpenSea	FAM122C;FAM122C;FAM122C;FAM122C;FAM122C;FAM122C;FAM122C	NM_001170783;NM_138819;NM_001170784;NM_001170779;NM_001170782;NM_001170781;NM_001170780	TSS200;TSS200;TSS200;TSS200;TSS200;TSS200;Body
cg24253627	TRUE	-0.000319002372632201	0.027508561884945	TRUE	chrX		OpenSea	STARD8;STARD8;STARD8	NM_001142503;NM_001142504;NM_014725	3'UTR;3'UTR;3'UTR
cg24324483	TRUE	-0.000356854469489377	0.0122881676706111	TRUE	chrX	chrX:152875299-152876145	S_Shore
cg24347741	TRUE	-0.000277951522157972	0.00675924610431554	TRUE	chrX	chrX:149716154-149716466	N_Shelf
cg24350752	FALSE	0.000629637059215467	4.551030385955e-05	TRUE	chrX	chrX:15872215-15873762	S_Shore	AP1S2	NM_003916	TSS1500
cg24383344	FALSE	0.000359300304856068	0.00866989690978816	TRUE	chrX	chrX:25020237-25024207	Island
cg24387818	TRUE	-0.000430834571903135	0.00834109736981792	TRUE	chrX		OpenSea	POF1B	NM_024921	TSS200
cg24395855	TRUE	-0.000293269276118567	0.00157865608773019	TRUE	chrX	chrX:153573401-153573623	S_Shore
cg24397762	FALSE	0.000398319865067337	0.0317571958151257	TRUE	chrX	chrX:53123311-53123777	N_Shelf
cg24399474	TRUE	-0.000313019977712983	0.00258592317461823	TRUE	chrX		OpenSea	NXF3	NM_022052	TSS200
cg24401049	FALSE	0.000693796011554163	0.00770315858284733	TRUE	chrX	chrX:11156942-11157564	Island	ARHGAP6;ARHGAP6	NM_013423;NM_013427	Body;Body
cg24401557	FALSE	0.000303784741625701	0.0356137756540197	TRUE	chrX	chrX:137793095-137794010	Island	FGF13;FGF13;FGF13;FGF13;FGF13;FGF13	NM_001139500;NM_004114;NM_001139502;NM_001139501;NM_001139498;NM_033642	Body;TSS200;Body;Body;Body;Body
cg24415882	FALSE	0.000486137268443667	0.0175191853306834	TRUE	chrX	chrX:68441385-68441694	N_Shore
cg24447042	FALSE	0.00082399182809889	2.6582602360248e-06	TRUE	chrX	chrX:128656851-128657406	S_Shore	SMARCA1;SMARCA1	NM_003069;NM_139035	TSS1500;TSS1500
cg24462702	TRUE	-0.000184534611903247	0.0366798280934122	TRUE	chrX		OpenSea	CD40LG	NM_000074	1stExon
cg24468804	TRUE	-0.000514077517234733	0.0394743361667821	TRUE	chrX	chrX:118986684-118987252	Island	UPF3B;UPF3B	NM_080632;NM_023010	TSS1500;TSS1500
cg24489686	TRUE	-0.000604915989727081	0.000960437030787899	TRUE	chrX	chrX:137793095-137794010	N_Shelf	FGF13;FGF13;FGF13;FGF13;FGF13;FGF13	NM_001139500;NM_004114;NM_001139502;NM_001139501;NM_001139498;NM_033642	Body;Body;Body;Body;Body;Body
cg24511534	FALSE	0.000517069377663927	0.0119555045562295	TRUE	chrX	chrX:46696141-46697075	Island	RP2;RP2	NM_006915;NM_006915	1stExon;5'UTR
cg24530787	FALSE	0.000311899089257221	0.00390373178272154	TRUE	chrX	chrX:91033993-91034623	Island	PCDH11X;PCDH11X	NM_032967;NM_032967	5'UTR;1stExon
cg24552876	TRUE	-0.000159292718281086	0.0135429834127516	TRUE	chrX	chrX:153695618-153695844	Island	PLXNA3	NM_017514	Body
cg24585803	TRUE	-0.000315348833958429	0.0263759665084794	TRUE	chrX	chrX:77394831-77395292	S_Shore	TAF9B	NM_015975	TSS200
cg24605995	TRUE	-0.000553129268943611	0.00318311732714107	TRUE	chrX	chrX:149529540-149534090	Island
cg24618413	TRUE	-0.000160675184977056	0.00255470857830506	TRUE	chrX	chrX:40005040-40007066	S_Shore	BCOR;BCOR	NM_001123384;NM_001123383	5'UTR;5'UTR
cg24627956	TRUE	-0.000200114092756028	0.0293136828306225	TRUE	chrX	chrX:152066196-152066811	Island
cg24678093	TRUE	-7.84791087620972e-05	0.0269248408759238	TRUE	chrX	chrX:47053103-47053605	Island	UBA1;UBA1	NM_003334;NM_153280	TSS200;5'UTR
cg24691854	FALSE	0.00105186701227726	1.41769770693337e-09	TRUE	chrX	chrX:139593105-139593582	Island
cg24701794	TRUE	-0.000284126889226364	0.00221034130429126	TRUE	chrX	chrX:46404634-46405165	Island	ZNF674;LOC401588;ZNF674	NM_001146291;NR_015378;NM_001039891	TSS1500;Body;TSS1500
cg24707688	TRUE	-0.00050375025296157	0.0315564743569242	TRUE	chrX	chrX:101397305-101397514	S_Shore	TCEAL6	NM_001006938	TSS200
cg24714666	FALSE	0.000152321302541301	0.0169836113039387	TRUE	chrX	chrX:13752441-13753336	Island	TRAPPC2;OFD1;TRAPPC2;TRAPPC2	NM_001011658;NM_003611;NM_014563;NM_001128835	5'UTR;TSS1500;5'UTR;5'UTR
cg24738321	FALSE	0.000327978830298803	0.0244625049346938	TRUE	chrX	chrX:153573401-153573623	S_Shelf	FLNA;FLNA	NM_001456;NM_001110556	3'UTR;3'UTR
cg24740922	TRUE	-0.000158866152848412	0.0172838566678714	TRUE	chrX	chrX:151999149-151999751	Island	NSDHL;NSDHL;CETN2	NM_001129765;NM_015922;NM_004344	TSS200;TSS200;TSS200
cg24741068	TRUE	-0.000377606531390964	0.0193199215608091	TRUE	chrX	chrX:48432815-48433322	Island	RBM3;RBM3	NM_006743;NM_006743	1stExon;5'UTR
cg24741770	TRUE	-0.000300134420001978	0.0385047914890418	TRUE	chrX		OpenSea	FAAH2	NM_174912	TSS1500
cg24754154	FALSE	0.000943789886120051	5.27601057127255e-05	TRUE	chrX	chrX:107978210-107980145	Island	IRS4;IRS4	NM_003604;NM_003604	5'UTR;1stExon
cg24761863	FALSE	0.000423621749969813	0.016537043208949	TRUE	chrX		OpenSea	BCORL1	NM_021946	Body
cg24774956	TRUE	-0.000810624030820651	4.54105026071903e-07	TRUE	chrX	chrX:19905027-19906557	S_Shore	SH3KBP1	NM_031892	TSS1500
cg24780240	TRUE	-0.000302295005941874	0.000570437838232457	TRUE	chrX	chrX:68048659-68050252	S_Shelf	EFNB1	NM_004429	Body
cg24822140	FALSE	0.000294702149904434	0.00160731349214603	TRUE	chrX		OpenSea	ZNF81	NM_007137	Body
cg24831179	TRUE	-0.000232848558059636	0.00553063725735309	TRUE	chrX	chrX:119005251-119006217	Island	RNF113A;NDUFA1;RNF113A	NM_006978;NM_004541;NM_006978	5'UTR;TSS200;1stExon
cg24835233	TRUE	-0.000602009879494784	0.00193169355363514	TRUE	chrX		OpenSea	PAGE3	NM_001017931	TSS1500
cg24850178	FALSE	0.000518646761194871	0.018684965035478	TRUE	chrX	chrX:106361519-106361900	S_Shore	RBM41;RBM41	NM_018301;NM_001171080	TSS200;TSS200
cg24852779	TRUE	-0.000499080405087097	0.0196927277322706	TRUE	chrX	chrX:110924384-110925275	N_Shore	ALG13;ALG13;ALG13;ALG13;ALG13;ALG13;ALG13;ALG13;ALG13;ALG13;ALG13;ALG13	NR_033132;NM_001099922;NM_018466;NR_033134;NR_033124;NR_033131;NM_001039210;NR_033125;NR_033127;NM_001168385;NR_033128;NR_033129	TSS1500;TSS1500;TSS1500;TSS1500;TSS1500;TSS1500;TSS1500;TSS1500;TSS1500;TSS1500;TSS1500;TSS1500
cg24882621	TRUE	-0.000516108836349402	7.69903136789973e-06	TRUE	chrX	chrX:13671086-13671606	Island	TCEANC	NM_152634	TSS200
cg24931094	FALSE	0.000381101927292505	0.00856472776609757	TRUE	chrX		OpenSea	MCTS1;MCTS1;MCTS1	NM_014060;NM_001137554;NM_014060	5'UTR;TSS1500;1stExon
cg24971873	TRUE	-0.00032463275749334	0.00389667584708121	TRUE	chrX	chrX:74143852-74145176	Island	KIAA2022	NM_001008537	5'UTR
cg24974356	TRUE	-0.00046803111289177	0.00295354964769344	TRUE	chrX		OpenSea	PLP1;PLP1;PLP1	NM_000533;NM_199478;NM_001128834	Body;Body;Body
cg25051948	TRUE	-0.000720186510606281	0.0166007504183464	TRUE	chrX	chrX:48397759-48398529	Island	TBC1D25	NM_002536	TSS200
cg25053900	FALSE	0.000584660936387512	0.00208434062956095	TRUE	chrX	chrX:25033664-25034712	Island	ARX;ARX	NM_139058;NM_139058	1stExon;5'UTR
cg25073957	FALSE	0.000332539127525908	0.0155898010833705	TRUE	chrX	chrX:105969686-105970598	Island	RNF128;RNF128;RNF128	NM_194463;NM_024539;NM_194463	1stExon;Body;5'UTR
cg25075572	FALSE	0.000750005395552848	0.00246241843500686	TRUE	chrX	chrX:21674018-21677066	N_Shore	KLHL34;KLHL34	NM_153270;NM_153270	1stExon;3'UTR
cg25081977	TRUE	-0.000311411881721141	0.00530917321756241	TRUE	chrX	chrX:153219631-153220640	Island	HCFC1	NM_005334	Body
cg25085823	FALSE	0.000551405617301249	0.000764842739687895	TRUE	chrX		OpenSea	CXorf65;IL2RG;CXorf65	NM_001025265;NM_000206;NR_033212	TSS1500;3'UTR;TSS1500
cg25124605	TRUE	-0.000372415336142176	0.00636851469781161	TRUE	chrX	chrX:129113845-129118029	Island	BCORL1	NM_021946	TSS200
cg25125622	FALSE	0.00060854240481666	0.00824108524906612	TRUE	chrX	chrX:144899363-144900266	S_Shore	SLITRK2;SLITRK2;SLITRK2;SLITRK2	NM_032539;NM_001144003;NM_001144005;NM_001144004	5'UTR;5'UTR;5'UTR;5'UTR
cg25131597	TRUE	-0.000392665876022528	0.0146376858358565	TRUE	chrX		OpenSea	OPHN1	NM_002547	Body
cg25140188	TRUE	-0.00171243594601	3.48833283178468e-15	TRUE	chrX	chrX:31089886-31090330	N_Shelf
cg25153755	FALSE	0.000459295962984398	0.00235600212504124	TRUE	chrX	chrX:47433414-47434124	Island	SYN1;SYN1	NM_006950;NM_133499	Body;Body
cg25156485	FALSE	0.000518261085212541	3.48182933130202e-05	TRUE	chrX	chrX:64887549-64887837	Island	MSN	NM_002444	Body
cg25158266	TRUE	-0.000366929793709438	0.0308322880616087	TRUE	chrX	chrX:101854275-101854527	N_Shore	ARMCX5;ARMCX5;ARMCX5;ARMCX5;ARMCX5;ARMCX5	NM_001168482;NM_001168480;NM_001168478;NM_001168479;NM_022838;NM_001168485	TSS1500;TSS200;TSS1500;TSS200;TSS1500;TSS200
cg25165659	FALSE	0.000262219529980177	0.0296598274180064	TRUE	chrX	chrX:118708293-118709240	N_Shore	UBE2A;UBE2A	NM_181762;NM_003336	TSS1500;TSS1500
cg25206760	FALSE	0.000651652740144822	0.00316026037656506	TRUE	chrX	chrX:51637830-51638076	N_Shore	MAGED1;MAGED1;MAGED1	NM_001005332;NM_001005333;NM_006986	5'UTR;TSS200;TSS200
cg25220235	FALSE	0.000415979873455155	0.0224977825484771	TRUE	chrX	chrX:38662906-38664764	Island	MID1IP1;MID1IP1;MID1IP1	NM_001098790;NM_021242;NM_001098791	5'UTR;5'UTR;5'UTR
cg25223355	FALSE	0.000233653175142387	3.84671932364131e-05	TRUE	chrX	chrX:15511311-15511685	Island	PIR;PIR;PIR;PIR	NM_003662;NM_003662;NM_001018109;NM_001018109	1stExon;5'UTR;1stExon;5'UTR
cg25226891	FALSE	0.000410689034589382	0.0248141640401956	TRUE	chrX	chrX:70473812-70474287	Island	ZMYM3;ZMYM3;BCYRN1;ZMYM3;ZMYM3	NM_001171163;NM_201599;NR_001568;NM_005096;NM_001171162	5'UTR;TSS200;Body;5'UTR;5'UTR
cg25250241	FALSE	0.00058427876274127	0.0126063534895014	TRUE	chrX	chrX:103294657-103294964	S_Shore	MIR1256;H2BFM	NR_031657;NM_001164416	Body;Body
cg25289658	TRUE	-0.000816668719566498	9.17431484645052e-05	TRUE	chrX		OpenSea	FHL1;FHL1;FHL1;FHL1;FHL1;FHL1;FHL1;FHL1;FHL1	NM_001167819;NR_027621;NM_001159701;NM_001159704;NM_001159703;NM_001159702;NM_001159700;NM_001449;NM_001159699	5'UTR;Body;TSS1500;5'UTR;5'UTR;5'UTR;5'UTR;5'UTR;TSS1500
cg25323709	TRUE	-0.000332843710383189	0.0265130965111361	TRUE	chrX		OpenSea	POF1B	NM_024921	Body
cg25375329	TRUE	-0.000315244172952241	6.39479134054976e-05	TRUE	chrX	chrX:119005251-119006217	Island	RNF113A;NDUFA1	NM_006978;NM_004541	TSS1500;Body
cg25376316	FALSE	0.000375294620954565	1.44187377443433e-05	TRUE	chrX	chrX:15756051-15756636	S_Shore	CA5B	NM_007220	5'UTR
cg25377867	TRUE	-0.000415469545062479	0.00581426806044982	TRUE	chrX	chrX:49028091-49029111	N_Shore	PLP2	NM_002668	TSS1500
cg25402895	TRUE	-0.000159843833408496	0.0303276315903853	TRUE	chrX	chrX:71458560-71459202	Island	ERCC6L;PIN4	NM_017669;NM_001170747	TSS1500;Body
cg25410279	FALSE	0.000493748134033642	0.00414080232393326	TRUE	chrX	chrX:153706928-153707816	Island	LAGE3;LAGE3	NM_006014;NM_006014	1stExon;5'UTR
cg25427918	TRUE	-0.000331921866165661	0.00115071700295219	TRUE	chrX	chrX:49687027-49687993	Island	CLCN5;CLCN5	NM_001127898;NM_001127899	TSS200;TSS200
cg25433595	FALSE	0.00042932286708533	0.00199661240092555	TRUE	chrX	chrX:100183877-100184344	N_Shore	XKRX;XKRX	NM_212559;NM_212559	5'UTR;1stExon
cg25434856	FALSE	0.000259400943449257	0.0455955915254499	TRUE	chrX	chrX:49047835-49048405	S_Shelf	SYP	NM_003179	Body
cg25442487	TRUE	-0.000248980435138072	0.0211894141313696	TRUE	chrX	chrX:133305678-133306936	Island
cg25452343	FALSE	0.000183792592951653	0.033655359337652	TRUE	chrX	chrX:152875299-152876145	S_Shelf
cg25456959	TRUE	-0.000408769707485633	0.0160890074321805	TRUE	chrX		OpenSea	ASB12	NM_130388	TSS1500
cg25488547	FALSE	0.000465439716701286	0.043751580031057	TRUE	chrX		OpenSea	CHM;CHM	NM_000390;NM_001145414	TSS1500;TSS1500
cg25492195	TRUE	-0.000589218083497569	0.00393854429445452	TRUE	chrX	chrX:11129276-11129758	Island	HCCS;HCCS	NM_005333;NM_001122608	TSS200;TSS200
cg25528646	TRUE	-0.000245569172206133	0.00663950203693599	TRUE	chrX	chrX:151142680-151143555	Island	GABRE	NM_004961	TSS200
cg25529319	FALSE	0.000306137829529149	0.0113519711458302	TRUE	chrX	chrX:154842112-154842719	Island	TMLHE	NM_018196	5'UTR
cg25530944	FALSE	0.000286074856303783	0.000935424457092723	TRUE	chrX		OpenSea	LOC286467	NR_026975	TSS200
cg25536960	TRUE	-0.00075666261517962	1.89850705955118e-07	TRUE	chrX	chrX:13671086-13671606	Island	TCEANC	NM_152634	TSS200
cg25538342	TRUE	-0.000331192096377229	0.0300828470923872	TRUE	chrX		OpenSea	AR;AR	NM_001011645;NM_000044	3'UTR;3'UTR
cg25541754	FALSE	0.0003728735432079	0.0243593887353536	TRUE	chrX		OpenSea	LOC100132163	NR_029379	TSS200
cg25543607	TRUE	-0.000190289883439933	0.0331371581968122	TRUE	chrX	chrX:73164003-73164247	Island	LOC554203	NR_024582	TSS200
cg25548414	FALSE	0.000574021577903497	0.00705425459255276	TRUE	chrX	chrX:130192131-130192735	Island	FLJ30058	NM_144967	TSS200
cg25553791	TRUE	-0.000460859750110119	0.00856085570530151	TRUE	chrX	chrX:118826452-118827731	Island	SEPT6;SEPT6;SEPT6;SEPT6;SEPT6;SEPT6;SEPT6;SEPT6	NM_145799;NM_015129;NM_145800;NM_015129;NM_145800;NM_145802;NM_145802;NM_145799	5'UTR;1stExon;5'UTR;5'UTR;1stExon;5'UTR;1stExon;1stExon
cg25553924	TRUE	-0.000377679586624607	0.0367658846885655	TRUE	chrX	chrX:129402458-129403088	Island	ZNF280C	NM_017666	5'UTR
cg25571060	TRUE	-0.000333171251660973	0.0232554089537233	TRUE	chrX	chrX:68384913-68385404	Island	PJA1;PJA1;PJA1	NM_022368;NM_001032396;NM_145119	TSS200;TSS200;TSS200
cg25606376	TRUE	-0.000382199104036503	0.00682393258266044	TRUE	chrX	chrX:15872215-15873762	S_Shelf
cg25622910	FALSE	0.000407862130045373	0.0136482402954167	TRUE	chrX		OpenSea	MCTS1;MCTS1;MCTS1	NM_014060;NM_001137554;NM_014060	5'UTR;TSS1500;1stExon
cg25630838	TRUE	-0.000302993571272085	0.00875190875109092	TRUE	chrX	chrX:67913299-67914134	N_Shore	STARD8;STARD8;STARD8	NM_001142504;NM_014725;NM_001142503	TSS1500;5'UTR;Body
cg25634978	FALSE	0.000557911105506962	0.0129805801346283	TRUE	chrX		OpenSea	MAGED1	NM_001005332	TSS200
cg25640635	TRUE	-0.000384333414624847	0.0422722915654276	TRUE	chrX	chrX:100740221-100740601	Island	ARMCX4	NR_028407	Body
cg25677867	FALSE	0.000267189038534035	0.00860566667724016	TRUE	chrX	chrX:40482374-40483213	S_Shore
cg25685838	FALSE	0.000554840716349847	0.00874631254832694	TRUE	chrX		OpenSea	GDPD2;GDPD2;GDPD2;GDPD2	NM_001171193;NM_001171192;NM_017711;NM_001171191	5'UTR;5'UTR;5'UTR;5'UTR
cg25691526	FALSE	0.000621666024460139	7.23520281219277e-07	TRUE	chrX		OpenSea	LOC286467	NR_026975	TSS200
cg25708442	TRUE	-0.000192392901323743	0.00217997021909677	TRUE	chrX	chrX:16803879-16805429	Island	CXorf15;CXorf15	NM_018360;NM_001168683	TSS1500;TSS1500
cg25708850	FALSE	0.000711835885893104	0.0233448251983166	TRUE	chrX	chrX:80064923-80065136	S_Shore	BRWD3	NM_153252	TSS1500
cg25710140	TRUE	-0.00029779771736208	0.0338359569521665	TRUE	chrX		OpenSea	MID1	NM_033290	TSS1500
cg25714610	FALSE	0.000378340177582494	0.0123985607954337	TRUE	chrX	chrX:153744211-153744831	Island	FAM3A;FAM3A;FAM3A;FAM3A;FAM3A;FAM3A;FAM3A	NM_001171133;NM_021806;NR_033237;NM_001171134;NM_001171134;NM_001171132;NM_021806	5'UTR;1stExon;Body;1stExon;5'UTR;5'UTR;5'UTR
cg25730281	TRUE	-0.000579267726644161	0.0023071020355244	TRUE	chrX		OpenSea	AMMECR1;SNORD96B;AMMECR1;AMMECR1	NM_001171689;NR_004379;NM_001025580;NM_015365	Body;TSS1500;Body;Body
cg25730864	TRUE	-0.000395340711021392	0.00491952935803903	TRUE	chrX	chrX:84498772-84499884	Island	ZNF711	NM_021998	TSS200
cg25736204	FALSE	0.000564791832402599	0.0035702210256927	TRUE	chrX	chrX:133930787-133931355	Island	FAM122B;FAM122B;FAM122B;FAM122B;FAM122C;FAM122B	NM_001166600;NM_001170756;NM_001170757;NM_145284;NM_001170780;NM_001166599	TSS200;TSS1500;TSS200;TSS1500;5'UTR;TSS200
cg25758314	FALSE	0.000414075993998897	0.018801970492916	TRUE	chrX	chrX:153199952-153200924	S_Shore	RENBP;NAA10	NM_002910;NM_003491	Body;TSS1500
cg25820515	TRUE	-0.000313575427566653	0.00326682215041574	TRUE	chrX		OpenSea	CLDN2;RIPPLY1	NM_001171092;NM_138382	5'UTR;TSS1500
cg25845235	FALSE	0.000255545134386613	0.00179882629408718	TRUE	chrX	chrX:48554969-48555563	S_Shelf	SUV39H1	NM_003173	Body
cg25848037	FALSE	0.000507081288852826	5.71321499539588e-06	TRUE	chrX	chrX:73755645-73756784	Island
cg25852925	TRUE	-0.000457833683836127	0.00169667987184341	TRUE	chrX	chrX:149529540-149534090	Island
cg25863147	TRUE	-0.000811686347340625	8.80743598133588e-06	TRUE	chrX	chrX:24483016-24483947	S_Shore	PDK3;PDK3	NM_001142386;NM_005391	Body;Body
cg25871420	TRUE	-0.000713051188794561	0.0275773461440923	TRUE	chrX	chrX:23350284-23350596	N_Shore
cg25887010	FALSE	0.000669179869048504	4.62837691582258e-07	TRUE	chrX	chrX:53029708-53030093	Island
cg25888867	TRUE	-0.000524174675471958	0.0423873889309639	TRUE	chrX		OpenSea	IGSF1;IGSF1;IGSF1;IGSF1;IGSF1;IGSF1	NM_205833;NM_001170963;NM_001555;NM_001170962;NM_001170963;NM_001170961	5'UTR;1stExon;5'UTR;5'UTR;5'UTR;5'UTR
cg25899756	TRUE	-0.000221679450799953	2.01381490886231e-05	TRUE	chrX		OpenSea	TMEM31;GLRA4	NM_182541;NM_001024452	5'UTR;Body
cg25903474	FALSE	0.000743343557489999	9.11284550898234e-05	TRUE	chrX	chrX:110038946-110039370	S_Shore	CHRDL1;CHRDL1;CHRDL1;CHRDL1	NM_001143982;NM_001143983;NM_001143981;NM_145234	TSS200;TSS200;TSS200;TSS1500
cg25910467	TRUE	-0.000414528727185376	0.0181666122944936	TRUE	chrX	chrX:122866199-122867097	N_Shore	THOC2	NM_001081550	Body
cg25911220	TRUE	-0.000381675805361689	0.00647906814022783	TRUE	chrX	chrX:151999149-151999751	Island	NSDHL;NSDHL;CETN2	NM_001129765;NM_015922;NM_004344	TSS200;TSS200;TSS200
cg25918359	FALSE	0.000445943819113664	0.03765492542872	TRUE	chrX	chrX:129243674-129245575	Island	ELF4;ELF4	NM_001421;NM_001127197	TSS1500;TSS200
cg25927711	FALSE	0.000501116780164721	0.0446433984442412	TRUE	chrX	chrX:64754316-64754805	S_Shore	LAS1L;LAS1L;LAS1L	NM_001170649;NM_031206;NM_001170650	TSS1500;TSS1500;TSS1500
cg25943872	FALSE	0.000429388194773245	0.0040243764262887	TRUE	chrX	chrX:73642494-73642766	N_Shore	SLC16A2	NM_006517	Body
cg25943986	TRUE	-0.00022333864380132	0.0298029930114344	TRUE	chrX	chrX:83442396-83443335	Island	RPS6KA6	NM_014496	Body
cg25947525	TRUE	-0.000368225107935473	0.00336566456493445	TRUE	chrX	chrX:69674799-69675305	Island	DLG3;DLG3;DLG3	NM_021120;NM_020730;NM_001166278	Body;Body;TSS200
cg25987804	TRUE	-0.000448515898111189	0.0286982407342094	TRUE	chrX	chrX:114423906-114427195	N_Shore	RBMXL3;LRCH2	NM_001145346;NM_020871	TSS1500;Body
cg26001150	FALSE	0.000356570275155997	0.0423304358044264	TRUE	chrX	chrX:107975859-107976222	Island	IRS4	NM_003604	1stExon
cg26010110	FALSE	0.000416576013650828	0.00547776551617408	TRUE	chrX	chrX:128656851-128657406	S_Shore	SMARCA1;SMARCA1	NM_003069;NM_139035	TSS1500;TSS1500
cg26020914	FALSE	0.000502342701650893	0.0322010526718382	TRUE	chrX	chrX:18443120-18444426	Island	CDKL5	NM_003159	5'UTR
cg26069920	FALSE	0.00057205101586761	0.0140112215220715	TRUE	chrX	chrX:75648708-75649533	Island	MAGEE1	NM_020932	1stExon
cg26071410	FALSE	0.000658035880650924	0.00292527484798688	TRUE	chrX		OpenSea	CXorf22	NM_152632	TSS200
cg26071755	FALSE	0.000339444112925934	0.0332069231574261	TRUE	chrX	chrX:113818519-113819453	N_Shore	HTR2C	NM_000868	TSS1500
cg26140100	TRUE	-0.000375808951967354	0.0189205243827502	TRUE	chrX	chrX:128788003-128789195	N_Shelf	APLN	NM_017413	Body
cg26144445	TRUE	-0.000422482956122031	0.0113519711458302	TRUE	chrX	chrX:48768763-48769474	Island	SLC35A2;SLC35A2;SLC35A2;SLC35A2	NM_001042498;NM_005660;NM_001032289;NM_001042498	5'UTR;TSS200;TSS200;1stExon
cg26157279	FALSE	0.00040564632631571	0.00502413970754179	TRUE	chrX	chrX:83442396-83443335	Island	RPS6KA6	NM_014496	TSS1500
cg26175661	TRUE	-0.000612106594311176	0.0119047889705192	TRUE	chrX		OpenSea	PLS3;PLS3	NM_005032;NM_001136025	5'UTR;TSS1500
cg26190455	FALSE	0.000604679559147029	2.72914987721462e-05	TRUE	chrX	chrX:12809597-12810332	N_Shore	PRPS2;PRPS2	NM_002765;NM_001039091	TSS1500;TSS1500
cg26196133	TRUE	-0.000425829456248149	0.00782417695702166	TRUE	chrX		OpenSea	GRPR	NM_005314	TSS200
cg26267038	FALSE	0.000428887299249513	0.0123147749420831	TRUE	chrX	chrX:21391835-21393408	Island	CNKSR2;CNKSR2;CNKSR2;CNKSR2;CNKSR2;CNKSR2;CNKSR2;CNKSR2	NM_001168647;NM_001168648;NM_001168648;NM_014927;NM_001168647;NM_001168649;NM_014927;NM_001168649	1stExon;1stExon;5'UTR;1stExon;5'UTR;5'UTR;5'UTR;1stExon
cg26279840	TRUE	-0.000594012360054976	2.66743152887414e-06	TRUE	chrX		OpenSea	IKBKG;G6PD;G6PD	NM_001099856;NM_001042351;NM_000402	TSS200;Body;Body
cg26289222	TRUE	-0.00035844558821165	0.00742393543790632	TRUE	chrX		OpenSea	PPEF1;PPEF1;PPEF1	NM_152224;NM_006240;NM_152226	TSS1500;TSS1500;TSS1500
cg26301245	TRUE	-0.000344687507072701	0.00374433559055361	TRUE	chrX	chrX:46404634-46405165	Island	ZNF674;LOC401588;ZNF674	NM_001146291;NR_015378;NM_001039891	TSS200;Body;TSS200
cg26341773	FALSE	0.000275739537455245	0.00157204469083664	TRUE	chrX	chrX:15511311-15511685	S_Shore	PIR;PIR	NM_001018109;NM_003662	TSS1500;TSS1500
cg26351354	TRUE	-0.000203300823021682	0.00220899095242114	TRUE	chrX	chrX:53283829-53284038	Island	IQSEC2;IQSEC2	NM_015075;NM_001111125	Body;Body
cg26363802	TRUE	-0.000394651316569331	0.00221034130429126	TRUE	chrX	chrX:153247498-153248052	S_Shelf
cg26367537	TRUE	-0.000266283917195806	0.00927073670412655	TRUE	chrX	chrX:17755053-17756648	Island	SCML1;SCML1;SCML1;SCML1;SCML1;SCML1;SCML1;SCML1	NM_006746;NM_001037536;NM_001037540;NM_001037535;NM_001037536;NM_001037540;NM_001037535;NM_006746	1stExon;1stExon;5'UTR;1stExon;5'UTR;1stExon;5'UTR;5'UTR
cg26375421	TRUE	-0.000363324981702749	0.0331391543584923	TRUE	chrX	chrX:106242506-106243593	Island	MORC4;MORC4	NM_001085354;NM_024657	TSS200;TSS200
cg26383972	FALSE	0.000546753167587511	0.000703974208617078	TRUE	chrX	chrX:113818519-113819453	N_Shore	HTR2C	NM_000868	TSS1500
cg26391786	TRUE	-0.000302488708157737	0.000188499540220273	TRUE	chrX	chrX:16737618-16738099	N_Shelf
cg26395098	FALSE	0.000699996059970053	0.000168722270919283	TRUE	chrX		OpenSea	MAGEB2	NM_002364	TSS200
cg26457165	TRUE	-0.000329791949427267	0.0180202924121736	TRUE	chrX	chrX:152676702-152677389	Island
cg26481961	FALSE	0.000855087353712336	3.491461358875e-17	TRUE	chrX	chrX:3263353-3265347	Island	MXRA5	NM_015419	5'UTR
cg26486069	TRUE	-0.000649705334564609	1.33189395769131e-05	TRUE	chrX	chrX:48432815-48433322	S_Shore	RBM3	NM_006743	Body
cg26492398	FALSE	0.000617499645243335	0.00269582504602336	TRUE	chrX		OpenSea	FGF16	NM_003868	TSS1500
cg26536952	TRUE	-0.000381438446748971	0.00243278726825256	TRUE	chrX		OpenSea	CPXCR1	NM_033048	5'UTR
cg26581933	TRUE	-0.000398787235072387	0.0141322084232815	TRUE	chrX	chrX:153706928-153707816	Island	LAGE3	NM_006014	TSS200
cg26593194	TRUE	-0.000410478263924232	0.0309670200595763	TRUE	chrX		OpenSea	FGF13;FGF13;FGF13;FGF13;FGF13	NM_001139500;NM_033642;NM_001139502;NM_001139501;NM_001139498	Body;TSS1500;Body;Body;Body
cg26606552	TRUE	-0.000329720782746263	0.0105597397147673	TRUE	chrX	chrX:49090327-49090955	S_Shore	CCDC22	NM_014008	Body
cg26621897	TRUE	-0.000332213545167962	0.0439861531913122	TRUE	chrX	chrX:101771337-101771673	S_Shore	TMSB15A	NM_021992	TSS1500
cg26623411	FALSE	0.00050628177650594	3.11064382204232e-05	TRUE	chrX	chrX:113816089-113816409	Island
cg26624672	TRUE	-0.000412106305103218	0.0470474314065335	TRUE	chrX		OpenSea	PCDH19;PCDH19	NM_001105243;NM_020766	3'UTR;3'UTR
cg26628435	TRUE	-0.000238694771823111	0.00421903202776905	TRUE	chrX	chrX:102318601-102319304	Island	BEX1;BEX1	NM_018476;NM_018476	5'UTR;1stExon
cg26655138	FALSE	0.000383280101422888	0.0279438846423926	TRUE	chrX	chrX:129535837-129536173	Island	RBMX2	NM_016024	Body
cg26672162	TRUE	-0.000224276247388635	0.0301786414244444	TRUE	chrX		OpenSea	CFP;CFP	NM_002621;NM_001145252	TSS1500;TSS1500
cg26682103	TRUE	-0.00028912562553617	3.88557146972508e-05	TRUE	chrX	chrX:118108502-118110559	Island	LONRF3;LONRF3	NM_024778;NM_001031855	1stExon;1stExon
cg26695278	FALSE	0.00042923909009651	0.0138237914903223	TRUE	chrX	chrX:40010919-40016203	N_Shore	BCOR;BCOR	NM_001123384;NM_001123383	5'UTR;5'UTR
cg26700969	TRUE	-0.000490490641752839	0.0127681389247034	TRUE	chrX	chrX:57618402-57619328	N_Shelf
cg26736837	TRUE	-0.000201967384019444	6.53359911640014e-05	TRUE	chrX	chrX:9912585-9912968	Island	SHROOM2	NM_001649	Body
cg26748472	FALSE	0.000378838773594589	0.0115217703473235	TRUE	chrX	chrX:40010919-40016203	Island	BCOR;BCOR	NM_001123384;NM_001123383	5'UTR;5'UTR
cg26764972	TRUE	-0.000318063643764078	0.0100167799575064	TRUE	chrX	chrX:70473812-70474287	Island	ZMYM3;ZMYM3;BCYRN1;ZMYM3;ZMYM3	NM_001171163;NM_201599;NR_001568;NM_005096;NM_001171162	5'UTR;TSS200;Body;5'UTR;5'UTR
cg26780743	FALSE	0.000350766414514804	0.0355993745668656	TRUE	chrX	chrX:153046341-153046768	N_Shore	PLXNB3;PLXNB3	NM_005393;NM_001163257	3'UTR;3'UTR
cg26785999	FALSE	0.000375110014195691	0.00742393543790632	TRUE	chrX	chrX:102884436-102884677	S_Shore	TCEAL1;TCEAL1;TCEAL1	NM_004780;NM_001006639;NM_001006640	Body;Body;Body
cg26799772	TRUE	-0.000254836757628551	0.0470474314065335	TRUE	chrX	chrX:153774893-153776136	Island	G6PD;G6PD;IKBKG;IKBKG;IKBKG;IKBKG	NM_001042351;NM_000402;NM_003639;NM_001099856;NM_001145255;NM_001099857	5'UTR;TSS1500;TSS1500;Body;TSS200;TSS200
cg26806511	TRUE	-0.000390143941036013	0.00310096413162178	TRUE	chrX	chrX:136134510-136135269	Island
cg26809968	FALSE	0.000217526313465706	0.0397473400515915	TRUE	chrX		OpenSea	OPN1LW	NM_020061	TSS1500
cg26815962	FALSE	0.000593207744502466	0.0153183962053032	TRUE	chrX	chrX:48754500-48755329	S_Shore	TIMM17B;PQBP1;PQBP1;PQBP1;PQBP1;TIMM17B;PQBP1;PQBP1;PQBP1;PQBP1;PQBP1	NM_001167947;NM_001032383;NM_001032384;NM_005710;NM_001167989;NM_005834;NM_001032381;NM_001167990;NM_001032382;NM_001167992;NM_144495	TSS1500;Body;Body;1stExon;Body;TSS1500;Body;Body;Body;1stExon;Body
cg26818954	TRUE	-0.000571377459865524	0.000570437838232457	TRUE	chrX	chrX:17879219-17879702	S_Shore
cg26872564	TRUE	-0.000253877454287879	0.0414988291533436	TRUE	chrX		OpenSea	ZNF185	NM_007150	Body
cg26883351	FALSE	0.000576102890547082	1.03352726033751e-07	TRUE	chrX	chrX:37208578-37209325	N_Shore	PRRG1;PRRG1	NM_000950;NM_001142395	TSS200;TSS200
cg26895595	TRUE	-0.000450418376122903	0.029978131280721	TRUE	chrX		OpenSea	MAGEB3	NM_002365	TSS200
cg26924177	TRUE	-0.000332169095644273	0.0040243764262887	TRUE	chrX	chrX:68114440-68114710	S_Shelf
cg26934726	FALSE	0.000545763545702517	0.0345265986760886	TRUE	chrX	chrX:136647526-136650178	S_Shore	ZIC3	NM_003413	Body
cg26943822	FALSE	0.000318515333805627	0.026747496366514	TRUE	chrX	chrX:142721410-142722958	S_Shore	SLITRK4	NM_173078	TSS1500
cg26953403	FALSE	0.000455652282401402	0.0106032484445049	TRUE	chrX		OpenSea	MAGEA12;MAGEA12;MAGEA12	NM_001166386;NM_001166387;NM_005367	Body;Body;Body
cg27040993	FALSE	0.000573643898683797	4.7981651041514e-06	TRUE	chrX	chrX:21674018-21677066	S_Shore	KLHL34	NM_153270	TSS1500
cg27046940	FALSE	0.000393836132827671	0.0274993140007691	TRUE	chrX	chrX:129243674-129245575	N_Shelf	ELF4;ELF4	NM_001421;NM_001127197	5'UTR;5'UTR
cg27055580	TRUE	-0.000699167315324178	5.74772071976097e-06	TRUE	chrX		OpenSea	DGAT2L6	NM_198512	TSS1500
cg27064949	TRUE	-0.00134504562985812	8.65597137352814e-14	TRUE	chrX		OpenSea	DGAT2L6	NM_198512	1stExon
cg27066211	FALSE	0.000452685216587729	0.00142798602663932	TRUE	chrX	chrX:64887549-64887837	Island	MSN	NM_002444	Body
cg27080287	FALSE	0.000578573244711412	0.00890736491124782	TRUE	chrX	chrX:139593105-139593582	Island
cg27083627	TRUE	-0.000278218238308304	0.00652525618947667	TRUE	chrX	chrX:63424198-63426190	Island	FAM123B;FAM123B	NM_152424;NM_152424	5'UTR;1stExon
cg27118658	FALSE	0.00029407617363586	0.0293136828306225	TRUE	chrX	chrX:152676702-152677389	Island
cg27123903	TRUE	-0.000352302383102877	0.00135092897265021	TRUE	chrX	chrX:153672274-153673020	Island	FAM50A	NM_004699	Body
cg27124742	FALSE	0.000641694965616604	0.00366318230273189	TRUE	chrX		OpenSea	DDX53	NM_182699	TSS200
cg27138147	FALSE	0.000648809743690861	0.0219237181260038	TRUE	chrX	chrX:135962102-135962951	S_Shore	RBMX;RBMX;RBMX;RBMX	NM_001164803;NR_028476;NM_002139;NR_028477	TSS200;TSS200;TSS200;TSS200
cg27161395	TRUE	-0.000357946510893907	0.000467243197930598	TRUE	chrX		OpenSea
cg27273125	FALSE	0.000871715883330661	7.72341731773148e-05	TRUE	chrX		OpenSea	LHFPL1	NM_178175	5'UTR
cg27296664	FALSE	0.000567309002184178	3.57171837872294e-05	TRUE	chrX	chrX:142721410-142722958	S_Shore	SLITRK4	NM_173078	TSS200
cg27301423	TRUE	-0.000447506987897045	0.0215108645636783	TRUE	chrX		OpenSea	SLITRK4	NM_173078	3'UTR
cg27309655	TRUE	-0.000348351651865632	0.0229807049231286	TRUE	chrX	chrX:125299245-125300436	Island	DCAF12L2	NM_001013628	TSS200
cg27311392	FALSE	0.000427603927603488	0.0333982941148384	TRUE	chrX	chrX:106959378-106959914	Island	TSC22D3;TSC22D3;TSC22D3	NM_004089;NM_198057;NM_001015881	Body;Body;TSS1500
cg27326620	FALSE	0.000449034806450838	0.0152416593616768	TRUE	chrX		OpenSea	ZC4H2	NM_018684	TSS1500
cg27332976	TRUE	-0.000495586184090285	0.00615181046309278	TRUE	chrX	chrX:103401400-103401778	S_Shelf
cg27348515	FALSE	0.000363748883556422	0.00131903190196031	TRUE	chrX		OpenSea	ARMCX2;ARMCX2	NM_177949;NM_014782	TSS200;TSS200
cg27350602	FALSE	0.000353529333727569	0.00438905180826131	TRUE	chrX	chrX:136629544-136630303	Island
cg27359082	TRUE	-0.000288432910422271	0.00730589748218465	TRUE	chrX		OpenSea	RPS4X	NM_001007	3'UTR
cg27360158	TRUE	-0.000423502533368143	5.52092924929873e-05	TRUE	chrX	chrX:41135116-41135669	N_Shelf
cg27387615	FALSE	0.000261924536143249	0.0461928193365185	TRUE	chrX	chrX:136629544-136630303	N_Shore
[truncated: 30 more rows]

## Sheet: Suppl. Table 3D
Supplementary Table 3D
Age-associated CpGs in the X chromosome in females in GSE111629
ID	Is_HYPOMETHYLATED_BY_AGE.	M2_lm_estimate_age	M2_lm_p_value_age	M2_pval_BH.adjusted	M2_pval_BH.adjusted.0.05	chr	Islands_Name	Relation_to_Island	UCSC_RefGene_Name	UCSC_RefGene_Accession	UCSC_RefGene_Group
cg00040455	FALSE	0.000954392431565589	0.000491978345750573	0.0437400934871514	TRUE	chrX	chrX:30326439-30327668	Island	NR0B1	NM_000475	1stExon
cg00168417	TRUE	-0.0018426564307037	2.23420549745247e-08	5.31349922431634e-05	TRUE	chrX	chrX:118284519-118285065	S_Shore	KIAA1210	NM_020721	TSS1500
cg00261039	FALSE	0.000959392711314021	0.000121274032613085	0.0206014262901478	TRUE	chrX	chrX:40005040-40007066	Island	BCOR;BCOR	NM_001123384;NM_001123383	5'UTR;5'UTR
cg00466819	TRUE	-0.000842008849946357	6.6273790540403e-05	0.0153771358392891	TRUE	chrX	chrX:20008521-20009440	S_Shore
cg00600110	TRUE	-0.00103177875242484	0.000331826608284908	0.0340891226024888	TRUE	chrX	chrX:8769177-8769559	Island	FAM9A;FAM9A	NM_174951;NM_001171186	TSS200;TSS200
cg00685229	TRUE	-0.00121782673729879	2.2785633364543e-05	0.00924791752041726	TRUE	chrX	chrX:118826452-118827731	S_Shore	SEPT6;SEPT6;SEPT6;SEPT6	NM_015129;NM_145800;NM_145802;NM_145799	TSS1500;TSS1500;TSS1500;TSS1500
cg00813156	TRUE	-0.000714766748901099	0.00033642888367648	0.0340891226024888	TRUE	chrX	chrX:153774893-153776136	Island	IKBKG;IKBKG;IKBKG;G6PD;IKBKG;G6PD;IKBKG;IKBKG	NM_001145255;NM_001145255;NM_001099857;NM_001042351;NM_001099857;NM_000402;NM_003639;NM_001099856	1stExon;5'UTR;5'UTR;TSS200;1stExon;TSS1500;TSS200;Body
cg01203948	TRUE	-0.000757758064955258	0.000569577497502036	0.0475297432783936	TRUE	chrX	chrX:47077163-47078637	N_Shore	CDK16	NM_033018	TSS1500
cg01207481	FALSE	0.0014691946217827	0.000106614813398891	0.0204104631554808	TRUE	chrX		OpenSea	WBP5;WBP5;WBP5;WBP5	NM_001006613;NM_016303;NM_001006612;NM_001006614	5'UTR;5'UTR;5'UTR;5'UTR
cg01398912	TRUE	-0.000433119697274354	0.000368585233246199	0.0355941923817328	TRUE	chrX	chrX:147582276-147583283	Island	AFF2;AFF2;AFF2;AFF2;AFF2	NM_001169125;NM_001169124;NM_001169122;NM_002025;NM_001169123	Body;Body;Body;Body;Body
cg01472026	TRUE	-0.000922889977095437	3.91291772715669e-05	0.0124078621128139	TRUE	chrX	chrX:101186525-101187258	Island	ZMAT1	NM_001011657	TSS1500
cg01538344	FALSE	0.00193397331733455	0.000274854474226158	0.0326567035336354	TRUE	chrX	chrX:100546063-100546550	Island	TAF7L;TAF7L;TAF7L	NM_001168474;NM_024885;NM_001168474	1stExon;Body;5'UTR
cg01669374	FALSE	0.00163706185997753	0.000130249135730904	0.0210010174272557	TRUE	chrX	chrX:12809597-12810332	N_Shore	PRPS2;PRPS2	NM_002765;NM_001039091	TSS200;TSS200
cg01888389	TRUE	-0.000757006436110707	0.000360533576756221	0.035358308409092	TRUE	chrX	chrX:44731602-44733266	S_Shelf	KDM6A	NM_021140	Body
cg01990106	TRUE	-0.001014039126166	0.00027808057438253	0.0326567035336354	TRUE	chrX	chrX:5811007-5811304	N_Shore	NLGN4X;NLGN4X	NM_020742;NM_181332	3'UTR;3'UTR
cg02167358	TRUE	-0.00104806510321371	0.000136523009519685	0.0215421856558593	TRUE	chrX	chrX:15872215-15873762	N_Shore	AP1S2	NM_003916	5'UTR
cg02180505	FALSE	0.000875001696607812	7.66487404340801e-05	0.0169123521498696	TRUE	chrX	chrX:30265172-30265555	N_Shore	MAGEB1;MAGEB1;MAGEB1	NM_177404;NM_002363;NM_177415	TSS200;5'UTR;5'UTR
cg02634083	TRUE	-0.000909378467615373	0.000226800398693535	0.0298586921958657	TRUE	chrX	chrX:150151106-150152457	S_Shore	HMGB3	NM_005342	5'UTR
cg02671603	TRUE	-0.00152607359265446	0.000355667371050746	0.035358308409092	TRUE	chrX	chrX:74143852-74145176	S_Shore	KIAA2022	NM_001008537	TSS1500
cg02871887	TRUE	-0.000688204521397462	2.51146971888056e-06	0.00298645142946384	TRUE	chrX	chrX:153626095-153627324	Island	RPL10;RPL10	NM_006013;NR_026898	TSS200;TSS200
cg02938958	FALSE	0.00117519705042571	6.18986030887439e-05	0.0147210352795805	TRUE	chrX	chrX:25020237-25024207	Island	ARX	NM_139058	Body
cg02991082	TRUE	-0.000723551911365599	0.000302783071019228	0.0331077626966197	TRUE	chrX	chrX:106959378-106959914	S_Shore	TSC22D3;TSC22D3	NM_004089;NM_198057	TSS1500;Body
cg03212133	TRUE	-0.00181395361055535	0.000498018610373277	0.0438671392637128	TRUE	chrX	chrX:135055671-135056158	S_Shore	MMGT1	NM_173470	TSS1500
cg03506684	FALSE	0.000510711682270056	0.000186129091248114	0.0256615368846856	TRUE	chrX	chrX:2746553-2748235	Island	GYG2;GYG2	NM_003918;NM_001079855	TSS200;TSS200
cg03834574	TRUE	-0.000752458717610824	0.000508558010203137	0.0443845169822243	TRUE	chrX	chrX:56258951-56259159	Island	KLF8;KLF8;KLF8;KLF8	NM_001159296;NM_001159296;NM_007250;NM_007250	5'UTR;1stExon;1stExon;5'UTR
cg04532200	TRUE	-0.000799782900624309	0.0005694825851666	0.0475297432783936	TRUE	chrX	chrX:153032468-153033354	S_Shore	PLXNB3;PLXNB3	NM_001163257;NM_005393	Body;Body
cg04730443	TRUE	-0.000944670822584415	0.000109978867904415	0.0204104631554808	TRUE	chrX		OpenSea	MAGEB6	NM_173523	TSS200
cg04812084	TRUE	-0.00093235928888786	0.000270680076839216	0.0325946781135628	TRUE	chrX		OpenSea	SH3KBP1;SH3KBP1	NM_001024666;NM_031892	TSS1500;Body
cg05083020	FALSE	0.00120413995081821	0.000426439066414059	0.0386353794171138	TRUE	chrX	chrX:48693328-48694090	Island	PCSK1N	NM_013271	TSS200
cg05152051	FALSE	0.000576881921315179	9.02896774216774e-05	0.0186722978546178	TRUE	chrX	chrX:8698857-8700500	Island	KAL1	NM_000216	Body
cg05204193	TRUE	-0.00140196098759188	0.000514325562632167	0.0444798097938164	TRUE	chrX	chrX:30906901-30907728	N_Shelf	MAP3K7IP3	NM_152787	5'UTR
cg05720573	TRUE	-0.000887191630185256	0.000562124818626664	0.0475297432783936	TRUE	chrX	chrX:37706295-37706972	N_Shelf	DYNLT3	NM_006520	Body
cg05782751	FALSE	0.00152030705241392	0.000370765040452156	0.0355941923817328	TRUE	chrX		OpenSea	MCTS1;MCTS1	NM_001137554;NM_014060	TSS1500;TSS200
cg05836475	TRUE	-0.000802052934464904	0.000395897480284033	0.0365647837858447	TRUE	chrX	chrX:73164003-73164247	N_Shore	LOC554203	NR_024582	TSS1500
cg05987154	FALSE	0.00111616029542172	2.61646035726306e-05	0.00957322591486289	TRUE	chrX	chrX:3263353-3265347	Island	MXRA5	NM_015419	TSS200
cg06015784	TRUE	-0.00132938299379463	1.84261494335081e-05	0.00876439797804813	TRUE	chrX	chrX:3630406-3630620	S_Shore	PRKX	NM_005044	TSS1500
cg06024075	TRUE	-0.000544755036474255	0.00031190013223614	0.0333382691905887	TRUE	chrX	chrX:24483016-24483947	N_Shelf
cg06461462	TRUE	-0.000977421571680431	3.51821531240388e-06	0.00332368846104086	TRUE	chrX	chrX:106959378-106959914	S_Shore	TSC22D3;TSC22D3;TSC22D3	NM_004089;NM_198057;NM_001015881	TSS1500;Body;TSS1500
cg06811375	FALSE	0.000621542767926884	0.000288953657206693	0.0326567035336354	TRUE	chrX	chrX:6144120-6145906	S_Shore	NLGN4X;NLGN4X	NM_181332;NM_020742	TSS200;TSS1500
cg07115537	FALSE	0.00179811572603593	7.0020025020537e-05	0.0158595356671516	TRUE	chrX	chrX:37404358-37404615	S_Shore
cg07276379	FALSE	0.000818544971786424	0.000336841955706291	0.0340891226024888	TRUE	chrX	chrX:3263353-3265347	Island	MXRA5	NM_015419	TSS1500
cg07688057	FALSE	0.00123577956415584	5.44020918906614e-06	0.00369662214397044	TRUE	chrX	chrX:39942756-39943419	Island	BCOR;BCOR;BCOR;BCOR	NM_001123384;NM_017745;NM_001123385;NM_001123383	5'UTR;5'UTR;5'UTR;5'UTR
cg07759587	TRUE	-0.000797505302081959	7.96184445360026e-05	0.0169123521498696	TRUE	chrX		OpenSea	TLR8;TLR8;LOC349408	NM_138636;NM_138636;NR_030727	5'UTR;1stExon;Body
cg07764473	FALSE	0.000904237066460773	4.53606088405546e-05	0.0126916315264763	TRUE	chrX	chrX:40034239-40036007	S_Shore	BCOR;BCOR	NM_001123383;NM_001123384	TSS1500;TSS1500
cg07811386	TRUE	-0.00223576615603457	3.2561246794724e-12	3.09755140758209e-08	TRUE	chrX		OpenSea	CA5B	NM_007220	Body
cg07847989	FALSE	0.00150757161476977	5.38830772291933e-05	0.0143967168107154	TRUE	chrX		OpenSea	HTR2C	NM_000868	Body
cg08108619	TRUE	-0.000795080306937963	0.00038043179576327	0.0358321551791682	TRUE	chrX	chrX:84498772-84499884	Island	ZNF711	NM_021998	5'UTR
cg08177445	TRUE	-0.00133150566095039	0.000291349767438593	0.0326567035336354	TRUE	chrX		OpenSea	FATE1	NM_033085	Body
cg08407553	TRUE	-0.000899460011991049	0.000408905212993365	0.0374030316462104	TRUE	chrX	chrX:70585715-70587063	S_Shore	TAF1;BCYRN1;TAF1	NM_138923;NR_001568;NM_004606	Body;Body;Body
cg08447449	FALSE	0.000900509812597618	0.00013862616444343	0.0215421856558593	TRUE	chrX	chrX:117250233-117250754	S_Shore	KLHL13;KLHL13;KLHL13	NM_001168303;NM_001168301;NM_001168302	TSS200;5'UTR;TSS200
cg08479532	TRUE	-0.000587923594386281	0.000165636631477776	0.0235179294813147	TRUE	chrX	chrX:109560703-109561534	Island	AMMECR1;AMMECR1;AMMECR1	NM_001171689;NM_001025580;NM_015365	Body;Body;Body
cg08510401	TRUE	-0.000764444865276286	0.000235490281335157	0.0300269989345032	TRUE	chrX	chrX:54383872-54385477	S_Shore
cg08617833	FALSE	0.000890336819139023	0.000114007585916201	0.0204632861286948	TRUE	chrX	chrX:128656851-128657406	S_Shore	SMARCA1;SMARCA1	NM_003069;NM_139035	TSS1500;TSS1500
cg08704539	FALSE	0.00161355421022872	2.24680777923049e-05	0.00924791752041726	TRUE	chrX	chrX:100546063-100546550	Island	TAF7L;TAF7L	NM_024885;NM_001168474	Body;TSS200
cg09076821	TRUE	-0.00223595118046585	1.7273529264076e-07	0.000328646167778309	TRUE	chrX	chrX:47053103-47053605	N_Shore	UBA1;UBA1	NM_153280;NM_003334	5'UTR;TSS1500
cg09182733	TRUE	-0.000966287117620344	0.000119407655913063	0.0206014262901478	TRUE	chrX	chrX:39864525-39869106	Island
cg09227616	TRUE	-0.000744973755003626	0.000564366591701465	0.0475297432783936	TRUE	chrX	chrX:49056348-49056887	Island	SYP	NM_003179	TSS1500
cg09364317	TRUE	-0.0010681909477909	0.000241274163729314	0.0300269989345032	TRUE	chrX	chrX:152710204-152710814	Island	TREX2	NM_080701	Body
cg09514431	TRUE	-0.000957205016984316	2.43033678135637e-05	0.00924791752041726	TRUE	chrX	chrX:135067507-135068309	Island	SLC9A6;SLC9A6	NM_001042537;NM_006359	TSS200;TSS200
cg09641151	TRUE	-0.000790956068741134	0.000311135945389405	0.0333382691905887	TRUE	chrX	chrX:153694352-153694774	N_Shore	PLXNA3	NM_017514	Body
cg09725213	FALSE	0.00165362402900153	0.000287129670672379	0.0326567035336354	TRUE	chrX	chrX:90689602-90690119	Island	PABPC5;PABPC5	NM_080832;NM_080832	5'UTR;1stExon
cg09966745	TRUE	-0.000786825415339611	0.00016175437765187	0.0233146877970036	TRUE	chrX	chrX:71933681-71934265	Island	PHKA1;PHKA1	NM_002637;NM_001122670	TSS200;TSS200
cg10308137	FALSE	0.00078700567712215	0.000195402986463786	0.0265552658604285	TRUE	chrX	chrX:23801055-23801724	Island	SAT1;SAT1	NR_027783;NM_002970	TSS200;TSS200
cg10423328	TRUE	-0.00112813841196518	0.000326141403804808	0.0340891226024888	TRUE	chrX		OpenSea	SATL1;SATL1	NM_001012980;NM_001163541	TSS200;TSS200
cg10717149	TRUE	-0.000642180768242269	0.000168654403383528	0.0235942549909927	TRUE	chrX	chrX:129473463-129473945	Island	SLC25A14;SLC25A14	NM_003951;NM_022810	TSS1500;TSS1500
cg11194545	FALSE	0.000726996474613092	0.000127510329872118	0.0209138925529907	TRUE	chrX	chrX:105066349-105067110	Island	NRK;NRK	NM_198465;NM_198465	5'UTR;1stExon
cg11395955	FALSE	0.00145259664463166	3.48638405482649e-06	0.00332368846104086	TRUE	chrX	chrX:23801055-23801724	Island	SAT1;SAT1	NR_027783;NM_002970	TSS200;TSS200
cg12094412	FALSE	0.000921632316795165	0.000581886947365708	0.0480836572422608	TRUE	chrX	chrX:3263353-3265347	Island	MXRA5	NM_015419	5'UTR
cg12277627	TRUE	-0.000881126101225092	5.8375942744062e-05	0.0145917440084268	TRUE	chrX	chrX:129243674-129245575	Island	ELF4;ELF4	NM_001421;NM_001127197	TSS1500;TSS1500
cg12323723	FALSE	0.00145407307433286	0.000374163695802931	0.0355941923817328	TRUE	chrX	chrX:136655909-136657085	Island
cg12491455	TRUE	-0.0013085118815114	0.000108860530874986	0.0204104631554808	TRUE	chrX	chrX:11129276-11129758	N_Shore	HCCS;HCCS	NM_001122608;NM_005333	TSS1500;TSS1500
cg13130271	TRUE	-0.000643655416044417	1.99963987383872e-05	0.00905836862848938	TRUE	chrX	chrX:48693328-48694090	Island	PCSK1N	NM_013271	TSS200
cg13277716	FALSE	0.000552244692048968	3.03884516356952e-05	0.0103244764432275	TRUE	chrX	chrX:8698857-8700500	Island	KAL1	NM_000216	1stExon
cg14306994	TRUE	-0.00103107174002447	0.000120006292030285	0.0206014262901478	TRUE	chrX	chrX:49019722-49020307	Island	MAGIX;MAGIX;MAGIX;MAGIX	NM_001099681;NM_001099682;NM_024859;NM_001099680	Body;Body;Body;TSS1500
cg14369777	TRUE	-0.000777301850525525	0.000155940107153	0.0228224344514845	TRUE	chrX	chrX:153990840-153991831	N_Shore	DKC1;DKC1	NM_001142463;NM_001363	TSS1500;TSS1500
cg15133344	FALSE	0.00100751569346332	0.00029522511341245	0.0326567035336354	TRUE	chrX	chrX:40034239-40036007	Island	BCOR;BCOR	NM_001123384;NM_001123383	5'UTR;5'UTR
cg15824287	FALSE	0.00238838280981687	0.000125934418141368	0.0209138925529907	TRUE	chrX	chrX:55187321-55188007	Island	FAM104B;FAM104B;FAM104B;FAM104B;FAM104B;FAM104B;FAM104B;FAM104B;FAM104B	NM_001166699;NR_030722;NM_001166701;NM_001166704;NM_001166700;NM_001166702;NM_001166702;NM_138362;NM_001166703	Body;Body;Body;Body;Body;5'UTR;1stExon;Body;TSS200
cg16141678	FALSE	0.00119813982769358	4.12674512250316e-06	0.00332368846104086	TRUE	chrX	chrX:3263353-3265347	Island	MXRA5	NM_015419	TSS200
cg16218862	FALSE	0.00102488161528183	0.00022191805325584	0.0297338935298987	TRUE	chrX	chrX:47382821-47383584	Island
cg16415834	FALSE	0.00120757162168682	0.000246200558907942	0.0300269989345032	TRUE	chrX	chrX:9733154-9734064	Island	GPR143;GPR143	NM_000273;NM_000273	5'UTR;1stExon
cg16772022	TRUE	-0.00101269812300991	1.03202980344837e-05	0.00577511736482609	TRUE	chrX		OpenSea	RENBP	NM_002910	TSS1500
cg17028443	TRUE	-0.00190687087196025	1.10515758860292e-05	0.00584075785576642	TRUE	chrX	chrX:3630406-3630620	N_Shore	PRKX	NM_005044	Body
cg17122979	TRUE	-0.000713726848853768	0.00014240956577836	0.0215421856558593	TRUE	chrX	chrX:48397759-48398529	Island	TBC1D25	NM_002536	TSS200
cg17156570	FALSE	0.00179351099763713	1.18915505376506e-08	3.77081067548902e-05	TRUE	chrX	chrX:139593105-139593582	N_Shore
cg17191957	FALSE	0.000808638325619406	4.42278532354881e-05	0.0126916315264763	TRUE	chrX	chrX:130206913-130207455	N_Shelf	FLJ30058	NM_144967	5'UTR
cg17220866	TRUE	-0.000799134763046909	0.000393607903092767	0.0365647837858447	TRUE	chrX	chrX:37706295-37706972	Island	DYNLT3	NM_006520	Body
cg17509494	FALSE	0.000956636836873941	0.000360156252710159	0.035358308409092	TRUE	chrX	chrX:74742765-74743117	S_Shore	ZDHHC15;ZDHHC15;ZDHHC15	NM_144969;NM_001146257;NM_001146256	TSS200;TSS200;TSS200
cg17694877	FALSE	0.0011764110208183	0.000599179838981111	0.0483050661714178	TRUE	chrX	chrX:95939630-95940366	Island	DIAPH2;DIAPH2	NM_006729;NM_007309	TSS200;TSS200
cg17959821	TRUE	-0.00135871029606868	9.81604026569773e-05	0.0198680832016133	TRUE	chrX		OpenSea	IQSEC2;IQSEC2;IQSEC2	NM_001111125;NM_015075;NR_024449	Body;TSS1500;TSS1500
cg18396832	FALSE	0.00171598080316944	4.45874646063449e-10	2.1208027540008e-06	TRUE	chrX	chrX:8698857-8700500	Island	KAL1;KAL1	NM_000216;NM_000216	1stExon;5'UTR
cg18610223	FALSE	0.00186527966736765	0.000154496930655466	0.0228224344514845	TRUE	chrX	chrX:39942756-39943419	N_Shore	BCOR;BCOR;BCOR;BCOR	NM_001123384;NM_017745;NM_001123385;NM_001123383	5'UTR;5'UTR;5'UTR;5'UTR
cg19355555	FALSE	0.00155989131733222	0.000111567758234521	0.0204104631554808	TRUE	chrX	chrX:114468095-114468453	S_Shore	LRCH2	NM_020871	TSS200
cg19415116	TRUE	-0.000573486034315404	0.000330368764759809	0.0340891226024888	TRUE	chrX	chrX:134655102-134655750	N_Shore	DDX26B;DDX26B	NM_182540;NM_182540	5'UTR;1stExon
cg19854896	TRUE	-0.000638947460755067	8.00016657988154e-05	0.0169123521498696	TRUE	chrX	chrX:106959378-106959914	Island	TSC22D3;TSC22D3;TSC22D3	NM_004089;NM_001015881;NM_198057	Body;TSS200;Body
cg19998137	TRUE	-0.00106232817485094	4.30602785328946e-06	0.00332368846104086	TRUE	chrX	chrX:67913299-67914134	Island	STARD8;STARD8;STARD8;STARD8	NM_001142504;NM_001142504;NM_014725;NM_001142503	5'UTR;1stExon;5'UTR;Body
cg20015672	FALSE	0.000997607592898402	4.25866464263918e-05	0.0126916315264763	TRUE	chrX		OpenSea	DCAF8L2	NM_001136533	TSS200
cg21655480	FALSE	0.00143534626239379	0.000591378944322981	0.0480836572422608	TRUE	chrX	chrX:21674018-21677066	Island	KLHL34	NM_153270	TSS1500
cg22221554	TRUE	-0.000903443192630597	2.95906602420999e-05	0.0103244764432275	TRUE	chrX	chrX:129243674-129245575	Island	ELF4;ELF4	NM_001421;NM_001127197	TSS1500;TSS1500
cg22944282	TRUE	-0.000970978934508228	0.000613534949635469	0.0486379831323518	TRUE	chrX	chrX:128977325-128977998	S_Shore	ZDHHC9;ZDHHC9	NM_001008222;NM_016032	TSS1500;TSS1500
cg23180270	TRUE	-0.00073776311654046	4.5419899078662e-06	0.00332368846104086	TRUE	chrX	chrX:119005251-119006217	S_Shore	RNF113A;NDUFA1	NM_006978;NM_004541	TSS1500;Body
cg23279136	FALSE	0.00116375347060523	3.63132676286918e-05	0.0119120039638533	TRUE	chrX		OpenSea	ABCB7	NM_004299	1stExon
cg23493872	TRUE	-0.00104801141302266	2.42028620864663e-05	0.00924791752041726	TRUE	chrX	chrX:135067507-135068309	Island	SLC9A6;SLC9A6	NM_001042537;NM_006359	TSS200;TSS200
cg23992130	TRUE	-0.00115013304238227	0.000292059251864505	0.0326567035336354	TRUE	chrX	chrX:118108502-118110559	S_Shelf	LONRF3;LONRF3	NM_001031855;NM_024778	Body;Body
cg24197116	TRUE	-0.00084684113136242	0.000142663481164631	0.0215421856558593	TRUE	chrX	chrX:68114440-68114710	N_Shelf
cg24324483	TRUE	-0.0012922086980859	0.000245933449305836	0.0300269989345032	TRUE	chrX	chrX:152875299-152876145	S_Shore
cg24530787	FALSE	0.000846679677570575	1.00408973237086e-05	0.00577511736482609	TRUE	chrX	chrX:91033993-91034623	Island	PCDH11X;PCDH11X	NM_032967;NM_032967	5'UTR;1stExon
cg25075572	FALSE	0.00206253428965629	5.8588110520194e-05	0.0145917440084268	TRUE	chrX	chrX:21674018-21677066	N_Shore	KLHL34;KLHL34	NM_153270;NM_153270	1stExon;3'UTR
cg25153755	FALSE	0.00137244076587702	0.000611859963964629	0.0486379831323518	TRUE	chrX	chrX:47433414-47434124	Island	SYN1;SYN1	NM_006950;NM_133499	Body;Body
cg25206026	TRUE	-0.00072850362266325	4.39094744991738e-05	0.0126916315264763	TRUE	chrX	chrX:134048706-134049272	Island	MOSPD1;MOSPD1	NM_019556;NM_019556	5'UTR;1stExon
cg25698940	TRUE	-0.00102134859825645	5.98210886501257e-05	0.0145917440084268	TRUE	chrX	chrX:119694943-119695228	Island	CUL4B;CUL4B	NM_003588;NM_001079872	Body;TSS1500
cg25708442	TRUE	-0.000517715163113904	0.000229126934752254	0.0298586921958657	TRUE	chrX	chrX:16803879-16805429	Island	CXorf15;CXorf15	NM_018360;NM_001168683	TSS1500;TSS1500
cg25903474	FALSE	0.00131348072668131	0.000587281622482578	0.0480836572422608	TRUE	chrX	chrX:110038946-110039370	S_Shore	CHRDL1;CHRDL1;CHRDL1;CHRDL1	NM_001143982;NM_001143983;NM_001143981;NM_145234	TSS200;TSS200;TSS200;TSS1500
cg25950739	TRUE	-0.00123268504995653	0.00024359806905458	0.0300269989345032	TRUE	chrX	chrX:101906001-101907017	S_Shore	GPRASP1;GPRASP1;GPRASP1	NM_014710;NM_001099410;NM_001099411	5'UTR;5'UTR;5'UTR
cg26023405	TRUE	-0.000405957591684346	5.4481425962972e-05	0.0143967168107154	TRUE	chrX	chrX:117629624-117630776	Island	DOCK11;DOCK11	NM_144658;NM_144658	5'UTR;1stExon
cg26279840	TRUE	-0.00105604154680412	1.44875120805254e-05	0.00725366854852833	TRUE	chrX		OpenSea	IKBKG;G6PD;G6PD	NM_001099856;NM_001042351;NM_000402	TSS200;Body;Body
cg26481961	FALSE	0.000869070316930506	0.00046050794251061	0.0413284156330513	TRUE	chrX	chrX:3263353-3265347	Island	MXRA5	NM_015419	5'UTR
cg26934726	FALSE	0.00292741730108359	7.75683523078397e-06	0.00491938490336319	TRUE	chrX	chrX:136647526-136650178	S_Shore	ZIC3	NM_003413	Body
cg27296664	FALSE	0.000874792752673568	9.85306058940986e-07	0.0013390309341008	TRUE	chrX	chrX:142721410-142722958	S_Shore	SLITRK4	NM_173078	TSS200
cg27387615	FALSE	0.000959601350799253	5.7672209099499e-07	0.000914392875272556	TRUE	chrX	chrX:136629544-136630303	N_Shore
ch.X.56864533F	TRUE	-0.000420022962341893	0.000101155089300757	0.0200476742607939	TRUE	chrX		OpenSea

## Sheet: Suppl. Table 3E
Supplementary Table 3E
Age-associated CpGs in the X chromosome in females in GSE128235
ID	M2_Is_HYPOMETHYLATED_BY_AGE.	M2_lm_estimate_age	pval_BH.adjusted.1	M2_pval_BH.adjusted.0.05	chr	Islands_Name	Relation_to_Island	UCSC_RefGene_Name	UCSC_RefGene_Accession	UCSC_RefGene_Group
cg00040419	TRUE	-0.00129050931161098	0.0271586555108562	TRUE	chrX	chrX:13671086-13671606	N_Shore	TCEANC	NM_152634	TSS1500
cg00168417	TRUE	-0.00104945933500982	0.0417923196809607	TRUE	chrX	chrX:118284519-118285065	S_Shore	KIAA1210	NM_020721	TSS1500
cg00206414	FALSE	0.00164002487197652	0.0122799456064071	TRUE	chrX	chrX:39949372-39949976	Island	BCOR;BCOR;BCOR;BCOR	NM_001123384;NM_017745;NM_001123385;NM_001123383	5'UTR;5'UTR;5'UTR;5'UTR
cg01538344	FALSE	0.00216290770989515	0.0122799456064071	TRUE	chrX	chrX:100546063-100546550	Island	TAF7L;TAF7L;TAF7L	NM_001168474;NM_024885;NM_001168474	1stExon;Body;5'UTR
cg02991082	TRUE	-0.000741500296233739	0.0122799456064071	TRUE	chrX	chrX:106959378-106959914	S_Shore	TSC22D3;TSC22D3	NM_004089;NM_198057	TSS1500;Body
cg03357510	TRUE	-0.00122958556202308	0.0250499240636604	TRUE	chrX	chrX:153151016-153152219	N_Shore
cg03460546	TRUE	-0.00111422267379172	0.0446590709672778	TRUE	chrX	chrX:128788003-128789195	Island	APLN	NM_017413	Body
cg03679269	FALSE	0.00130265516081642	0.0190390773043845	TRUE	chrX	chrX:71350941-71352137	Island	NHSL2;RGAG4	NM_001013627;NM_001024455	Body;TSS200
cg04492048	FALSE	0.00169948218918414	0.0491261184571811	TRUE	chrX	chrX:48684837-48686064	S_Shore	ERAS	NM_181532	TSS1500
cg04532200	TRUE	-0.00108290605224931	0.00525872725340976	TRUE	chrX	chrX:153032468-153033354	S_Shore	PLXNB3;PLXNB3	NM_001163257;NM_005393	Body;Body
cg05204193	TRUE	-0.00206408025338669	0.0491261184571811	TRUE	chrX	chrX:30906901-30907728	N_Shelf	MAP3K7IP3	NM_152787	5'UTR
cg05345404	FALSE	0.0010055446374825	0.0216600220839808	TRUE	chrX	chrX:53468578-53469023	Island
cg05922253	FALSE	0.00167669313659482	0.0369880271162004	TRUE	chrX	chrX:50213658-50213983	Island	DGKK	NM_001013742	TSS1500
cg06461462	TRUE	-0.00079138769210729	0.0266904476092098	TRUE	chrX	chrX:106959378-106959914	S_Shore	TSC22D3;TSC22D3;TSC22D3	NM_004089;NM_198057;NM_001015881	TSS1500;Body;TSS1500
cg07811386	TRUE	-0.00209559420886071	2.85031916337298e-07	TRUE	chrX		OpenSea	CA5B	NM_007220	Body
cg08239458	TRUE	-0.000932119257670563	0.0345932289152239	TRUE	chrX	chrX:135579001-135580099	Island	HTATSF1;HTATSF1;HTATSF1	NM_014500;NM_001163280;NM_001163280	TSS200;1stExon;5'UTR
cg08704539	FALSE	0.00160502934196563	0.0120160799062137	TRUE	chrX	chrX:100546063-100546550	Island	TAF7L;TAF7L	NM_024885;NM_001168474	Body;TSS200
cg08750326	TRUE	-0.00183569567307367	0.0491261184571811	TRUE	chrX		OpenSea	ODZ1;ODZ1;ODZ1	NM_001163278;NM_001163279;NM_014253	TSS1500;TSS1500;TSS1500
cg09597400	FALSE	0.00132522179743943	0.0326362324155011	TRUE	chrX	chrX:149529540-149534090	Island
cg12516234	FALSE	0.00134521240829292	0.0122799456064071	TRUE	chrX		OpenSea	CLCN4	NM_001830	5'UTR
cg13867326	FALSE	0.00152499969664794	0.0101168048973902	TRUE	chrX		OpenSea	GPM6B;GPM6B;GPM6B;GPM6B	NM_001001994;NM_001001995;NM_005278;NM_001001996	Body;Body;Body;Body
cg16314146	TRUE	-0.00100514974484448	0.0333194060002192	TRUE	chrX	chrX:135579001-135580099	Island	HTATSF1;HTATSF1;HTATSF1	NM_014500;NM_001163280;NM_001163280	TSS200;1stExon;5'UTR
cg17734525	TRUE	-0.00113424560540275	0.00525872725340976	TRUE	chrX	chrX:48595526-48595997	N_Shelf
cg17938879	TRUE	-0.00214144597878447	5.3772057837154e-05	TRUE	chrX		OpenSea
cg18422972	TRUE	-0.000878089453747624	0.0120160799062137	TRUE	chrX	chrX:40028925-40029315	Island	BCOR;BCOR	NM_001123384;NM_001123383	5'UTR;5'UTR
cg19334385	FALSE	0.000823247852464834	0.0240111250517384	TRUE	chrX	chrX:117629624-117630776	Island	DOCK11	NM_144658	Body
cg20015672	FALSE	0.000921943549276334	0.034895898661018	TRUE	chrX		OpenSea	DCAF8L2	NM_001136533	TSS200
cg21154114	FALSE	0.000980661925567985	0.0446590709672778	TRUE	chrX	chrX:73755645-73756784	N_Shelf	SLC16A2	NM_006517	3'UTR
cg21156383	FALSE	0.00175439116129679	0.0491261184571811	TRUE	chrX	chrX:53461178-53461463	Island	HSD17B10;HSD17B10	NM_004493;NM_001037811	1stExon;1stExon
cg23905908	FALSE	0.00199260719491241	0.0404983713641823	TRUE	chrX		OpenSea	PIN4;PIN4;PIN4	NM_006223;NM_001170747;NR_033187	TSS200;TSS200;TSS200
cg24052239	TRUE	-0.00117816519211979	0.0403645154467099	TRUE	chrX	chrX:49087209-49087520	Island	CACNA1F	NM_005183	Body
cg24156746	TRUE	-0.000585908499953688	0.0446590709672778	TRUE	chrX	chrX:153774893-153776136	Island	IKBKG;IKBKG;IKBKG;G6PD;IKBKG;IKBKG;IKBKG;G6PD;G6PD	NM_001145255;NM_001145255;NM_001099857;NM_001042351;NM_003639;NM_001099856;NM_001099857;NM_001042351;NM_000402	1stExon;5'UTR;1stExon;1stExon;TSS1500;Body;5'UTR;5'UTR;TSS1500
cg25536960	TRUE	-0.000899220300415702	0.0446590709672778	TRUE	chrX	chrX:13671086-13671606	Island	TCEANC	NM_152634	TSS200
cg25863147	TRUE	-0.00116406649530776	0.0491261184571811	TRUE	chrX	chrX:24483016-24483947	S_Shore	PDK3;PDK3	NM_001142386;NM_005391	Body;Body
cg25887010	FALSE	0.00111784404897947	0.014370320229614	TRUE	chrX	chrX:53029708-53030093	Island

## Sheet: Suppl. Table 3F
Supplentary Table 3F
X chromosomal age-associated CpG sites identified in females in at least two data sets included in the study.
ID	Datasets	Hypomethylated	Relation_to_Island	UCSC_RefGene_Name	UCSC_RefGene_Accession	UCSC_RefGene_Group
cg00040419	GSE128235 GSE87571	TRUE	N_Shore	TCEANC	NM_152634	TSS1500
cg00040455	GSE111629 GSE61496 GSE87571	FALSE	Island	NR0B1	NM_000475	1stExon
cg00158454	GSE61496 GSE87571	FALSE	Island
cg00168417	GSE111629 GSE128235 GSE73103 GSE87571	TRUE	S_Shore	KIAA1210	NM_020721	TSS1500
cg00206414	GSE128235 GSE87571	FALSE	Island	BCOR;BCOR;BCOR;BCOR	NM_001123384;NM_017745;NM_001123385;NM_001123383	5'UTR;5'UTR;5'UTR;5'UTR
cg00261039	GSE111629 GSE61496 GSE87571	FALSE	Island	BCOR;BCOR	NM_001123384;NM_001123383	5'UTR;5'UTR
cg00348113	GSE61496 GSE87571	TRUE	N_Shore	SLC7A3;SLC7A3	NM_001048164;NM_032803	Body;Body
cg00473051	GSE61496 GSE87571	FALSE	N_Shore	BCOR;BCOR;BCOR;BCOR	NM_001123384;NM_017745;NM_001123385;NM_001123383	5'UTR;5'UTR;5'UTR;5'UTR
cg00600110	GSE111629 GSE87571	TRUE	Island	FAM9A;FAM9A	NM_174951;NM_001171186	TSS200;TSS200
cg00650640	GSE61496 GSE87571	FALSE	Island	EGFL6;EGFL6	NM_001167890;NM_015507	TSS200;TSS200
cg00739582	GSE61496 GSE87571	TRUE	OpenSea	MIR888;MIR890	NR_030592;NR_030589	TSS1500;TSS1500
cg00935924	GSE61496 GSE87571	TRUE	Island	UBE2A;UBE2A	NM_181762;NM_003336	TSS200;TSS200
cg01046746	GSE61496 GSE87571	FALSE	Island
cg01087775	GSE61496 GSE87571	TRUE	S_Shore	ATRX;ATRX	NM_138270;NM_000489	TSS1500;TSS1500
cg01177664	GSE61496 GSE87571	FALSE	Island	PNPLA4;PNPLA4	NM_001142389;NM_004650	5'UTR;5'UTR
cg01203948	GSE111629 GSE61496 GSE87571	TRUE	N_Shore	CDK16	NM_033018	TSS1500
cg01207481	GSE111629 GSE87571	FALSE	OpenSea	WBP5;WBP5;WBP5;WBP5	NM_001006613;NM_016303;NM_001006612;NM_001006614	5'UTR;5'UTR;5'UTR;5'UTR
cg01283227	GSE61496 GSE87571	FALSE	S_Shore	CDKL5	NM_003159	5'UTR
cg01321830	GSE61496 GSE87571	FALSE	Island	BCOR;BCOR	NM_001123384;NM_001123383	5'UTR;5'UTR
cg01337545	GSE61496 GSE87571	FALSE	S_Shore	ARSD;ARSD	NM_001669;NM_009589	TSS200;TSS200
cg01398912	GSE111629 GSE87571	TRUE	Island	AFF2;AFF2;AFF2;AFF2;AFF2	NM_001169125;NM_001169124;NM_001169122;NM_002025;NM_001169123	Body;Body;Body;Body;Body
cg01472026	GSE111629 GSE87571	TRUE	Island	ZMAT1	NM_001011657	TSS1500
cg01530521	GSE61496 GSE87571	TRUE	Island	CXorf42	NR_027131	Body
cg01538344	GSE111629 GSE128235 GSE61496 GSE87571	FALSE	Island	TAF7L;TAF7L;TAF7L	NM_001168474;NM_024885;NM_001168474	1stExon;Body;5'UTR
cg01560885	GSE61496 GSE87571	FALSE	S_Shore	FAM123B	NM_152424	TSS1500
cg01647019	GSE61496 GSE87571	FALSE	OpenSea	GLRA2;GLRA2;GLRA2;GLRA2;GLRA2;GLRA2	NM_001118885;NM_002063;NM_002063;NM_001118886;NM_001118886;NM_001118885	5'UTR;1stExon;5'UTR;1stExon;5'UTR;1stExon
cg01669374	GSE111629 GSE87571	FALSE	N_Shore	PRPS2;PRPS2	NM_002765;NM_001039091	TSS200;TSS200
cg01679167	GSE61496 GSE87571	FALSE	Island	NLGN4X;NLGN4X	NM_181332;NM_020742	5'UTR;5'UTR
cg01732428	GSE61496 GSE87571	FALSE	Island	CTPS2;CTPS2;CTPS2;CTPS2	NM_001144002;NM_175859;NM_019857;NM_019857	TSS1500;TSS200;1stExon;5'UTR
cg01828474	GSE61496 GSE87571	FALSE	Island	KLHL34	NM_153270	TSS200
cg01882566	GSE61496 GSE87571	TRUE	S_Shore	RPGR;RPGR	NM_001034853;NM_000328	TSS1500;TSS1500
cg01990106	GSE111629 GSE61496 GSE87571	TRUE	N_Shore	NLGN4X;NLGN4X	NM_020742;NM_181332	3'UTR;3'UTR
cg01992935	GSE61496 GSE87571	FALSE	Island	KCNE1L;KCNE1L	NM_012282;NM_012282	1stExon;5'UTR
cg01999212	GSE61496 GSE87571	TRUE	N_Shore	EFNB1	NM_004429	TSS1500
cg02156712	GSE61496 GSE87571	FALSE	Island	KAL1	NM_000216	TSS200
cg02180505	GSE111629 GSE87571	FALSE	N_Shore	MAGEB1;MAGEB1;MAGEB1	NM_177404;NM_002363;NM_177415	TSS200;5'UTR;5'UTR
cg02233493	GSE61496 GSE87571	FALSE	S_Shore	FLJ30058	NM_144967	Body
cg02442693	GSE61496 GSE87571	FALSE	Island	GPC3;GPC3;GPC3;GPC3	NM_001164617;NM_001164618;NM_001164619;NM_004484	Body;Body;Body;Body
cg02602182	GSE61496 GSE87571	FALSE	Island	BCOR;BCOR	NM_001123384;NM_001123383	5'UTR;5'UTR
cg02634916	GSE61496 GSE87571	TRUE	Island	THOC2	NM_001081550	Body
cg02671603	GSE111629 GSE87571	TRUE	S_Shore	KIAA2022	NM_001008537	TSS1500
cg02871887	GSE111629 GSE87571	TRUE	Island	RPL10;RPL10	NM_006013;NR_026898	TSS200;TSS200
cg02893780	GSE61496 GSE87571	TRUE	N_Shore	ATP6AP1	NM_001183	TSS1500
cg02921434	GSE61496 GSE87571	TRUE	Island	ASFMR1;FMR1;ASFMR1;ASFMR1;ASFMR1;ASFMR1	NR_024501;NM_002024;NR_024502;NR_024499;NR_024500;NR_024503	Body;TSS200;Body;Body;Body;Body
cg02944422	GSE61496 GSE87571	FALSE	Island	ZNF81	NM_007137	TSS200
cg02971392	GSE61496 GSE87571	TRUE	Island	BCYRN1	NR_001568	Body
cg02991082	GSE111629 GSE128235 GSE61496 GSE87571	TRUE	S_Shore	TSC22D3;TSC22D3	NM_004089;NM_198057	TSS1500;Body
cg03010388	GSE61496 GSE87571	FALSE	Island
cg03040210	GSE61496 GSE87571	TRUE	Island	MBNL3	NM_001170704	TSS200
cg03140487	GSE61496 GSE87571	FALSE	Island	BCOR;BCOR	NM_001123384;NM_001123383	5'UTR;5'UTR
cg03189022	GSE61496 GSE87571	TRUE	Island	TMEM187;HCFC1	NM_003492;NM_005334	TSS1500;TSS1500
cg03212133	GSE111629 GSE87571	TRUE	S_Shore	MMGT1	NM_173470	TSS1500
cg03223687	GSE61496 GSE87571	TRUE	N_Shore	EFHC2	NM_025184	Body
cg03487706	GSE61496 GSE87571	TRUE	Island
cg03506684	GSE111629 GSE87571	FALSE	Island	GYG2;GYG2	NM_003918;NM_001079855	TSS200;TSS200
cg03660876	GSE61496 GSE87571	TRUE	OpenSea	ARHGAP6;ARHGAP6;ARHGAP6;ARHGAP6	NM_013423;NM_013427;NM_013423;NM_006125	5'UTR;Body;1stExon;Body
cg03682444	GSE61496 GSE87571	TRUE	OpenSea	L1CAM;L1CAM;L1CAM	NM_001143963;NM_024003;NM_000425	Body;Body;Body
cg03718079	GSE61496 GSE87571	FALSE	Island
cg03723938	GSE61496 GSE87571	FALSE	Island	KAL1	NM_000216	TSS200
cg03748429	GSE61496 GSE87571	FALSE	S_Shore	ESX1	NM_153448	TSS1500
cg04065832	GSE61496 GSE87571	FALSE	Island	CDX4	NM_005193	1stExon
cg04084455	GSE61496 GSE87571	FALSE	Island	KAL1	NM_000216	TSS200
cg04233717	GSE61496 GSE87571	FALSE	Island	NLGN4X;NLGN4X;NLGN4X	NM_181332;NM_020742;NM_020742	5'UTR;5'UTR;1stExon
cg04289416	GSE61496 GSE87571	TRUE	N_Shore	FTHL17;FTHL17	NM_031894;NM_031894	1stExon;3'UTR
cg04341767	GSE61496 GSE87571	TRUE	Island	CLCN5;CLCN5	NM_001127898;NM_001127899	TSS200;TSS200
cg04532200	GSE111629 GSE128235 GSE61496 GSE87571	TRUE	S_Shore	PLXNB3;PLXNB3	NM_001163257;NM_005393	Body;Body
cg04625528	GSE61496 GSE87571	TRUE	OpenSea	GRPR	NM_005314	TSS1500
cg04730443	GSE111629 GSE61496 GSE87571	TRUE	OpenSea	MAGEB6	NM_173523	TSS200
cg04734394	GSE61496 GSE87571	TRUE	Island
cg04812084	GSE111629 GSE87571	TRUE	OpenSea	SH3KBP1;SH3KBP1	NM_001024666;NM_031892	TSS1500;Body
cg04875162	GSE61496 GSE87571	FALSE	Island	PABPC5;PABPC5	NM_080832;NM_080832	5'UTR;1stExon
cg04886769	GSE61496 GSE87571	TRUE	OpenSea	BCYRN1;GJB1	NR_001568;NM_001097642	Body;TSS200
cg04932755	GSE61496 GSE87571	TRUE	N_Shore	EFNB1	NM_004429	TSS1500
cg05039749	GSE61496 GSE87571	FALSE	OpenSea	ACE2	NM_021804	Body
cg05100268	GSE61496 GSE87571	TRUE	S_Shore	DNASE1L1;DNASE1L1;TAZ;TAZ;TAZ;TAZ;TAZ;DNASE1L1	NM_001009933;NM_001009932;NM_181311;NM_181312;NM_000116;NM_181313;NR_024048;NM_001009934	TSS1500;TSS1500;Body;Body;Body;Body;Body;TSS1500
cg05152051	GSE111629 GSE61496 GSE87571	FALSE	Island	KAL1	NM_000216	Body
cg05152874	GSE61496 GSE87571	FALSE	Island	SHROOM4;SHROOM4	NR_027121;NM_020717	TSS200;TSS200
cg05204193	GSE111629 GSE128235 GSE61496 GSE87571	TRUE	N_Shelf	MAP3K7IP3	NM_152787	5'UTR
cg05259868	GSE61496 GSE87571	FALSE	Island	GPR50	NM_004224	TSS1500
cg05345404	GSE128235 GSE87571	FALSE	Island
cg05474077	GSE61496 GSE87571	TRUE	OpenSea	HMGN5;SH3BGRL	NM_030763;NM_003022	TSS1500;1stExon
cg05479376	GSE61496 GSE87571	FALSE	Island	ARSD;ARSD	NM_001669;NM_009589	TSS200;TSS200
cg05508067	GSE61496 GSE87571	FALSE	Island	PNPLA4;PNPLA4	NM_004650;NM_001142389	TSS200;5'UTR
cg05547600	GSE61496 GSE87571	FALSE	OpenSea	CT45A1	NM_001017417	TSS200
cg05720573	GSE111629 GSE87571	TRUE	N_Shelf	DYNLT3	NM_006520	Body
cg05836475	GSE111629 GSE87571	TRUE	N_Shore	LOC554203	NR_024582	TSS1500
cg05866836	GSE61496 GSE87571	TRUE	S_Shore	TSC22D3;TSC22D3;TSC22D3	NM_004089;NM_198057;NM_001015881	TSS200;Body;TSS1500
cg05876899	GSE61496 GSE87571	TRUE	Island	PDZD4	NM_032512	Body
cg05922253	GSE128235 GSE87571	FALSE	Island	DGKK	NM_001013742	TSS1500
cg05967389	GSE61496 GSE87571	TRUE	S_Shelf	USP9X;USP9X	NM_001039590;NM_001039591	5'UTR;5'UTR
cg05987154	GSE111629 GSE61496 GSE87571	FALSE	Island	MXRA5	NM_015419	TSS200
cg06144825	GSE61496 GSE87571	TRUE	OpenSea	HMGN5;SH3BGRL;SH3BGRL	NM_030763;NM_003022;NM_003022	TSS1500;5'UTR;1stExon
cg06165699	GSE61496 GSE87571	FALSE	Island	MXRA5	NM_015419	5'UTR
cg06180047	GSE61496 GSE87571	TRUE	N_Shelf
cg06185870	GSE61496 GSE87571	TRUE	S_Shore
cg06231618	GSE61496 GSE87571	TRUE	N_Shelf	CXorf38	NM_144970	Body
cg06461462	GSE111629 GSE128235 GSE61496 GSE87571	TRUE	S_Shore	TSC22D3;TSC22D3;TSC22D3	NM_004089;NM_198057;NM_001015881	TSS1500;Body;TSS1500
cg06465306	GSE61496 GSE87571	TRUE	S_Shelf	ZNF711	NM_021998	Body
cg06616051	GSE61496 GSE87571	FALSE	Island	PDZD4	NM_032512	Body
cg06649626	GSE61496 GSE87571	FALSE	N_Shore
cg06811375	GSE111629 GSE61496 GSE87571	FALSE	S_Shore	NLGN4X;NLGN4X	NM_181332;NM_020742	TSS200;TSS1500
cg07051162	GSE61496 GSE87571	FALSE	Island	GK;GK;GK	NM_001128127;NM_000167;NM_203391	TSS200;TSS200;TSS200
cg07115537	GSE111629 GSE87571	FALSE	S_Shore
cg07198771	GSE61496 GSE87571	FALSE	Island	SYTL4;SYTL4	NM_001129896;NM_080737	TSS200;TSS1500
cg07276379	GSE111629 GSE61496 GSE87571	FALSE	Island	MXRA5	NM_015419	TSS1500
cg07688057	GSE111629 GSE61496 GSE87571	FALSE	Island	BCOR;BCOR;BCOR;BCOR	NM_001123384;NM_017745;NM_001123385;NM_001123383	5'UTR;5'UTR;5'UTR;5'UTR
cg07693661	GSE61496 GSE87571	TRUE	OpenSea	NAP1L2	NM_021963	TSS1500
cg07749485	GSE61496 GSE87571	FALSE	Island
cg07764473	GSE111629 GSE87571	FALSE	S_Shore	BCOR;BCOR	NM_001123383;NM_001123384	TSS1500;TSS1500
cg07811386	GSE111629 GSE128235 GSE61496 GSE87571	TRUE	OpenSea	CA5B	NM_007220	Body
cg07847989	GSE111629 GSE87571	FALSE	OpenSea	HTR2C	NM_000868	Body
cg07867687	GSE61496 GSE87571	TRUE	Island	FTSJ1;FTSJ1	NM_177439;NM_012280	TSS200;TSS200
cg08108619	GSE111629 GSE87571	TRUE	Island	ZNF711	NM_021998	5'UTR
cg08196960	GSE61496 GSE87571	FALSE	OpenSea	GRPR;GRPR	NM_005314;NM_005314	5'UTR;1stExon
cg08239458	GSE128235 GSE61496	TRUE	Island	HTATSF1;HTATSF1;HTATSF1	NM_014500;NM_001163280;NM_001163280	TSS200;1stExon;5'UTR
cg08348649	GSE61496 GSE87571	FALSE	N_Shore	FAM70A;FAM70A;FAM70A	NM_017938;NM_001104544;NM_001104545	Body;Body;Body
cg08407553	GSE111629 GSE87571	TRUE	S_Shore	TAF1;BCYRN1;TAF1	NM_138923;NR_001568;NM_004606	Body;Body;Body
cg08447449	GSE111629 GSE87571	FALSE	S_Shore	KLHL13;KLHL13;KLHL13	NM_001168303;NM_001168301;NM_001168302	TSS200;5'UTR;TSS200
cg08476890	GSE61496 GSE87571	FALSE	Island	MCF2	NM_001099855	5'UTR
cg08617833	GSE111629 GSE87571	FALSE	S_Shore	SMARCA1;SMARCA1	NM_003069;NM_139035	TSS1500;TSS1500
cg08704539	GSE111629 GSE128235 GSE61496 GSE87571	FALSE	Island	TAF7L;TAF7L	NM_024885;NM_001168474	Body;TSS200
cg08728127	GSE61496 GSE87571	FALSE	Island	STARD8;STARD8;STARD8	NM_001142504;NM_014725;NM_001142503	TSS200;5'UTR;Body
cg08750326	GSE128235 GSE61496 GSE87571	TRUE	OpenSea	ODZ1;ODZ1;ODZ1	NM_001163278;NM_001163279;NM_014253	TSS1500;TSS1500;TSS1500
cg08762253	GSE61496 GSE87571	TRUE	OpenSea	PLP1;PLP1;PLP1;PLP1	NM_000533;NM_001128834;NM_199478;NM_001128834	TSS200;1stExon;TSS200;5'UTR
cg09076821	GSE111629 GSE87571	TRUE	N_Shore	UBA1;UBA1	NM_153280;NM_003334	5'UTR;TSS1500
cg09132264	GSE61496 GSE87571	FALSE	Island	KAL1	NM_000216	Body
cg09227616	GSE111629 GSE87571	TRUE	Island	SYP	NM_003179	TSS1500
cg09368035	GSE61496 GSE87571	FALSE	Island	BCOR;BCOR;BCOR;BCOR	NM_001123384;NM_017745;NM_001123385;NM_001123383	5'UTR;5'UTR;5'UTR;5'UTR
cg09597400	GSE128235 GSE87571	FALSE	Island
cg09641151	GSE111629 GSE87571	TRUE	N_Shore	PLXNA3	NM_017514	Body
cg09687738	GSE61496 GSE87571	FALSE	Island	HTR2C;HTR2C	NM_000868;NM_000868	5'UTR;1stExon
cg09725213	GSE111629 GSE87571	FALSE	Island	PABPC5;PABPC5	NM_080832;NM_080832	5'UTR;1stExon
cg09791535	GSE61496 GSE87571	TRUE	OpenSea	GPC4	NM_001448	3'UTR
cg09810925	GSE61496 GSE87571	FALSE	Island	BCOR;BCOR	NM_001123384;NM_001123383	5'UTR;5'UTR
cg09817171	GSE61496 GSE87571	TRUE	Island	ARSD;ARSD	NM_001669;NM_009589	Body;Body
cg09841635	GSE61496 GSE87571	FALSE	Island	CTPS2;CTPS2;CTPS2;CTPS2	NM_001144002;NM_175859;NM_019857;NM_019857	TSS1500;TSS200;1stExon;5'UTR
cg09966745	GSE111629 GSE87571	TRUE	Island	PHKA1;PHKA1	NM_002637;NM_001122670	TSS200;TSS200
cg10055097	GSE61496 GSE87571	TRUE	Island	MAGIX;MAGIX;MAGIX;MAGIX	NM_001099681;NM_001099680;NM_001099682;NM_024859	Body;TSS200;Body;Body
cg10088372	GSE61496 GSE87571	TRUE	Island	PHF6;PHF6;PHF6;PHF6;PHF6;PHF6	NM_001015877;NM_032335;NM_032458;NM_001015877;NM_032458;NM_032335	1stExon;5'UTR;1stExon;5'UTR;5'UTR;1stExon
cg10127415	GSE61496 GSE87571	TRUE	OpenSea	MAGEB6	NM_173523	TSS200
cg10308137	GSE111629 GSE87571	FALSE	Island	SAT1;SAT1	NR_027783;NM_002970	TSS200;TSS200
cg10321196	GSE61496 GSE87571	TRUE	N_Shore	LOC100303728;SLC25A5	NR_028443;NM_001152	Body;TSS1500
cg10423328	GSE111629 GSE87571	TRUE	OpenSea	SATL1;SATL1	NM_001012980;NM_001163541	TSS200;TSS200
cg10530171	GSE61496 GSE87571	FALSE	S_Shore	TSPAN6	NM_003270	TSS1500
cg10531088	GSE61496 GSE87571	TRUE	OpenSea	USP26	NM_031907	1stExon
cg10717149	GSE111629 GSE87571	TRUE	Island	SLC25A14;SLC25A14	NM_003951;NM_022810	TSS1500;TSS1500
cg10734526	GSE61496 GSE87571	FALSE	Island	GPM6B	NM_001001994	TSS200
cg11001470	GSE61496 GSE87571	FALSE	S_Shore	ZFX	NM_003410	5'UTR
cg11019134	GSE61496 GSE87571	TRUE	S_Shore
cg11179997	GSE61496 GSE87571	FALSE	Island
cg11194545	GSE111629 GSE87571	FALSE	Island	NRK;NRK	NM_198465;NM_198465	5'UTR;1stExon
cg11266940	GSE61496 GSE87571	FALSE	OpenSea	TEX11;TEX11	NM_031276;NM_001003811	TSS200;TSS200
cg11322877	GSE61496 GSE87571	FALSE	OpenSea	LOC286467	NR_026975	TSS1500
cg11395955	GSE111629 GSE61496 GSE87571	FALSE	Island	SAT1;SAT1	NR_027783;NM_002970	TSS200;TSS200
cg11442732	GSE61496 GSE87571	FALSE	Island	GPC3;GPC3;GPC3;GPC3	NM_001164617;NM_001164618;NM_001164619;NM_004484	Body;Body;Body;Body
cg11460496	GSE61496 GSE87571	FALSE	Island
cg11482392	GSE73103 GSE87571	TRUE	OpenSea	DIAPH2	NM_006729	3'UTR
cg11503671	GSE61496 GSE87571	TRUE	N_Shore	GYG2;GYG2	NM_001079855;NM_003918	TSS1500;TSS1500
cg11673013	GSE61496 GSE87571	FALSE	OpenSea	BEX5;BEX5;BEX5	NM_001159560;NM_001012978;NM_001012978	TSS200;5'UTR;1stExon
cg11887015	GSE61496 GSE87571	FALSE	N_Shore	PGK1	NM_000291	TSS1500
cg11941526	GSE61496 GSE87571	FALSE	N_Shelf	MID1IP1;MID1IP1	NM_001098790;NM_001098791	TSS1500;TSS1500
cg11944101	GSE61496 GSE87571	TRUE	OpenSea	CD40LG	NM_000074	1stExon
cg11957438	GSE61496 GSE87571	TRUE	Island	BRWD3;BRWD3	NM_153252;NM_153252	1stExon;5'UTR
cg12094412	GSE111629 GSE61496 GSE87571	FALSE	Island	MXRA5	NM_015419	5'UTR
cg12277627	GSE111629 GSE87571	TRUE	Island	ELF4;ELF4	NM_001421;NM_001127197	TSS1500;TSS1500
cg12295100	GSE61496 GSE87571	TRUE	Island	GPRASP1;GPRASP1;GPRASP1	NM_014710;NM_001099410;NM_001099411	5'UTR;5'UTR;5'UTR
cg12323723	GSE111629 GSE61496 GSE87571	FALSE	Island
cg12491455	GSE111629 GSE87571	TRUE	N_Shore	HCCS;HCCS	NM_001122608;NM_005333	TSS1500;TSS1500
cg12528673	GSE61496 GSE87571	TRUE	OpenSea	FATE1	NM_033085	3'UTR
cg12650780	GSE61496 GSE87571	TRUE	OpenSea	SH3BGRL;HMGN5	NM_003022;NM_030763	Body;TSS1500
cg12737514	GSE61496 GSE87571	FALSE	Island	BCOR;BCOR	NM_001123384;NM_001123383	5'UTR;5'UTR
cg12842316	GSE61496 GSE87571	FALSE	S_Shore	SLITRK4	NM_173078	TSS1500
cg12858650	GSE61496 GSE87571	TRUE	Island	RBM10;RBM10	NM_005676;NM_152856	Body;Body
cg12914043	GSE61496 GSE87571	FALSE	Island	SLITRK2;SLITRK2;SLITRK2;SLITRK2;SLITRK2;SLITRK2;SLITRK2;SLITRK2	NM_032539;NM_001144003;NM_032539;NM_001144003;NM_001144005;NM_001144005;NM_001144004;NM_001144004	1stExon;1stExon;5'UTR;5'UTR;1stExon;5'UTR;1stExon;5'UTR
cg12950441	GSE61496 GSE87571	FALSE	Island	HTR2C	NM_000868	TSS200
cg13155805	GSE61496 GSE87571	TRUE	OpenSea	PASD1	NM_173493	3'UTR
cg13181969	GSE61496 GSE87571	TRUE	S_Shelf
cg13248004	GSE61496 GSE87571	TRUE	S_Shore	TAF7L;TAF7L	NM_024885;NM_024885	5'UTR;1stExon
cg13273147	GSE61496 GSE87571	TRUE	N_Shore	ARHGAP4;ARHGAP4	NM_001666;NM_001164741	TSS1500;TSS1500
cg13277716	GSE111629 GSE61496 GSE87571	FALSE	Island	KAL1	NM_000216	1stExon
cg13498184	GSE61496 GSE87571	TRUE	OpenSea	SPANXN1	NM_001009614	3'UTR
cg13622893	GSE61496 GSE87571	FALSE	Island	PDZD11;PDZD11;KIF4A	NM_016484;NM_016484;NM_012310	1stExon;5'UTR;TSS200
cg13699152	GSE61496 GSE87571	FALSE	Island	GK;GK;GK	NM_001128127;NM_000167;NM_203391	TSS200;TSS200;TSS200
cg13784767	GSE61496 GSE87571	FALSE	Island	CTPS2;CTPS2;CTPS2;CTPS2	NM_001144002;NM_175859;NM_175859;NM_019857	TSS200;5'UTR;1stExon;5'UTR
cg13867326	GSE128235 GSE61496 GSE87571	FALSE	OpenSea	GPM6B;GPM6B;GPM6B;GPM6B	NM_001001994;NM_001001995;NM_005278;NM_001001996	Body;Body;Body;Body
cg13943560	GSE61496 GSE87571	FALSE	Island	BCOR;BCOR	NM_001123384;NM_001123383	5'UTR;5'UTR
cg13991029	GSE61496 GSE87571	FALSE	OpenSea	PAGE5;PAGE5	NM_130467;NM_001013435	TSS1500;TSS1500
cg14177924	GSE61496 GSE87571	FALSE	Island
cg14258356	GSE61496 GSE87571	TRUE	Island	ELK1;ELK1	NM_005229;NM_001114123	TSS200;TSS200
cg14260465	GSE61496 GSE87571	FALSE	OpenSea	LUZP4	NM_016383	TSS200
cg14306994	GSE111629 GSE61496 GSE87571	TRUE	Island	MAGIX;MAGIX;MAGIX;MAGIX	NM_001099681;NM_001099682;NM_024859;NM_001099680	Body;Body;Body;TSS1500
cg14519153	GSE61496 GSE87571	FALSE	Island	CTPS2;CTPS2;CTPS2;CTPS2	NM_001144002;NM_175859;NM_019857;NM_019857	TSS1500;TSS200;1stExon;5'UTR
cg14542503	GSE61496 GSE87571	FALSE	OpenSea	TBX22;TBX22	NM_001109879;NM_001109878	TSS200;TSS200
cg14680768	GSE61496 GSE87571	FALSE	Island	STAG2;STAG2;STAG2;STAG2	NM_001042751;NM_001042749;NM_006603;NM_001042750	TSS1500;TSS200;TSS1500;TSS1500
cg14783837	GSE61496 GSE87571	FALSE	Island	IDH3G;SSR4;IDH3G	NM_174869;NM_006280;NM_004135	TSS200;1stExon;TSS200
cg14924469	GSE61496 GSE87571	FALSE	OpenSea	LOC286467	NR_026975	TSS200
cg14972383	GSE61496 GSE87571	TRUE	OpenSea	IQSEC2;IQSEC2;IQSEC2	NR_024449;NM_015075;NM_001111125	TSS200;TSS200;Body
cg15133344	GSE111629 GSE61496 GSE87571	FALSE	Island	BCOR;BCOR	NM_001123384;NM_001123383	5'UTR;5'UTR
cg15583887	GSE61496 GSE87571	TRUE	S_Shelf
cg15661671	GSE61496 GSE87571	TRUE	Island	UBE2A;UBE2A	NM_181762;NM_003336	TSS200;TSS200
cg15958715	GSE61496 GSE87571	FALSE	Island	PPP1R3F	NM_033215	1stExon
cg16065628	GSE61496 GSE87571	TRUE	N_Shore	NUDT11	NM_018159	Body
cg16141678	GSE111629 GSE61496 GSE87571	FALSE	Island	MXRA5	NM_015419	TSS200
cg16168153	GSE61496 GSE87571	FALSE	OpenSea	SMPX	NM_014332	TSS200
cg16204757	GSE61496 GSE87571	FALSE	Island	MSN	NM_002444	Body
cg16218862	GSE111629 GSE87571	FALSE	Island
cg16244634	GSE61496 GSE87571	TRUE	N_Shore
cg16359563	GSE61496 GSE87571	TRUE	OpenSea	ZC4H2	NM_018684	TSS200
cg16405946	GSE61496 GSE87571	TRUE	S_Shore	DNASE1L1;DNASE1L1;TAZ;TAZ;TAZ;TAZ;TAZ;DNASE1L1	NM_001009933;NM_001009932;NM_181311;NM_181312;NM_000116;NM_181313;NR_024048;NM_001009934	TSS1500;TSS1500;Body;Body;Body;Body;Body;TSS1500
cg16415834	GSE111629 GSE87571	FALSE	Island	GPR143;GPR143	NM_000273;NM_000273	5'UTR;1stExon
cg16524492	GSE61496 GSE87571	FALSE	S_Shore	PLS3	NM_005032	5'UTR
cg16595877	GSE61496 GSE87571	TRUE	OpenSea	XPNPEP2	NM_003399	3'UTR
cg16681914	GSE61496 GSE87571	TRUE	S_Shore	MSL3;MSL3;MSL3;MSL3	NM_078628;NM_006800;NM_078629;NM_078630	Body;TSS200;Body;Body
cg16726201	GSE61496 GSE87571	TRUE	Island	CACNA1F	NM_005183	Body
[truncated: 111 more rows]

## Sheet: Suppl. Table 3G
Supplementary Table 3G
[truncated: 14 more rows]
