# Supplementary material for: Ageing-associated changes in DNA methylation in X and Y chromosomes
Source: Epigenetics Chromatin. 2021 Jul 2;14:33. doi: 10.1186/s13072-021-00407-6 (PMC8254238; doi:10.1186/s13072-021-00407-6)
Supplement: Supplementary file 4 — Additional file 4: X chromosomal age-CpGs identified in both females and males. Contains list of X chromosomal age-CpGs identified in both females and males (A) and location of those age-CpGs in relation to CpG islands and gene regions (B). [file 13072_2021_407_MOESM4_ESM.xlsx]

## Sheet: Suppl. Table 4A
Supplementary Table 4
Age-CpGs in X chromosome identified in both males and females.
ID	Relation_to_Island	UCSC_RefGene_Name	UCSC_RefGene_Accession	UCSC_RefGene_Group	Hypomethylated MEN	Hypomethylated WOMEN	Hypomethylated both
cg00040419	Island				TRUE	FALSE	disconcordant
cg00040455	Island	DOCK11	NM_144658	Body	TRUE	FALSE	disconcordant
cg00158454	OpenSea	ABCB7	NM_004299	1stExon	TRUE	FALSE	disconcordant
cg00168417	Island	AFF2;AFF2;AFF2;AFF2;AFF2	NM_001169125;NM_001169124;NM_001169122;NM_002025;NM_001169123	Body;Body;Body;Body;Body	FALSE	TRUE	disconcordant
cg00206414	OpenSea	DIAPH2	NM_006729	3'UTR	FALSE	TRUE	disconcordant
cg00261039	Island	NR0B1	NM_000475	1stExon	FALSE	FALSE	FALSE
cg00600110	Island				FALSE	FALSE	FALSE
cg00935924	Island	BCOR;BCOR;BCOR;BCOR	NM_001123384;NM_017745;NM_001123385;NM_001123383	5'UTR;5'UTR;5'UTR;5'UTR	FALSE	FALSE	FALSE
cg01046746	Island	BCOR;BCOR	NM_001123384;NM_001123383	5'UTR;5'UTR	FALSE	FALSE	FALSE
cg01087775	Island				FALSE	FALSE	FALSE
cg01203948	Island	BCOR;BCOR	NM_001123384;NM_001123383	5'UTR;5'UTR	FALSE	FALSE	FALSE
cg01321830	S_Shore	ARSD;ARSD	NM_001669;NM_009589	TSS200;TSS200	FALSE	FALSE	FALSE
cg01337545	Island	TAF7L;TAF7L;TAF7L	NM_001168474;NM_024885;NM_001168474	1stExon;Body;5'UTR	FALSE	FALSE	FALSE
cg01398912	OpenSea	GLRA2;GLRA2;GLRA2;GLRA2;GLRA2;GLRA2	NM_001118885;NM_002063;NM_002063;NM_001118886;NM_001118886;NM_001118885	5'UTR;1stExon;5'UTR;1stExon;5'UTR;1stExon	FALSE	FALSE	FALSE
cg01538344	Island	NLGN4X;NLGN4X	NM_181332;NM_020742	5'UTR;5'UTR	FALSE	FALSE	FALSE
cg01647019	Island	KLHL34	NM_153270	TSS200	FALSE	FALSE	FALSE
cg01679167	Island	KCNE1L;KCNE1L	NM_012282;NM_012282	1stExon;5'UTR	FALSE	FALSE	FALSE
cg01828474	S_Shore	FLJ30058	NM_144967	Body	FALSE	FALSE	FALSE
cg01882566	Island	GYG2;GYG2	NM_003918;NM_001079855	TSS200;TSS200	FALSE	FALSE	FALSE
cg01990106	Island				FALSE	FALSE	FALSE
cg01992935	Island	CDX4	NM_005193	1stExon	FALSE	FALSE	FALSE
cg02233493	Island	PABPC5;PABPC5	NM_080832;NM_080832	5'UTR;1stExon	FALSE	FALSE	FALSE
cg03189022	Island	GPR50	NM_004224	TSS1500	FALSE	FALSE	FALSE
cg03212133	OpenSea	CT45A1	NM_001017417	TSS200	FALSE	FALSE	FALSE
cg03506684	Island	MXRA5	NM_015419	TSS200	FALSE	FALSE	FALSE
cg03660876	Island	SYTL4;SYTL4	NM_001129896;NM_080737	TSS200;TSS1500	FALSE	FALSE	FALSE
cg03682444	Island	MXRA5	NM_015419	TSS1500	FALSE	FALSE	FALSE
cg03718079	Island	BCOR;BCOR;BCOR;BCOR	NM_001123384;NM_017745;NM_001123385;NM_001123383	5'UTR;5'UTR;5'UTR;5'UTR	FALSE	FALSE	FALSE
cg04065832	Island				FALSE	FALSE	FALSE
cg04289416	S_Shore	BCOR;BCOR	NM_001123383;NM_001123384	TSS1500;TSS1500	FALSE	FALSE	FALSE
cg04532200	OpenSea	HTR2C	NM_000868	Body	FALSE	FALSE	FALSE
cg04730443	Island	MCF2	NM_001099855	5'UTR	FALSE	FALSE	FALSE
cg04875162	S_Shore	SMARCA1;SMARCA1	NM_003069;NM_139035	TSS1500;TSS1500	FALSE	FALSE	FALSE
cg04886769	Island	TAF7L;TAF7L	NM_024885;NM_001168474	Body;TSS200	FALSE	FALSE	FALSE
cg05259868	Island	HTR2C;HTR2C	NM_000868;NM_000868	5'UTR;1stExon	FALSE	FALSE	FALSE
cg05547600	Island	PABPC5;PABPC5	NM_080832;NM_080832	5'UTR;1stExon	FALSE	FALSE	FALSE
cg05987154	Island	NRK;NRK	NM_198465;NM_198465	5'UTR;1stExon	FALSE	FALSE	FALSE
cg06180047	N_Shelf	MID1IP1;MID1IP1	NM_001098790;NM_001098791	TSS1500;TSS1500	FALSE	FALSE	FALSE
cg06231618	Island	MXRA5	NM_015419	5'UTR	FALSE	FALSE	FALSE
cg06461462	Island				FALSE	FALSE	FALSE
cg07198771	Island	BCOR;BCOR	NM_001123384;NM_001123383	5'UTR;5'UTR	FALSE	FALSE	FALSE
cg07276379	S_Shore	SLITRK4	NM_173078	TSS1500	FALSE	FALSE	FALSE
cg07688057	Island	SLITRK2;SLITRK2;SLITRK2;SLITRK2;SLITRK2;SLITRK2;SLITRK2;SLITRK2	NM_032539;NM_001144003;NM_032539;NM_001144003;NM_001144005;NM_001144005;NM_001144004;NM_001144004	1stExon;1stExon;5'UTR;5'UTR;1stExon;5'UTR;1stExon;5'UTR	FALSE	FALSE	FALSE
cg07749485	Island	HTR2C	NM_000868	TSS200	FALSE	FALSE	FALSE
cg07764473	Island	KAL1	NM_000216	1stExon	FALSE	FALSE	FALSE
cg07847989	OpenSea	LUZP4	NM_016383	TSS200	FALSE	FALSE	FALSE
cg08476890	OpenSea	LOC286467	NR_026975	TSS200	FALSE	FALSE	FALSE
cg08617833	Island	MXRA5	NM_015419	TSS200	FALSE	FALSE	FALSE
cg08704539	Island	GPR143;GPR143	NM_000273;NM_000273	5'UTR;1stExon	FALSE	FALSE	FALSE
cg08750326	S_Shore	PLS3	NM_005032	5'UTR	FALSE	FALSE	FALSE
cg08762253	Island				FALSE	FALSE	FALSE
cg09076821	N_Shore				FALSE	FALSE	FALSE
cg09227616	Island	TMSB15B;TMSB15B;MIR1256	NM_194324;NM_194324;NR_031657	1stExon;5'UTR;Body	FALSE	FALSE	FALSE
cg09641151	S_Shore	ZDHHC15;ZDHHC15;ZDHHC15	NM_144969;NM_001146257;NM_001146256	TSS200;TSS200;TSS200	FALSE	FALSE	FALSE
cg09687738	S_Shore	GPM6B	NM_001001994	TSS1500	FALSE	FALSE	FALSE
cg09725213	Island	KAL1;KAL1	NM_000216;NM_000216	1stExon;5'UTR	FALSE	FALSE	FALSE
cg09791535	N_Shore	BCOR;BCOR;BCOR;BCOR	NM_001123384;NM_017745;NM_001123385;NM_001123383	5'UTR;5'UTR;5'UTR;5'UTR	FALSE	FALSE	FALSE
cg10127415	S_Shore	LRCH2	NM_020871	TSS200	FALSE	FALSE	FALSE
cg10321196	Island				FALSE	FALSE	FALSE
cg10423328	Island	NLGN4X;NLGN4X	NM_181332;NM_020742	5'UTR;5'UTR	FALSE	FALSE	FALSE
cg11019134	N_Shore	ARHGAP6;ARHGAP6	NM_013427;NM_006125	Body;Body	FALSE	FALSE	FALSE
cg11194545	N_Shore				FALSE	FALSE	FALSE
cg11482392	S_Shore	SLITRK4	NM_173078	TSS200	FALSE	FALSE	FALSE
cg11941526	Island	MXRA5	NM_015419	TSS200	FALSE	FALSE	FALSE
cg12094412	Island	ARX;ARX	NM_139058;NM_139058	1stExon;5'UTR	FALSE	FALSE	FALSE
cg12277627	Island	SYN1;SYN1	NM_006950;NM_133499	Body;Body	FALSE	FALSE	FALSE
cg12323723	OpenSea	LOC100132163	NR_029379	TSS200	FALSE	FALSE	FALSE
cg12491455	OpenSea	LOC286467	NR_026975	TSS200	FALSE	FALSE	FALSE
cg12737514	S_Shore	CHRDL1;CHRDL1;CHRDL1;CHRDL1	NM_001143982;NM_001143983;NM_001143981;NM_145234	TSS200;TSS200;TSS200;TSS1500	FALSE	FALSE	FALSE
cg12842316	Island	MXRA5	NM_015419	5'UTR	FALSE	FALSE	FALSE
cg12914043	Island				FALSE	FALSE	FALSE
cg12950441	Island				FALSE	FALSE	FALSE
cg13155805	S_Shore	SLITRK4	NM_173078	TSS200	FALSE	FALSE	FALSE
cg13248004	N_Shore				FALSE	FALSE	FALSE
cg13277716	N_Shore	TCEANC	NM_152634	TSS1500	TRUE	TRUE	TRUE
cg13498184	S_Shore	KIAA1210	NM_020721	TSS1500	TRUE	TRUE	TRUE
cg14260465	Island	FAM9A;FAM9A	NM_174951;NM_001171186	TSS200;TSS200	TRUE	TRUE	TRUE
cg14306994	Island	UBE2A;UBE2A	NM_181762;NM_003336	TSS200;TSS200	TRUE	TRUE	TRUE
cg14924469	S_Shore	ATRX;ATRX	NM_138270;NM_000489	TSS1500;TSS1500	TRUE	TRUE	TRUE
cg15661671	N_Shore	CDK16	NM_033018	TSS1500	TRUE	TRUE	TRUE
cg16141678	S_Shore	RPGR;RPGR	NM_001034853;NM_000328	TSS1500;TSS1500	TRUE	TRUE	TRUE
cg16218862	N_Shore	NLGN4X;NLGN4X	NM_020742;NM_181332	3'UTR;3'UTR	TRUE	TRUE	TRUE
cg16244634	Island	TMEM187;HCFC1	NM_003492;NM_005334	TSS1500;TSS1500	TRUE	TRUE	TRUE
cg16415834	S_Shore	MMGT1	NM_173470	TSS1500	TRUE	TRUE	TRUE
cg16524492	OpenSea	ARHGAP6;ARHGAP6;ARHGAP6;ARHGAP6	NM_013423;NM_013427;NM_013423;NM_006125	5'UTR;Body;1stExon;Body	TRUE	TRUE	TRUE
cg16755924	OpenSea	L1CAM;L1CAM;L1CAM	NM_001143963;NM_024003;NM_000425	Body;Body;Body	TRUE	TRUE	TRUE
cg17156570	N_Shore	FTHL17;FTHL17	NM_031894;NM_031894	1stExon;3'UTR	TRUE	TRUE	TRUE
cg17192679	S_Shore	PLXNB3;PLXNB3	NM_001163257;NM_005393	Body;Body	TRUE	TRUE	TRUE
cg17509494	OpenSea	MAGEB6	NM_173523	TSS200	TRUE	TRUE	TRUE
cg17588373	OpenSea	BCYRN1;GJB1	NR_001568;NM_001097642	Body;TSS200	TRUE	TRUE	TRUE
cg17959821	N_Shelf				TRUE	TRUE	TRUE
cg18396832	N_Shelf	CXorf38	NM_144970	Body	TRUE	TRUE	TRUE
cg18422972	S_Shore	TSC22D3;TSC22D3;TSC22D3	NM_004089;NM_198057;NM_001015881	TSS1500;Body;TSS1500	TRUE	TRUE	TRUE
cg18610223	OpenSea	ODZ1;ODZ1;ODZ1	NM_001163278;NM_001163279;NM_014253	TSS1500;TSS1500;TSS1500	TRUE	TRUE	TRUE
cg19334385	OpenSea	PLP1;PLP1;PLP1;PLP1	NM_000533;NM_001128834;NM_199478;NM_001128834	TSS200;1stExon;TSS200;5'UTR	TRUE	TRUE	TRUE
cg19355555	N_Shore	UBA1;UBA1	NM_153280;NM_003334	5'UTR;TSS1500	TRUE	TRUE	TRUE
cg20202246	Island	SYP	NM_003179	TSS1500	TRUE	TRUE	TRUE
cg20303283	N_Shore	PLXNA3	NM_017514	Body	TRUE	TRUE	TRUE
cg20477705	OpenSea	GPC4	NM_001448	3'UTR	TRUE	TRUE	TRUE
cg21306973	OpenSea	MAGEB6	NM_173523	TSS200	TRUE	TRUE	TRUE
cg22970017	N_Shore	LOC100303728;SLC25A5	NR_028443;NM_001152	Body;TSS1500	TRUE	TRUE	TRUE
cg23180270	OpenSea	SATL1;SATL1	NM_001012980;NM_001163541	TSS200;TSS200	TRUE	TRUE	TRUE
cg23279136	S_Shore				TRUE	TRUE	TRUE
cg23547143	Island	ELF4;ELF4	NM_001421;NM_001127197	TSS1500;TSS1500	TRUE	TRUE	TRUE
cg23549021	N_Shore	HCCS;HCCS	NM_001122608;NM_005333	TSS1500;TSS1500	TRUE	TRUE	TRUE
cg23575876	OpenSea	PASD1	NM_173493	3'UTR	TRUE	TRUE	TRUE
cg23832787	S_Shore	TAF7L;TAF7L	NM_024885;NM_024885	5'UTR;1stExon	TRUE	TRUE	TRUE
cg23992130	OpenSea	SPANXN1	NM_001009614	3'UTR	TRUE	TRUE	TRUE
cg24197116	Island	MAGIX;MAGIX;MAGIX;MAGIX	NM_001099681;NM_001099682;NM_024859;NM_001099680	Body;Body;Body;TSS1500	TRUE	TRUE	TRUE
cg24324483	Island	UBE2A;UBE2A	NM_181762;NM_003336	TSS200;TSS200	TRUE	TRUE	TRUE
cg24741068	N_Shore				TRUE	TRUE	TRUE
cg25053900	OpenSea	IQSEC2;IQSEC2;IQSEC2	NM_001111125;NM_015075;NR_024449	Body;TSS1500;TSS1500	TRUE	TRUE	TRUE
cg25140188	Island	BCOR;BCOR	NM_001123384;NM_001123383	5'UTR;5'UTR	TRUE	TRUE	TRUE
cg25153755	N_Shore	LDOC1;LDOC1	NM_012317;NM_012317	1stExon;3'UTR	TRUE	TRUE	TRUE
cg25538342	S_Shore	RNF113A;NDUFA1	NM_006978;NM_004541	TSS1500;Body	TRUE	TRUE	TRUE
cg25541754	N_Shelf	ARSD	NM_001669	3'UTR	TRUE	TRUE	TRUE
cg25691526	OpenSea	CXorf22	NM_152632	TSS1500	TRUE	TRUE	TRUE
cg25863147	S_Shelf	LONRF3;LONRF3	NM_001031855;NM_024778	Body;Body	TRUE	TRUE	TRUE
cg25903474	N_Shelf				TRUE	TRUE	TRUE
cg26481961	S_Shore				TRUE	TRUE	TRUE
cg26623411	Island	RBM3;RBM3	NM_006743;NM_006743	1stExon;5'UTR	TRUE	TRUE	TRUE
cg26818954	N_Shelf				TRUE	TRUE	TRUE
cg27055580	OpenSea	AR;AR	NM_001011645;NM_000044	3'UTR;3'UTR	TRUE	TRUE	TRUE
cg27064949	S_Shore	PDK3;PDK3	NM_001142386;NM_005391	Body;Body	TRUE	TRUE	TRUE
cg27080287	S_Shore				TRUE	TRUE	TRUE
cg27296664	OpenSea	DGAT2L6	NM_198512	TSS1500	TRUE	TRUE	TRUE
cg27387615	OpenSea	DGAT2L6	NM_198512	1stExon	TRUE	TRUE	TRUE

## Sheet: Suppl. Table 4B
Additional file 4: Table S4B
Distribution of X chromosomal age-CpGs identified in both males in females in relation to CpG islands and gene regions.
	X chromosomal on array	% on array	age-CpGs	% age-CpGs	Hypergeometric test p
Island	4412	37.8777	53	43.4426	ns
Shelf	1190	10.2163	7	5.7377	ns
Shore	2978	25.5666	39	31.9672	ns
OpenSea	3068	26.3393	23	18.8525	0.033957
	X chromosomal on array	% on array	age-CpGs	% age-CpGs	Hypergeometric test p
Intergenic	1907	16.3719	19	15.5738	ns
1stExon	902	7.74382	13	10.6557	ns
3'UTR	464	3.98352	6	4.91803	ns
5'UTR	1539	13.2126	22	18.0328	ns
Body	2459	21.1109	15	12.2951	0.00818
TSS1500	2337	20.0635	22	18.0328	ns
TSS200	2040	17.5137	25	20.4918	ns
